# Supplementary material for: PDPN marks a subset of aggressive and radiation-resistant glioblastoma cells
Source: Front Oncol. 2022 Aug 10;12:941657. doi: 10.3389/fonc.2022.941657 (PMC9434399; doi:10.3389/fonc.2022.941657)
Supplement: Supplementary file 2 [file Table_2.xlsx]

## Sheet: Table_x0009_S2. Sig. down-regulated
Custom CDF_ID	ENTREZID	SYMBOL	logFC	AveExpr	t	P.Value
22895_at	22895	RPH3A	-5.60958	9.17954	-3.13913	0.0102705
3226_at	3226	HOXC10	-5.25765	9.35346	-2.90149	0.0154738
23015_at	23015	GOLGA8A	-4.74506	7.16919	-2.63718	0.0244539
5746_at	5746	PTH2R	-4.5134	6.00176	-2.92481	0.0148624
26577_at	26577	PCOLCE2	-4.49832	8.64348	-2.78882	0.0188058
1464_at	1464	CSPG4	-4.47732	9.27988	-3.50962	0.00546043
64131_at	64131	XYLT1	-4.47632	8.84991	-3.03462	0.0122954
6252_at	6252	RTN1	-4.38284	8.31532	-2.78612	0.0188938
54360_at	54360	CYTL1	-4.35092	9.0442	-2.66881	0.0231508
3598_at	3598	IL13RA2	-4.33102	8.43776	-2.53794	0.0290356
126393_at	126393	HSPB6	-4.29601	7.20765	-2.32561	0.0418668
1307_at	1307	COL16A1	-4.19018	8.43157	-3.51626	0.00539956
3227_at	3227	HOXC11	-4.183	6.99585	-3.45423	0.00599696
23359_at	23359	FAM189A1	-4.16663	9.46519	-2.85753	0.0166968
165_at	165	AEBP1	-4.1479	8.83535	-3.68348	0.00407704
5308_at	5308	PITX2	-4.1433	6.04781	-2.92654	0.014818
390940_at	390940	PINLYP	-4.04779	8.26652	-3.35611	0.00708469
79668_at	79668	PARP8	-4.01614	7.39254	-2.60187	0.0259954
23767_at	23767	FLRT3	-3.96491	9.49768	-2.60094	0.0260375
2294_at	2294	FOXF1	-3.84645	9.08738	-2.99514	0.013162
3229_at	3229	HOXC13	-3.84322	6.84381	-2.84398	0.017093
5026_at	5026	P2RX5	-3.7702	7.76038	-2.64224	0.0242407
3235_at	3235	HOXD9	-3.64686	7.54694	-3.81816	0.00325854
54221_at	54221	SNTG2	-3.62419	5.44228	-3.13275	0.0103838
8495_at	8495	PPFIBP2	-3.58986	7.82844	-2.44163	0.0342895
55506_at	55506	H2AFY2	-3.57479	6.31177	-3.32603	0.00745735
5793_at	5793	PTPRG	-3.5564	8.3317	-2.42199	0.0354705
3212_at	3212	HOXB2	-3.54946	8.8153	-3.93309	0.00269591
10125_at	10125	RASGRP1	-3.52376	7.3662	-2.23408	0.0489719
2766_at	2766	GMPR	-3.48315	9.03665	-2.72647	0.0209503
3206_at	3206	HOXA10	-3.42337	8.20252	-3.23643	0.00869144
1770_at	1770	DNAH9	-3.40889	6.69277	-2.94017	0.014473
7026_at	7026	NR2F2	-3.3822	9.44342	-2.34343	0.0406051
23237_at	23237	ARC	-3.3691	9.34206	-2.83168	0.0174607
185_at	185	AGTR1	-3.32904	6.04026	-2.79088	0.0187388
7291_at	7291	TWIST1	-3.28881	10.2301	-3.51663	0.00539623
2995_at	2995	GYPC	-3.28516	6.35632	-2.6307	0.02473
57348_at	57348	TTYH1	-3.25787	10.3542	-2.48666	0.0317256
4256_at	4256	MGP	-3.23933	8.68056	-2.68426	0.0225394
9311_at	9311	ASIC3	-3.23687	5.84087	-5.31992	0.000314839
1795_at	1795	DOCK3	-3.23652	6.67041	-3.52959	0.00527947
55515_at	55515	ASIC4	-3.19787	6.0295	-3.67219	0.00415472
9429_at	9429	ABCG2	-3.10825	6.34719	-2.70245	0.0218404
26999_at	26999	CYFIP2	-3.10468	8.49596	-2.69035	0.022303
460_at	460	ASTN1	-3.09267	8.79226	-3.68649	0.00405658
54739_at	54739	XAF1	-3.09229	7.96939	-2.55423	0.0282292
5630_at	5630	PRPH	-3.0116	9.7521	-2.85354	0.0168124
64221_at	64221	ROBO3	-2.99046	8.71174	-2.53108	0.0293816
33_at	33	ACADL	-2.97231	4.94174	-2.50418	0.0307798
3217_at	3217	HOXB7	-2.95012	7.69216	-3.34768	0.00718715
29103_at	29103	DNAJC15	-2.92169	10.1647	-2.62456	0.0249942
65012_at	65012	SLC26A10	-2.87485	7.03029	-2.84542	0.0170503
9715_at	9715	FAM131B	-2.86353	10.5873	-2.38472	0.0378219
23493_at	23493	HEY2	-2.82917	6.55848	-2.45436	0.0335445
27239_at	27239	GPR162	-2.80353	8.00582	-2.61653	0.0253443
79740_at	79740	ZBBX	-2.79421	4.62499	-4.2459	0.0016229
2034_at	2034	EPAS1	-2.74882	8.02732	-2.67358	0.0229603
55766_at	55766	H2AFJ	-2.72357	6.15875	-2.67823	0.022776
168544_at	168544	ZNF467	-2.70679	6.47689	-2.31136	0.042903
3754_at	3754	KCNF1	-2.70205	8.62424	-2.53546	0.0291603
9037_at	9037	SEMA5A	-2.69048	8.25909	-3.45132	0.00602653
64788_at	64788	LMF1	-2.68768	7.40476	-3.48482	0.00569421
83729_at	83729	INHBE	-2.66321	6.13294	-2.93437	0.0146188
5925_at	5925	RB1	-2.64898	7.15232	-3.11851	0.0106412
56245_at	56245	C21orf62	-2.62686	6.67099	-2.27074	0.0459961
25759_at	25759	SHC2	-2.61064	7.74275	-2.56378	0.0277666
9920_at	9920	KBTBD11	-2.5793	8.86925	-2.30724	0.0432077
57795_at	57795	BRINP2	-2.55218	6.3477	-3.23216	0.00875528
10865_at	10865	ARID5A	-2.54633	7.66057	-4.04777	0.00223494
6585_at	6585	SLIT1	-2.54162	7.20896	-2.43899	0.0344459
55915_at	55915	LANCL2	-2.53767	11.2291	-2.81066	0.0181077
4208_at	4208	MEF2C	-2.51701	8.60567	-3.00794	0.0128744
2139_at	2139	EYA2	-2.50414	7.98285	-2.47383	0.0324366
3236_at	3236	HOXD10	-2.50382	5.32524	-3.48424	0.00569981
9814_at	9814	SFI1	-2.50274	7.62433	-4.38615	0.00129805
2066_at	2066	ERBB4	-2.49742	5.90266	-3.19183	0.00938188
51704_at	51704	GPRC5B	-2.48782	7.79684	-2.32594	0.0418435
2791_at	2791	GNG11	-2.47216	11.0967	-2.95741	0.0140481
3221_at	3221	HOXC4	-2.46643	8.38455	-3.02903	0.0124144
5799_at	5799	PTPRN2	-2.46072	6.92598	-2.31085	0.0429407
53373_at	53373	TPCN1	-2.43938	8.04739	-3.13032	0.0104272
5136_at	5136	PDE1A	-2.34904	5.74265	-3.16119	0.00988849
2027_at	2027	ENO3	-2.33837	8.3983	-3.71982	0.00383707
80164_at	80164	PRR36	-2.3349	6.65784	-2.74631	0.0202426
2788_at	2788	GNG7	-2.30735	7.28584	-2.77132	0.0193846
54550_at	54550	NECAB2	-2.27957	6.60049	-2.63828	0.0244075
10395_at	10395	DLC1	-2.27394	6.89584	-2.53128	0.0293718
595_at	595	CCND1	-2.26384	6.66939	-2.67176	0.0230329
55258_at	55258	THNSL2	-2.26279	5.46153	-3.16185	0.00987737
10874_at	10874	NMU	-2.26253	7.18466	-2.29326	0.0442561
1050_at	1050	CEBPA	-2.2459	4.75184	-3.31443	0.0076064
275_at	275	AMT	-2.24231	7.07715	-2.77364	0.0193068
10669_at	10669	CGREF1	-2.22449	5.84499	-3.59771	0.00470726
10161_at	10161	LPAR6	-2.21407	7.57075	-3.30942	0.00767175
23769_at	23769	FLRT1	-2.20608	5.58602	-2.7588	0.0198094
53358_at	53358	SHC3	-2.16057	8.04135	-2.46259	0.033072
26960_at	26960	NBEA	-2.16051	8.24632	-3.53864	0.00519945
146712_at	146712	B3GNTL1	-2.15925	6.91485	-3.03001	0.0123933
10518_at	10518	CIB2	-2.14933	7.93635	-3.03874	0.0122083
56675_at	56675	NRIP3	-2.1448	4.60834	-2.49262	0.0314007
124044_at	124044	SPATA2L	-2.14361	10.5508	-2.85634	0.0167311
79818_at	79818	ZNF552	-2.13088	7.48331	-2.96665	0.0138257
2626_at	2626	GATA4	-2.12898	7.25022	-2.5768	0.0271483
22996_at	22996	TTC39A	-2.09222	5.18458	-2.37401	0.0385253
100506469_at	100506469	TMEM147-AS1	-2.07289	10.6303	-3.48726	0.00567083
27285_at	27285	TEKT2	-2.06018	7.42334	-3.63007	0.00445834
107_at	107	ADCY1	-2.0563	6.31023	-2.33998	0.0408467
1482_at	1482	NKX2-5	-2.05393	7.72364	-2.32557	0.0418702
30811_at	30811	HUNK	-2.04844	4.97531	-4.35144	0.00137149
8100_at	8100	IFT88	-2.03983	8.31122	-2.65186	0.0238403
3902_at	3902	LAG3	-2.03967	4.67615	-3.82318	0.00323158
4356_at	4356	MPP3	-2.01778	4.9017	-2.32838	0.0416683
51090_at	51090	PLLP	-2.01607	8.43846	-3.15079	0.0100667
5420_at	5420	PODXL	-2.01583	10.8585	-2.36295	0.0392652
81553_at	81553	FAM49A	-2.00009	8.14357	-3.02451	0.0125116
55815_at	55815	TSNAXIP1	-1.997	6.65969	-2.44135	0.0343059
90485_at	90485	ZNF835	-1.99522	9.25557	-2.25206	0.0474904
79612_at	79612	NAA16	-1.99404	9.40984	-2.76207	0.0196977
79845_at	79845	RNF122	-1.98111	5.71148	-3.44529	0.00608853
5602_at	5602	MAPK10	-1.94103	6.26504	-2.42432	0.0353281
55160_at	55160	ARHGEF10L	-1.92764	6.55152	-2.42102	0.0355297
79819_at	79819	WDR78	-1.92677	3.07828	-3.24305	0.00859353
8906_at	8906	AP1G2	-1.92085	8.17562	-3.18465	0.00949824
9466_at	9466	IL27RA	-1.91733	6.34731	-2.31727	0.0424705
4485_at	4485	MST1	-1.88733	6.971	-2.8053	0.0182767
79667_at	79667	KLF3-AS1	-1.87478	4.47632	-2.65429	0.0237404
1282_at	1282	COL4A1	-1.87289	10.291	-2.43089	0.0349304
6320_at	6320	CLEC11A	-1.87032	5.61117	-2.41093	0.0361528
540_at	540	ATP7B	-1.84794	6.00773	-3.04558	0.0120652
80774_at	80774	LIMD2	-1.82964	8.91803	-2.3017	0.0436199
4123_at	4123	MAN2C1	-1.82472	7.87411	-3.5583	0.00502999
26013_at	26013	L3MBTL1	-1.80707	5.00419	-2.69523	0.0221154
4037_at	4037	LRP3	-1.80536	7.03752	-2.24502	0.0480655
1326_at	1326	MAP3K8	-1.80245	4.60324	-2.36762	0.038951
59_at	59	ACTA2	-1.79229	9.51844	-2.48824	0.0316393
4916_at	4916	NTRK3	-1.78762	6.64988	-2.47103	0.0325937
3204_at	3204	HOXA7	-1.78318	5.8224	-3.12899	0.0104511
5524_at	5524	PPP2R4	-1.78064	11.5923	-3.3089	0.00767855
51170_at	51170	HSD17B11	-1.73429	10.3411	-2.35548	0.0397728
3669_at	3669	ISG20	-1.7298	7.24875	-3.06663	0.0116352
1284_at	1284	COL4A2	-1.72927	10.0276	-2.67121	0.0230546
22905_at	22905	EPN2	-1.72478	8.13526	-3.13322	0.0103755
79858_at	79858	NEK11	-1.7118	6.54949	-2.85879	0.0166604
10126_at	10126	DNAL4	-1.71012	7.29667	-2.82452	0.0176787
6604_at	6604	SMARCD3	-1.70906	10.7035	-2.39708	0.0370257
10252_at	10252	SPRY1	-1.70501	10.768	-2.77442	0.0192806
1760_at	1760	DMPK	-1.69074	8.87043	-3.13151	0.010406
2901_at	2901	GRIK5	-1.68695	6.15225	-3.38542	0.00673994
9468_at	9468	PCYT1B	-1.68617	5.63104	-2.22214	0.0499806
6493_at	6493	SIM2	-1.68526	7.39479	-3.41136	0.00644936
9143_at	9143	SYNGR3	-1.68322	8.00532	-2.35198	0.0400131
5276_at	5276	SERPINI2	-1.68106	3.8547	-3.85241	0.00307908
2019_at	2019	EN1	-1.67374	6.17923	-2.22952	0.0493553
8671_at	8671	SLC4A4	-1.66982	8.13961	-2.51442	0.0302403
3213_at	3213	HOXB3	-1.66936	5.8207	-2.55905	0.0279945
8398_at	8398	PLA2G6	-1.66348	5.97389	-4.99989	0.000504493
55876_at	55876	GSDMB	-1.65215	6.04928	-2.69042	0.0223004
4828_at	4828	NMB	-1.65081	9.08648	-2.2747	0.0456855
24146_at	24146	CLDN15	-1.64359	6.92011	-2.74839	0.02017
7015_at	7015	TERT	-1.63847	6.63019	-2.47532	0.0323531
2648_at	2648	KAT2A	-1.63437	7.50038	-2.91713	0.0150611
11248_at	11248	NXPH3	-1.63126	5.52102	-2.984	0.0134175
2624_at	2624	GATA2	-1.63095	6.47049	-2.57405	0.0272774
7791_at	7791	ZYX	-1.62681	11.1434	-2.53717	0.0290743
1995_at	1995	ELAVL3	-1.62586	7.66277	-3.21599	0.00900112
7625_at	7625	ZNF74	-1.61134	5.57293	-3.74184	0.0036988
9829_at	9829	DNAJC6	-1.6026	5.18334	-2.73255	0.0207311
9938_at	9938	ARHGAP25	-1.6015	5.06709	-3.02935	0.0124075
2548_at	2548	GAA	-1.59027	7.62252	-2.66812	0.0231783
201191_at	201191	SAMD14	-1.58251	6.6815	-3.01642	0.0126873
2036_at	2036	EPB41L1	-1.5785	7.955	-2.48376	0.0318847
55201_at	55201	MAP1S	-1.57638	8.24538	-3.06907	0.0115864
23078_at	23078	VWA8	-1.57278	6.03075	-2.84332	0.0171123
54487_at	54487	DGCR8	-1.56143	7.5382	-2.29143	0.044395
80975_at	80975	TMPRSS5	-1.56039	6.39795	-2.75006	0.0201117
55621_at	55621	TRMT1	-1.56028	8.30046	-3.2954	0.00785768
22983_at	22983	MAST1	-1.55328	7.73587	-2.44912	0.0338494
22882_at	22882	ZHX2	-1.54492	9.59906	-3.02971	0.0123999
29911_at	29911	HOOK2	-1.54444	7.16172	-2.32457	0.0419414
1663_at	1663	DDX11	-1.5375	11.0841	-2.97713	0.0135778
81857_at	81857	MED25	-1.53511	9.63835	-3.77752	0.00348574
57418_at	57418	WDR18	-1.52781	8.02099	-2.59767	0.0261851
825_at	825	CAPN3	-1.51152	4.27158	-3.0578	0.0118137
8519_at	8519	IFITM1	-1.49685	6.20918	-2.24718	0.0478884
10566_at	10566	AKAP3	-1.4966	4.94938	-2.33596	0.0411292
51298_at	51298	THEG	-1.49544	3.26387	-2.27674	0.0455262
10634_at	10634	GAS2L1	-1.49025	9.22142	-2.51395	0.0302649
81576_at	81576	CCDC130	-1.48973	8.81126	-3.16515	0.00982155
3911_at	3911	LAMA5	-1.48354	10.6627	-2.60999	0.0256326
9770_at	9770	RASSF2	-1.48195	10.31	-2.37842	0.038234
9875_at	9875	URB1	-1.47786	6.75514	-2.30704	0.0432221
28639_at	28639	TRBC1	-1.47657	3.76205	-3.44195	0.00612306
56413_at	56413	LTB4R2	-1.47211	3.75482	-3.55707	0.00504043
60312_at	60312	AFAP1	-1.46765	7.08151	-2.23666	0.0487572
56926_at	56926	NCLN	-1.45474	8.12186	-3.08174	0.0113363
1962_at	1962	EHHADH	-1.45229	5.30552	-2.6402	0.0243267
57572_at	57572	DOCK6	-1.45174	7.11512	-2.42755	0.0351322
8646_at	8646	CHRD	-1.45067	5.49216	-3.2442	0.00857663
1675_at	1675	CFD	-1.45058	4.79745	-3.22442	0.00887215
219699_at	219699	UNC5B	-1.44945	5.56713	-3.74358	0.00368815
51760_at	51760	SYT17	-1.44836	8.33529	-2.38863	0.0375681
4913_at	4913	NTHL1	-1.44761	8.56368	-3.18033	0.00956881
5360_at	5360	PLTP	-1.44038	11.3807	-3.09617	0.0110581
8175_at	8175	SF3A2	-1.4394	9.26932	-2.93603	0.0145768
10215_at	10215	OLIG2	-1.43828	7.62399	-2.71795	0.0212617
2077_at	2077	ERF	-1.43494	8.36171	-3.01167	0.0127917
23371_at	23371	TNS2	-1.423	6.52273	-2.72678	0.0209392
79661_at	79661	NEIL1	-1.41441	6.22788	-3.09081	0.0111607
7454_at	7454	WAS	-1.41351	6.37891	-2.80106	0.0184114
50856_at	50856	CLEC4A	-1.41175	4.38097	-4.61371	0.000908687
51548_at	51548	SIRT6	-1.41128	8.58273	-4.27037	0.00156057
56171_at	56171	DNAH7	-1.40959	4.36296	-2.67102	0.0230622
4776_at	4776	NFATC4	-1.40859	5.61752	-2.87035	0.0163303
3678_at	3678	ITGA5	-1.40455	9.27058	-2.26006	0.0468448
4772_at	4772	NFATC1	-1.40317	6.04685	-2.41696	0.0357789
3280_at	3280	HES1	-1.40248	10.5715	-2.7721	0.0193582
81550_at	81550	TDRD3	-1.40205	8.41448	-2.56965	0.0274862
23640_at	23640	HSPBP1	-1.40024	9.02917	-2.27402	0.0457385
27147_at	27147	DENND2A	-1.39967	8.77348	-2.54326	0.0287696
124152_at	124152	IQCK	-1.39512	6.32681	-2.34133	0.0407521
23586_at	23586	DDX58	-1.39264	8.01937	-2.83021	0.0175052
4035_at	4035	LRP1	-1.39153	8.31254	-3.33178	0.00738463
25861_at	25861	DFNB31	-1.39049	7.49619	-3.30828	0.00768667
100316904_at	100316904	SAP25	-1.38505	6.33275	-4.2674	0.00156801
8835_at	8835	SOCS2	-1.38138	7.17586	-3.14992	0.0100819
54531_at	54531	MIER2	-1.38006	6.55204	-3.34824	0.00718033
23309_at	23309	SIN3B	-1.37998	8.30516	-2.80651	0.0182386
11188_at	11188	NISCH	-1.37106	9.09496	-3.32705	0.0074445
8874_at	8874	ARHGEF7	-1.36951	9.13733	-2.36278	0.0392764
54762_at	54762	GRAMD1C	-1.36461	7.2258	-2.30264	0.0435496
4157_at	4157	MC1R	-1.36377	6.30953	-2.50852	0.0305499
7593_at	7593	MZF1	-1.35943	8.53645	-3.05961	0.0117768
10297_at	10297	APC2	-1.35918	6.469	-2.73236	0.0207378
23552_at	23552	CDK20	-1.35896	8.36573	-2.92628	0.0148245
6002_at	6002	RGS12	-1.35855	6.05288	-3.11147	0.0107708
57030_at	57030	SLC17A7	-1.35103	3.90683	-3.08305	0.0113108
9628_at	9628	RGS6	-1.34959	6.73697	-3.2158	0.00900404
53615_at	53615	MBD3	-1.34885	9.39473	-3.1028	0.0109327
1762_at	1762	DMWD	-1.34294	6.60274	-3.82073	0.0032447
56623_at	56623	INPP5E	-1.34214	8.44489	-3.03405	0.0123073
28986_at	28986	MAGEH1	-1.34195	7.70563	-2.31331	0.0427603
770_at	770	CA11	-1.34002	6.57611	-2.66423	0.0233349
29954_at	29954	POMT2	-1.33175	7.19297	-4.66916	0.000833972
22903_at	22903	BTBD3	-1.33174	10.7934	-2.60661	0.025783
6300_at	6300	MAPK12	-1.32845	7.23121	-2.93665	0.0145612
27040_at	27040	LAT	-1.32689	6.32978	-2.96774	0.0137998
9542_at	9542	NRG2	-1.32071	4.66578	-2.80783	0.0181968
5076_at	5076	PAX2	-1.32023	5.52702	-3.0551	0.0118687
9796_at	9796	PHYHIP	-1.31926	5.76607	-2.38407	0.0378642
119_at	119	ADD2	-1.31926	6.59271	-2.25038	0.0476269
8515_at	8515	ITGA10	-1.31867	4.67202	-2.32858	0.0416538
8361_at	8361	HIST1H4F	-1.31589	2.98596	-3.67281	0.00415041
122616_at	122616	C14orf79	-1.31038	7.3932	-3.00917	0.012847
637_at	637	BID	-1.30927	7.64913	-2.22916	0.0493856
55036_at	55036	CCDC40	-1.30471	5.96701	-2.87565	0.0161813
114327_at	114327	EFHC1	-1.29963	10.0623	-3.09908	0.011003
6712_at	6712	SPTBN2	-1.29942	5.124	-2.30148	0.0436369
347733_at	347733	TUBB2B	-1.29102	11.7845	-2.6207	0.0251619
575_at	575	ADGRB1	-1.29048	6.37175	-3.32425	0.00748013
79006_at	79006	METRN	-1.28448	9.03722	-3.18091	0.00955942
114625_at	114625	ERMAP	-1.28048	7.8862	-2.68868	0.0223677
4851_at	4851	NOTCH1	-1.27866	8.46199	-2.47765	0.0322233
8557_at	8557	TCAP	-1.27163	6.12182	-3.46807	0.00585793
5121_at	5121	PCP4	-1.27087	5.2948	-2.94115	0.0144484
84939_at	84939	MUM1	-1.26036	10.8628	-2.45988	0.0332266
7005_at	7005	TEAD3	-1.26014	6.50336	-3.83149	0.00318745
2580_at	2580	GAK	-1.26008	10.0044	-3.78014	0.00347059
1759_at	1759	DNM1	-1.25803	9.74936	-3.20707	0.00913993
26517_at	26517	TIMM13	-1.25677	10.8176	-2.25154	0.0475321
79884_at	79884	MAP9	-1.25663	7.75988	-2.33327	0.0413202
92822_at	92822	ZNF276	-1.25645	6.83549	-2.83293	0.0174231
10609_at	10609	P3H4	-1.25467	9.77286	-4.22634	0.00167461
7461_at	7461	CLIP2	-1.25085	7.69478	-2.54756	0.0285564
4357_at	4357	MPST	-1.24997	7.98349	-2.41079	0.0361615
4650_at	4650	MYO9B	-1.24807	8.53556	-3.44295	0.00611269
10025_at	10025	MED16	-1.24373	8.5258	-3.06406	0.0116869
2022_at	2022	ENG	-1.24067	6.17402	-2.51579	0.0301686
79629_at	79629	OCEL1	-1.23974	7.33002	-3.16287	0.00985998
6901_at	6901	TAZ	-1.23922	7.18271	-3.93148	0.00270306
23162_at	23162	MAPK8IP3	-1.23799	7.02569	-4.47947	0.00112047
79091_at	79091	METTL22	-1.23563	8.41632	-2.35597	0.0397394
64285_at	64285	RHBDF1	-1.23388	7.65437	-2.66819	0.0231758
421_at	421	ARVCF	-1.23381	7.00793	-2.86565	0.0164638
8335_at	8335	HIST1H2AB	-1.23249	6.31071	-2.8453	0.017054
4856_at	4856	NOV	-1.23223	9.26786	-2.24298	0.0482332
79600_at	79600	TCTN1	-1.23071	8.6728	-2.44301	0.0342082
58509_at	58509	CACTIN	-1.22687	6.65162	-3.92572	0.00272874
23176_at	23176	2022-09-08	-1.22619	9.342	-2.48245	0.0319571
54758_at	54758	KLHDC4	-1.22448	6.38983	-2.50589	0.0306891
55702_at	55702	CCDC94	-1.22327	9.09116	-2.37546	0.0384291
43_at	43	ACHE	-1.21916	5.00578	-2.38093	0.0380696
83637_at	83637	ZMIZ2	-1.21771	7.31049	-3.10448	0.0109012
9684_at	9684	LRRC14	-1.21638	8.48792	-2.6909	0.0222818
150726_at	150726	FBXO41	-1.21514	9.60964	-3.13773	0.0102953
9905_at	9905	SGSM2	-1.21385	9.83315	-3.12477	0.0105273
26037_at	26037	SIPA1L1	-1.21334	9.1227	-3.10503	0.0108908
6618_at	6618	SNAPC2	-1.21194	7.21916	-3.21828	0.00896589
23587_at	23587	ELP5	-1.2117	7.24016	-2.36466	0.0391503
7059_at	7059	THBS3	-1.20873	8.03384	-2.45565	0.0334703
268_at	268	AMH	-1.20718	6.54375	-2.95467	0.0141148
10307_at	10307	APBB3	-1.20552	6.9307	-2.30367	0.0434732
5819_at	5819	PVRL2	-1.20442	7.81858	-2.36728	0.0389737
51112_at	51112	TRAPPC12	-1.20133	8.92897	-3.46614	0.00587717
8216_at	8216	LZTR1	-1.19687	8.04857	-2.89142	0.0157459
85360_at	85360	SYDE1	-1.19328	5.75425	-3.67261	0.00415176
2639_at	2639	GCDH	-1.18934	8.55819	-2.99661	0.0131287
5530_at	5530	PPP3CA	-1.18846	9.84124	-2.53929	0.028968
5156_at	5156	PDGFRA	-1.18772	10.331	-2.25081	0.047592
55689_at	55689	YEATS2	-1.18578	9.93176	-2.44364	0.0341707
9730_at	9730	VPRBP	-1.18443	7.16757	-3.04104	0.0121598
114819_at	114819	CROCCP3	-1.17942	3.93763	-2.50097	0.0309514
51310_at	51310	SLC22A17	-1.1785	9.3327	-2.79364	0.0186494
55663_at	55663	ZNF446	-1.17667	7.43992	-3.99999	0.00241605
6665_at	6665	SOX15	-1.17536	6.1201	-2.56401	0.0277557
9639_at	9639	ARHGEF10	-1.1751	9.29813	-3.80418	0.0033349
525_at	525	ATP6V1B1	-1.17503	6.04266	-2.72048	0.0211688
55701_at	55701	ARHGEF40	-1.17462	9.90292	-3.40585	0.00650991
3012_at	3012	HIST1H2AE	-1.17372	8.32857	-2.70959	0.0215718
8742_at	8742	TNFSF12	-1.17022	7.69309	-2.67063	0.0230777
5341_at	5341	PLEK	-1.16798	3.5115	-2.59335	0.0263817
8189_at	8189	SYMPK	-1.1647	7.01019	-2.85594	0.0167427
22902_at	22902	RUFY3	-1.16265	8.95325	-2.38607	0.0377344
490_at	490	ATP2B1	-1.16101	9.37418	-2.52074	0.0299117
7867_at	7867	MAPKAPK3	-1.16018	7.94347	-2.32974	0.0415714
22859_at	22859	ADGRL1	-1.15889	8.82925	-2.57781	0.0271008
54827_at	54827	NXPE4	-1.15826	3.11979	-2.51442	0.0302402
213_at	213	ALB	-1.15455	2.67144	-3.02245	0.0125561
10039_at	10039	PARP3	-1.15429	6.66785	-2.24754	0.0478582
4855_at	4855	NOTCH4	-1.15279	7.11944	-2.68911	0.022351
28951_at	28951	TRIB2	-1.14657	10.4995	-2.90106	0.0154854
25900_at	25900	IFFO1	-1.14617	8.71899	-2.62255	0.0250813
53905_at	53905	DUOX1	-1.14384	3.42226	-3.62208	0.00451856
1415_at	1415	CRYBB2	-1.1416	4.02326	-2.60054	0.0260553
23523_at	23523	CABIN1	-1.14128	8.17588	-2.46792	0.0327689
54883_at	54883	CWC25	-1.14045	6.71241	-3.57689	0.00487496
1836_at	1836	SLC26A2	-1.1399	6.08908	-2.77457	0.0192758
9746_at	9746	CLSTN3	-1.13661	5.42178	-2.52875	0.0295005
4625_at	4625	MYH7	-1.13564	7.24101	-2.28206	0.0451131
6324_at	6324	SCN1B	-1.13557	7.38682	-2.33017	0.0415404
64170_at	64170	CARD9	-1.13548	5.95425	-4.18384	0.001793
6687_at	6687	SPG7	-1.13327	8.29587	-4.9482	0.000545161
6942_at	6942	TCF20	-1.13236	9.43298	-2.89988	0.0155172
5141_at	5141	PDE4A	-1.13061	5.39938	-2.88469	0.0159302
57787_at	57787	MARK4	-1.12898	9.13222	-2.40814	0.0363272
9755_at	9755	TBKBP1	-1.12862	6.13726	-2.66964	0.0231175
1312_at	1312	COMT	-1.12815	8.89557	-2.67697	0.0228257
8506_at	8506	CNTNAP1	-1.12724	7.71884	-2.9785	0.0135456
7025_at	7025	NR2F1	-1.12583	8.41729	-2.28637	0.0447814
55049_at	55049	C19orf60	-1.1235	10.549	-2.87276	0.0162625
54862_at	54862	CC2D1A	-1.12096	7.4553	-2.95063	0.0142136
753_at	753	LDLRAD4	-1.12051	4.26429	-2.52257	0.0298173
9569_at	9569	GTF2IRD1	-1.12029	9.04688	-2.81065	0.0181081
25833_at	25833	POU2F3	-1.11853	2.98013	-2.33874	0.0409334
27352_at	27352	SGSM3	-1.11783	7.11589	-3.08609	0.0112517
4839_at	4839	NOP2	-1.11496	10.6458	-2.77993	0.0190977
51312_at	51312	SLC25A37	-1.11092	7.17397	-2.33028	0.0415325
7041_at	7041	TGFB1I1	-1.10946	11.011	-2.28832	0.0446321
23005_at	23005	MAPKBP1	-1.10804	5.76383	-3.3876	0.00671502
4174_at	4174	MCM5	-1.10744	9.15505	-2.22652	0.0496086
3720_at	3720	JARID2	-1.10688	10.2814	-2.76167	0.0197111
5753_at	5753	PTK6	-1.10528	5.87178	-2.79676	0.0185491
51281_at	51281	ANKMY1	-1.10452	4.66405	-2.38559	0.0377656
51195_at	51195	RAPGEFL1	-1.10306	7.1503	-2.73436	0.0206661
114088_at	114088	TRIM9	-1.10266	10.1228	-2.9278	0.0147857
23135_at	23135	KDM6B	-1.1019	8.69099	-2.24154	0.0483519
29803_at	29803	REPIN1	-1.0995	10.8793	-2.64596	0.024085
26063_at	26063	DECR2	-1.09844	8.20529	-3.17082	0.00972641
2067_at	2067	ERCC1	-1.09785	11.598	-3.08446	0.0112835
79791_at	79791	FBXO31	-1.09646	8.09068	-2.82763	0.0175837
2068_at	2068	ERCC2	-1.09222	7.0296	-3.2564	0.00839941
23189_at	23189	KANK1	-1.09148	10.583	-2.77195	0.0193633
79583_at	79583	TMEM231	-1.09128	7.39746	-2.52627	0.0296274
9181_at	9181	ARHGEF2	-1.09066	9.68198	-2.27191	0.0459042
65982_at	65982	ZSCAN18	-1.09024	8.84425	-3.32296	0.0074965
79767_at	79767	ELMO3	-1.08961	5.21868	-2.51907	0.029998
146227_at	146227	BEAN1	-1.08802	3.30762	-2.55657	0.0281149
3444_at	3444	IFNA7	-1.08507	2.87705	-2.48555	0.0317864
6621_at	6621	SNAPC4	-1.08439	7.81609	-2.51454	0.0302339
1742_at	1742	DLG4	-1.08266	7.47118	-2.59458	0.0263254
7786_at	7786	MAP3K12	-1.08045	8.43592	-2.87558	0.0161833
54929_at	54929	TMEM161A	-1.0784	8.67707	-2.99529	0.0131585
3801_at	3801	KIFC3	-1.07741	6.07164	-2.3818	0.0380126
3219_at	3219	HOXB9	-1.07543	3.92297	-2.86129	0.0165885
4071_at	4071	TM4SF1	-1.07044	8.21634	-2.29244	0.0443181
9724_at	9724	UTP14C	-1.07024	9.7559	-2.24276	0.0482509
27120_at	27120	DKKL1	-1.06881	5.33275	-3.0479	0.012017
10994_at	10994	ILVBL	-1.06738	8.56832	-2.89931	0.0155323
4815_at	4815	NINJ2	-1.06695	3.63616	-2.42395	0.0353507
54991_at	54991	C1orf159	-1.06122	6.43153	-2.71588	0.0213382
6909_at	6909	TBX2	-1.06113	6.61499	-2.87057	0.0163242
54963_at	54963	UCKL1	-1.06004	10.0003	-2.8022	0.0183752
6455_at	6455	SH3GL1	-1.05788	9.97767	-2.59774	0.0261818
79677_at	79677	SMC6	-1.05644	9.83274	-4.63626	0.000877486
79673_at	79673	ZNF329	-1.05083	9.2267	-2.48196	0.0319843
56654_at	56654	NPDC1	-1.03975	8.30501	-2.63567	0.0245179
3195_at	3195	TLX1	-1.03877	5.79883	-2.85753	0.0166968
685_at	685	BTC	-1.03858	3.39735	-2.66913	0.0231377
84861_at	84861	KLHL22	-1.03609	7.15324	-2.93418	0.0146237
4784_at	4784	NFIX	-1.03308	8.90662	-2.22297	0.0499098
393_at	393	ARHGAP4	-1.02992	5.12136	-3.08218	0.0113278
51750_at	51750	RTEL1	-1.02814	6.97268	-2.33122	0.0414654
9361_at	9361	LONP1	-1.02709	9.1715	-2.70418	0.0217752
64410_at	64410	KLHL25	-1.02649	6.67104	-2.61621	0.025358
59348_at	59348	ZNF350	-1.02516	6.94019	-2.9556	0.0140921
3913_at	3913	LAMB2	-1.022	9.97314	-2.8654	0.0164707
10278_at	10278	EFS	-1.01896	8.51681	-2.54293	0.0287858
535_at	535	ATP6V0A1	-1.01576	5.69368	-3.37098	0.00690759
79414_at	79414	LRFN3	-1.01292	5.9992	-2.50045	0.0309791
6625_at	6625	SNRNP70	-1.0129	10.0052	-2.67545	0.0228861
5739_at	5739	PTGIR	-1.01229	4.17527	-3.15762	0.00994937
51157_at	51157	ZNF580	-1.0097	10.2462	-2.71739	0.0212824
284325_at	284325	C19orf54	-1.00412	11.2582	-2.47478	0.0323829
9667_at	9667	SAFB2	-0.998833	9.12515	-2.85355	0.0168121
51257_at	51257	2022-03-02	-0.998385	9.13951	-2.48409	0.0318667
9906_at	9906	SLC35E2	-0.994404	3.9749	-2.48871	0.0316136
7082_at	7082	TJP1	-0.994197	9.60893	-2.96687	0.0138204
81618_at	81618	ITM2C	-0.993143	10.435	-2.38385	0.0378784
10908_at	10908	PNPLA6	-0.992945	8.37771	-3.10752	0.0108442
55184_at	55184	DZANK1	-0.990704	8.46186	-2.27912	0.0453412
6403_at	6403	SELP	-0.986789	2.73116	-3.65418	0.00428183
945_at	945	CD33	-0.985592	3.03264	-2.24657	0.047938
29903_at	29903	CCDC106	-0.983284	7.11521	-2.41764	0.0357371
79087_at	79087	ALG12	-0.98293	6.85947	-2.60366	0.0259151
29122_at	29122	PRSS50	-0.982791	4.42555	-3.18807	0.0094426
25790_at	25790	CFAP45	-0.982068	4.34586	-2.41021	0.0361976
10046_at	10046	MAMLD1	-0.97911	9.23976	-5.02952	0.000482645
152_at	152	ADRA2C	-0.978957	5.63518	-2.55696	0.0280962
23241_at	23241	PACS2	-0.977692	7.26922	-2.66328	0.0233735
23476_at	23476	BRD4	-0.974357	7.99585	-2.94355	0.0143886
92154_at	92154	MTSS1L	-0.973578	5.62375	-3.3901	0.00668656
321_at	321	APBA2	-0.971927	10.6867	-2.25165	0.0475231
374291_at	374291	NDUFS7	-0.970589	9.08743	-2.82302	0.0177244
9855_at	9855	FARP2	-0.968395	5.83949	-3.06506	0.0116668
54555_at	54555	DDX49	-0.96815	8.80165	-2.65397	0.0237533
65990_at	65990	FAM173A	-0.967121	7.59695	-3.91281	0.00278729
60598_at	60598	KCNK15	-0.967117	2.82531	-2.48655	0.031732
10047_at	10047	CST8	-0.965039	3.50141	-3.06225	0.0117234
9154_at	9154	SLC28A1	-0.963546	3.318	-4.10476	0.00203733
89941_at	89941	RHOT2	-0.963366	8.22155	-3.33352	0.00736275
9546_at	9546	APBA3	-0.9623	6.95376	-3.06437	0.0116807
7538_at	7538	ZFP36	-0.96079	7.34535	-2.41415	0.0359531
6927_at	6927	HNF1A	-0.96023	4.90203	-3.02954	0.0124034
6659_at	6659	SOX4	-0.960096	9.47305	-2.70286	0.0218248
3164_at	3164	NR4A1	-0.959774	6.8757	-2.68564	0.0224858
5709_at	5709	PSMD3	-0.95728	8.60603	-3.84874	0.0030978
11025_at	11025	LILRB3	-0.956153	5.35961	-2.64515	0.0241188
24147_at	24147	FJX1	-0.950907	10.1252	-2.28993	0.0445095
9625_at	9625	AATK	-0.950598	6.01008	-2.81638	0.0179296
10270_at	10270	AKAP8	-0.946868	9.61292	-2.75793	0.0198394
5346_at	5346	PLIN1	-0.946042	3.68449	-2.96796	0.0137945
161_at	161	AP2A2	-0.945483	8.69688	-2.39528	0.0371403
9902_at	9902	MRC2	-0.943988	10.5566	-3.2265	0.00884047
11117_at	11117	EMILIN1	-0.942779	4.79447	-2.6013	0.0260212
29882_at	29882	ANAPC2	-0.942651	7.07422	-3.64323	0.00436111
2914_at	2914	GRM4	-0.942201	4.87401	-2.65766	0.023602
2352_at	2352	FOLR3	-0.941532	3.87856	-2.55998	0.0279496
5826_at	5826	ABCD4	-0.941063	5.80622	-2.59974	0.0260917
1241_at	1241	LTB4R	-0.939357	5.15282	-3.56854	0.00494398
1417_at	1417	CRYBB3	-0.93876	5.45082	-3.30124	0.00777963
126231_at	126231	ZNF573	-0.936911	7.80085	-2.32854	0.0416571
8220_at	8220	DGCR14	-0.93629	7.64862	-3.63893	0.00439262
25830_at	25830	SULT4A1	-0.935735	5.3737	-2.31588	0.0425717
7841_at	7841	MOGS	-0.935136	9.07779	-3.31706	0.00757239
7260_at	7260	TSSC1	-0.934016	8.46991	-2.48527	0.0318019
4605_at	4605	MYBL2	-0.93364	8.42599	-2.28126	0.0451751
4327_at	4327	MMP19	-0.928403	6.00674	-3.24765	0.00852605
9026_at	9026	HIP1R	-0.92797	6.55173	-2.38919	0.0375321
80776_at	80776	B9D2	-0.927495	7.45299	-2.80382	0.0183236
37_at	37	ACADVL	-0.920126	10.2692	-2.80297	0.0183508
54896_at	54896	PQLC2	-0.919398	5.5664	-5.11019	0.000428112
6290_at	6290	SAA3P	-0.91893	3.96941	-2.40977	0.0362253
9681_at	9681	DEPDC5	-0.918386	8.33051	-2.60001	0.0260794
9727_at	9727	RAB11FIP3	-0.916274	6.11487	-2.42155	0.0354971
10616_at	10616	RBCK1	-0.915419	8.37862	-2.89841	0.0155565
84705_at	84705	GTPBP3	-0.912399	11.3826	-2.50944	0.0305015
11119_at	11119	BTN3A1	-0.909252	8.14602	-3.42703	0.00627999
9798_at	9798	IST1	-0.908771	9.50953	-3.17607	0.00963912
1585_at	1585	CYP11B2	-0.906956	5.07184	-3.04486	0.0120801
4194_at	4194	MDM4	-0.906657	4.20998	-2.28352	0.0450005
176_at	176	ACAN	-0.90628	4.74943	-2.78682	0.0188712
6280_at	6280	S100A9	-0.90601	4.64599	-4.98264	0.000517689
7940_at	7940	LST1	-0.904216	4.05784	-2.99165	0.0132414
93210_at	93210	PGAP3	-0.90411	7.75648	-2.63522	0.0245372
6899_at	6899	TBX1	-0.903047	3.88999	-3.20592	0.0091579
8310_at	8310	ACOX3	-0.902522	7.95319	-4.00137	0.00241063
1014_at	1014	CDH16	-0.901899	3.39703	-4.02608	0.00231532
8563_at	8563	THOC5	-0.901412	9.83126	-2.31318	0.0427696
643641_at	643641	ZNF862	-0.900757	8.1506	-2.64974	0.023928
25789_at	25789	TMEM59L	-0.898282	5.67919	-2.2908	0.0444424
11326_at	11326	VSIG4	-0.892025	3.35506	-3.04616	0.0120531
51458_at	51458	RHCG	-0.888898	3.78524	-2.40485	0.0365335
8851_at	8851	CDK5R1	-0.887306	6.5629	-2.23913	0.0485512
758_at	758	MPPED1	-0.884633	4.95909	-3.30291	0.00775749
140467_at	140467	ZNF358	-0.88438	9.69309	-2.33862	0.0409419
7441_at	7441	VPREB1	-0.883247	3.17622	-2.76407	0.0196296
9704_at	9704	DHX34	-0.880958	6.07722	-2.4895	0.0315706
27043_at	27043	PELP1	-0.880895	8.60252	-2.42591	0.0352317
51070_at	51070	NOSIP	-0.879667	11.1887	-2.50468	0.0307533
3108_at	3108	HLA-DMA	-0.879647	4.75832	-2.66777	0.0231923
3425_at	3425	IDUA	-0.879173	5.61634	-2.75886	0.0198075
6929_at	6929	TCF3	-0.879169	9.43433	-2.45857	0.0333017
9149_at	9149	DYRK1B	-0.877793	5.2494	-2.58776	0.026638
4040_at	4040	LRP6	-0.87717	6.51003	-2.22473	0.0497601
29894_at	29894	CPSF1	-0.876311	7.67955	-2.74317	0.020353
2217_at	2217	FCGRT	-0.876242	10.4991	-2.45558	0.0334741
8330_at	8330	HIST1H2AK	-0.873729	5.56865	-3.26569	0.008267
22884_at	22884	WDR37	-0.872445	7.87599	-2.42588	0.0352336
55311_at	55311	ZNF444	-0.870812	9.55183	-2.46128	0.0331468
26253_at	26253	CLEC4E	-0.869836	2.31738	-4.1764	0.00181463
56302_at	56302	TRPV5	-0.866424	5.51915	-3.01937	0.0126231
100533178_at	100533178	PRORY	-0.866146	4.87875	-2.57734	0.0271228
26030_at	26030	PLEKHG3	-0.86593	5.38224	-2.22975	0.049336
51754_at	51754	TMEM8B	-0.865851	7.42107	-2.23037	0.0492831
7479_at	7479	WNT8B	-0.864905	4.22882	-2.87976	0.0160667
2205_at	2205	FCER1A	-0.86465	4.0463	-3.17921	0.00958724
4669_at	4669	NAGLU	-0.8634	8.40388	-2.28832	0.0446322
5255_at	5255	PHKA1	-0.861585	7.91871	-2.49709	0.0311594
8581_at	8581	LY6D	-0.861311	5.24854	-2.72052	0.0211674
25776_at	25776	CBY1	-0.856754	9.97149	-2.83179	0.0174573
23130_at	23130	ATG2A	-0.854023	5.51793	-2.29824	0.0438794
100093698_at	100093698	GS1-600G8.3	-0.854019	3.15929	-3.37187	0.00689711
5875_at	5875	RABGGTA	-0.852745	8.24228	-2.28842	0.0446247
5803_at	5803	PTPRZ1	-0.845914	11.5911	-2.45366	0.0335854
10755_at	10755	GIPC1	-0.844687	9.13098	-2.5702	0.0274598
64601_at	64601	VPS16	-0.843978	11.3162	-4.45167	0.00117052
9091_at	9091	PIGQ	-0.843911	6.95241	-2.87212	0.0162805
26083_at	26083	TBC1D29	-0.843087	4.63066	-2.83093	0.0174835
10157_at	10157	AASS	-0.839782	8.10892	-3.66134	0.00423083
23654_at	23654	PLXNB2	-0.839024	8.38596	-2.23435	0.0489492
5270_at	5270	SERPINE2	-0.837336	10.2448	-2.42998	0.034985
3299_at	3299	HSF4	-0.837115	5.55841	-3.90328	0.00283134
5260_at	5260	PHKG1	-0.836758	3.88958	-2.79814	0.0185047
55203_at	55203	LGI2	-0.834457	6.68543	-2.22654	0.0496068
10917_at	10917	BTNL3	-0.833144	3.42881	-3.10745	0.0108455
1524_at	1524	CX3CR1	-0.831418	2.8004	-3.23026	0.00878371
8924_at	8924	HERC2	-0.829666	9.86832	-3.15261	0.0100353
7156_at	7156	TOP3A	-0.829428	6.15912	-2.46538	0.0329131
29760_at	29760	BLNK	-0.823434	2.65573	-2.62087	0.0251543
1346_at	1346	COX7A1	-0.818111	3.04515	-2.88048	0.0160465
6339_at	6339	SCNN1D	-0.817917	5.20614	-2.27562	0.0456136
2661_at	2661	GDF9	-0.816313	4.19501	-2.60711	0.0257609
91647_at	91647	ATPAF2	-0.815422	7.79926	-2.8181	0.0178762
56159_at	56159	TEX11	-0.815272	4.70083	-2.83334	0.0174108
80148_at	80148	PQLC1	-0.813755	9.5637	-2.72875	0.020868
5224_at	5224	PGAM2	-0.811891	5.7068	-2.5283	0.0295236
6799_at	6799	SULT1A2	-0.810286	4.55565	-2.83996	0.0172121
8943_at	8943	AP3D1	-0.8101	7.37979	-2.46511	0.0329284
782_at	782	CACNB1	-0.809215	5.06544	-2.70313	0.0218146
2324_at	2324	FLT4	-0.808631	4.36897	-2.65419	0.0237443
64800_at	64800	EFCAB6	-0.808264	5.02473	-2.92298	0.0149095
55112_at	55112	WDR60	-0.807306	8.50014	-2.32871	0.0416445
59341_at	59341	TRPV4	-0.802884	4.86892	-2.3018	0.0436127
6758_at	6758	SSX5	-0.801819	4.60415	-2.43665	0.0345853
9710_at	9710	KIAA0355	-0.801601	9.1676	-2.4194	0.0356289
10514_at	10514	MYBBP1A	-0.801448	10.31	-3.16366	0.0098467
2972_at	2972	BRF1	-0.801434	5.63521	-3.13984	0.010258
54832_at	54832	VPS13C	-0.801297	9.79735	-2.98078	0.0134925
5539_at	5539	PPY	-0.801042	3.32427	-2.64714	0.024036
2303_at	2303	FOXC2	-0.800786	4.4168	-3.24884	0.00850873
3727_at	3727	JUND	-0.79888	7.49755	-2.91984	0.0149906
4099_at	4099	MAG	-0.798529	4.76312	-2.52234	0.0298289
24144_at	24144	TFIP11	-0.797129	8.5255	-2.38685	0.0376835
5097_at	5097	PCDH1	-0.796784	6.11351	-2.34497	0.0404975
4854_at	4854	NOTCH3	-0.796671	8.25861	-2.56894	0.0275196
7248_at	7248	TSC1	-0.796413	8.492	-2.38402	0.0378674
376412_at	376412	RNF126P1	-0.79568	5.03169	-3.17513	0.00965465
58525_at	58525	WIZ	-0.79539	6.69708	-2.39014	0.037471
55850_at	55850	USE1	-0.79518	10.0521	-3.44463	0.00609534
1670_at	1670	DEFA5	-0.793661	3.54876	-3.29086	0.00791877
1000_at	1000	CDH2	-0.792545	9.24435	-2.30292	0.0435287
9024_at	9024	BRSK2	-0.792095	4.01431	-2.24772	0.0478438
266_at	266	AMELY	-0.791751	3.16646	-4.0371	0.0022741
27341_at	27341	RRP7A	-0.79157	7.76355	-2.61883	0.0252432
3936_at	3936	LCP1	-0.790993	3.33138	-2.49775	0.0311238
2804_at	2804	GOLGB1	-0.790791	8.16654	-2.22822	0.0494647
23389_at	23389	MED13L	-0.789359	8.19736	-2.47569	0.0323321
4616_at	4616	GADD45B	-0.789161	6.65034	-2.71914	0.0212182
4868_at	4868	NPHS1	-0.788533	3.1917	-3.46522	0.00588631
9772_at	9772	KIAA0195	-0.788211	7.38944	-2.41284	0.036034
5319_at	5319	PLA2G1B	-0.787166	3.603	-2.22494	0.0497423
79927_at	79927	FAM110D	-0.785193	4.60636	-2.71877	0.0212315
28452_at	28452	IGHV3-7	-0.783833	5.84468	-3.05723	0.0118252
11276_at	11276	SYNRG	-0.783376	8.52569	-2.42737	0.0351429
100129271_at	100129271	C1orf68	-0.783247	3.31246	-2.84291	0.0171246
22907_at	22907	DHX30	-0.78258	9.73726	-2.29858	0.0438539
79585_at	79585	CORO7	-0.782472	4.14789	-2.57998	0.0269991
55683_at	55683	KANSL3	-0.782209	4.74255	-3.01776	0.0126582
1054_at	1054	CEBPG	-0.782165	9.66029	-2.24786	0.0478324
27349_at	27349	MCAT	-0.780613	8.10906	-2.41	0.0362106
10801_at	10801	2022-09-09	-0.779703	10.073	-3.28242	0.00803384
100130100_at	100130100	LOC100130100	-0.77931	3.9325	-3.09937	0.0109974
47_at	47	ACLY	-0.779073	9.53353	-3.00795	0.0128742
10716_at	10716	TBR1	-0.778819	3.04077	-2.37523	0.0384448
4122_at	4122	MAN2A2	-0.778667	8.37699	-2.52513	0.0296855
10322_at	10322	SMYD5	-0.777971	8.49514	-2.88994	0.0157862
337_at	337	APOA4	-0.776948	5.84615	-2.7678	0.0195031
643_at	643	CXCR5	-0.776046	4.55866	-2.77623	0.0192203
8728_at	8728	ADAM19	-0.775853	9.91855	-2.47555	0.03234
5198_at	5198	PFAS	-0.774312	10.5129	-2.23156	0.0491831
7023_at	7023	TFAP4	-0.7737	6.19756	-2.42376	0.0353623
1044_at	1044	CDX1	-0.773636	3.8419	-2.45132	0.0337212
5600_at	5600	MAPK11	-0.772531	6.21417	-2.80219	0.0183755
7299_at	7299	TYR	-0.771284	5.35677	-2.4653	0.0329175
25813_at	25813	SAMM50	-0.770609	10.7808	-2.37993	0.0381352
284403_at	284403	WDR62	-0.768184	7.25212	-2.30648	0.0432644
51151_at	51151	SLC45A2	-0.768107	3.20072	-2.67192	0.0230262
26276_at	26276	VPS33B	-0.767542	9.22368	-2.62291	0.0250658
51127_at	51127	TRIM17	-0.767011	5.16425	-2.38622	0.0377245
3890_at	3890	KRT84	-0.766786	2.83729	-2.7734	0.0193147
64760_at	64760	FAM160B2	-0.766776	6.77625	-2.61353	0.0254763
10660_at	10660	LBX1	-0.766229	4.64992	-3.66854	0.00418015
4335_at	4335	MNT	-0.76581	9.86881	-2.81045	0.0181145
10763_at	10763	NES	-0.763233	12.1278	-2.8107	0.0181065
6045_at	6045	RNF2	-0.761765	7.56673	-2.23304	0.0490591
55262_at	55262	C7orf43	-0.761514	6.95646	-3.29146	0.00791076
2811_at	2811	GP1BA	-0.760878	4.68695	-2.24789	0.0478299
9073_at	9073	CLDN8	-0.75997	2.70481	-2.83449	0.017376
11055_at	11055	ZPBP	-0.759646	2.78483	-4.42778	0.00121541
56996_at	56996	SLC12A9	-0.759499	6.50426	-2.40226	0.0366968
5098_at	5098	PCDHGC3	-0.759023	4.54783	-2.31915	0.0423338
4759_at	4759	NEU2	-0.758259	4.79151	-2.46887	0.0327153
6528_at	6528	SLC5A5	-0.757314	3.47409	-2.79362	0.0186501
64641_at	64641	EBF2	-0.755973	3.08996	-2.86039	0.0166142
79734_at	79734	KCTD17	-0.753606	7.48206	-2.37379	0.03854
27175_at	27175	TUBG2	-0.753506	8.67774	-2.56497	0.0277097
2872_at	2872	MKNK2	-0.753223	12.0017	-3.09178	0.011142
1109_at	1109	AKR1C4	-0.752825	3.66934	-3.50518	0.00550157
10309_at	10309	CCNO	-0.751853	9.50965	-2.65935	0.0235333
4320_at	4320	MMP11	-0.750674	5.0565	-2.70305	0.0218178
8913_at	8913	CACNA1G	-0.749349	4.55871	-2.43215	0.0348547
11093_at	11093	ADAMTS13	-0.747913	5.37457	-2.43515	0.0346749
1723_at	1723	DHODH	-0.747153	7.44822	-3.0241	0.0125205
4210_at	4210	MEFV	-0.746916	3.50413	-3.47382	0.00580121
23331_at	23331	TTC28	-0.746144	7.41089	-2.46656	0.0328459
92973_at	92973	LINC00950	-0.744599	3.29253	-2.59027	0.0265226
7781_at	7781	SLC30A3	-0.743063	5.36296	-2.25863	0.0469594
1264_at	1264	CNN1	-0.74062	3.9132	-2.40951	0.0362415
3240_at	3240	HP	-0.739466	5.22332	-2.28075	0.0452148
8685_at	8685	MARCO	-0.739315	3.60617	-2.55105	0.0283844
9152_at	9152	SLC6A5	-0.739059	3.514	-2.48539	0.0317951
56603_at	56603	CYP26B1	-0.739049	3.39707	-2.3544	0.0398468
3683_at	3683	ITGAL	-0.736369	4.14297	-3.85317	0.00307522
10538_at	10538	BATF	-0.735673	4.40443	-2.82024	0.01781
4861_at	4861	NPAS1	-0.735328	6.05149	-2.39677	0.0370452
4050_at	4050	LTB	-0.734929	5.33772	-3.26124	0.00833005
64386_at	64386	MMP25	-0.734436	3.39178	-3.28528	0.00799461
23495_at	23495	TNFRSF13B	-0.734127	5.40866	-2.26117	0.0467557
101927051_at	101927051	LOC101927051	-0.73401	5.73626	-2.35743	0.03964
2172_at	2172	FABP6	-0.733173	4.12087	-2.45601	0.0334493
5075_at	5075	PAX1	-0.733128	3.86186	-2.60848	0.0256997
22993_at	22993	HMGXB3	-0.72477	7.97876	-2.2845	0.0449255
2169_at	2169	FABP2	-0.724478	3.96025	-2.44244	0.0342416
23498_at	23498	HAAO	-0.724004	6.05758	-2.79234	0.0186914
1339_at	1339	COX6A2	-0.723612	3.77672	-2.50128	0.0309347
3340_at	3340	NDST1	-0.722949	5.90263	-2.38295	0.0379373
2145_at	2145	EZH1	-0.72218	7.92884	-2.65451	0.0237313
10017_at	10017	BCL2L10	-0.721226	4.13307	-2.64223	0.0242411
80129_at	80129	CCDC170	-0.72004	3.16958	-2.55442	0.0282198
26136_at	26136	TES	-0.719654	3.38966	-2.4402	0.0343744
2063_at	2063	NR2F6	-0.71937	7.08077	-2.35627	0.0397186
58483_at	58483	LINC00474	-0.718719	2.95724	-2.40977	0.0362251
7221_at	7221	TRPC2	-0.717909	4.03106	-2.31995	0.0422758
9576_at	9576	SPAG6	-0.716693	3.06089	-2.48525	0.0318029
4242_at	4242	MFNG	-0.716002	3.4386	-2.5048	0.030747
81490_at	81490	PTDSS2	-0.715128	9.47598	-2.48884	0.0316067
4858_at	4858	NOVA2	-0.715126	5.72567	-2.37811	0.0382543
3595_at	3595	IL12RB2	-0.712297	2.80037	-2.66892	0.0231461
5096_at	5096	PCCB	-0.711355	10.1243	-2.48631	0.0317447
56953_at	56953	NT5M	-0.710072	8.38307	-2.42244	0.0354431
10072_at	10072	DPP3	-0.70948	7.90467	-2.34958	0.0401783
2895_at	2895	GRID2	-0.708361	3.99568	-2.32594	0.0418434
5740_at	5740	PTGIS	-0.707461	3.7124	-2.45968	0.0332382
5424_at	5424	POLD1	-0.707154	6.27204	-3.03099	0.0123725
1555_at	1555	CYP2B6	-0.706158	2.82559	-2.7915	0.0187187
3699_at	3699	ITIH3	-0.705427	3.73737	-2.52855	0.0295108
9138_at	9138	ARHGEF1	-0.704167	7.3721	-2.39795	0.0369699
26539_at	26539	OR10H1	-0.704122	3.36849	-2.26441	0.0464971
26298_at	26298	EHF	-0.703681	2.43439	-3.09348	0.0111096
23403_at	23403	FBXO46	-0.703416	8.22655	-2.35842	0.0395723
57172_at	57172	CAMK1G	-0.702284	3.26126	-3.00321	0.0129798
57158_at	57158	JPH2	-0.701888	3.30082	-2.69618	0.0220789
51477_at	51477	ISYNA1	-0.701813	9.53916	-3.14399	0.010185
23770_at	23770	FKBP8	-0.700451	11.1105	-2.50562	0.0307036
8751_at	8751	ADAM15	-0.70029	5.33803	-2.26402	0.0465284
2267_at	2267	FGL1	-0.70016	5.34249	-2.93128	0.0146971
2853_at	2853	GPR31	-0.699923	4.30961	-2.28464	0.0449144
55237_at	55237	VRTN	-0.699906	6.28731	-2.35383	0.0398855
10607_at	10607	TBL3	-0.699216	8.18252	-3.09737	0.0110353
7462_at	7462	LAT2	-0.698903	4.48613	-2.23132	0.0492039
1420_at	1420	CRYGC	-0.697577	4.72384	-2.306	0.0432999
9862_at	9862	MED24	-0.696508	7.93078	-2.63237	0.0246587
51032_at	51032	CELA2B	-0.693944	5.73364	-2.57911	0.0270397
51214_at	51214	IGF2-AS	-0.692632	5.11648	-2.53486	0.0291907
7634_at	7634	ZNF80	-0.692628	2.30591	-3.03516	0.0122838
3957_at	3957	LGALS2	-0.692606	5.87625	-2.6359	0.0245084
11317_at	11317	RBPJL	-0.692059	2.87447	-2.36515	0.039117
3744_at	3744	KCNA10	-0.691887	4.16439	-2.61562	0.025384
27179_at	27179	IL36A	-0.690457	5.02566	-3.18266	0.00953072
79857_at	79857	FLJ13224	-0.687307	4.7125	-2.9718	0.0137033
23174_at	23174	ZCCHC14	-0.683547	7.47278	-2.26733	0.0462657
23363_at	23363	OBSL1	-0.683481	9.24056	-2.26843	0.0461786
29119_at	29119	CTNNA3	-0.683305	4.49383	-2.22994	0.0493193
50616_at	50616	IL22	-0.682049	3.12227	-2.54278	0.0287937
283638_at	283638	CEP170B	-0.681216	6.07904	-2.72815	0.0208894
50855_at	50855	PARD6A	-0.681178	7.0924	-2.73428	0.020669
79849_at	79849	PDZD3	-0.680021	4.64076	-2.44485	0.0340993
59336_at	59336	PRDM13	-0.678858	2.80112	-2.78532	0.0189202
513_at	513	ATP5D	-0.677379	10.8027	-2.68246	0.0226097
5653_at	5653	KLK6	-0.675581	2.83944	-3.51848	0.00537933
4224_at	4224	MEP1A	-0.674001	3.15672	-2.52004	0.0299482
201501_at	201501	ZBTB7C	-0.673888	2.46563	-3.34782	0.00718552
22807_at	22807	IKZF2	-0.673228	2.60788	-3.65499	0.00427601
10590_at	10590	SCGN	-0.67266	4.3519	-2.26717	0.0462782
8690_at	8690	JRKL	-0.671785	8.65512	-2.81289	0.0180382
25793_at	25793	FBXO7	-0.67167	10.649	-3.15118	0.01006
7535_at	7535	ZAP70	-0.671048	4.02562	-2.51557	0.0301802
8897_at	8897	MTMR3	-0.670967	4.9139	-2.36379	0.0392089
8929_at	8929	PHOX2B	-0.670817	2.52189	-2.8536	0.0168106
84444_at	84444	DOT1L	-0.669946	4.98675	-2.76729	0.0195203
26121_at	26121	PRPF31	-0.669543	7.09556	-2.56625	0.027648
5173_at	5173	PDYN	-0.669263	3.33963	-2.79775	0.0185173
64428_at	64428	NARFL	-0.668131	7.63886	-2.74832	0.0201724
84804_at	84804	MFSD9	-0.666715	6.9023	-2.72042	0.021171
2563_at	2563	GABRD	-0.666202	3.02063	-3.28321	0.00802306
23580_at	23580	CDC42EP4	-0.66594	9.03765	-2.53007	0.0294333
6869_at	6869	TACR1	-0.665453	2.73795	-2.92348	0.0148965
9046_at	9046	DOK2	-0.664609	4.25423	-2.25396	0.0473358
64091_at	64091	POPDC2	-0.662411	4.06513	-2.61082	0.0255959
27033_at	27033	ZBTB32	-0.662372	4.76188	-2.60063	0.0260516
8803_at	8803	SUCLA2	-0.662241	10.0479	-2.6539	0.0237561
10462_at	10462	CLEC10A	-0.659642	3.79738	-2.23821	0.0486277
6452_at	6452	SH3BP2	-0.659428	5.27106	-2.75819	0.0198304
27112_at	27112	FAM155B	-0.658858	3.31865	-2.23579	0.0488294
29944_at	29944	PNMA3	-0.658655	5.49837	-2.344	0.0405655
2056_at	2056	EPO	-0.65792	4.09631	-2.52652	0.0296143
28474_at	28474	IGHV1-2	-0.65729	3.45284	-2.31659	0.04252
25948_at	25948	KBTBD2	-0.654847	11.1708	-2.41771	0.0357328
23152_at	23152	CIC	-0.654343	8.85095	-2.59637	0.0262443
9651_at	9651	PLCH2	-0.652374	4.62186	-2.56486	0.0277146
8325_at	8325	FZD8	-0.652094	4.54377	-2.2604	0.0468179
3249_at	3249	HPN	-0.651951	4.16072	-2.2964	0.044018
11283_at	11283	CYP4F8	-0.651185	3.41462	-2.3739	0.0385329
25972_at	25972	UNC50	-0.649037	9.52687	-2.79638	0.0185612
10864_at	10864	SLC22A7	-0.647775	4.77817	-2.45732	0.0333738
51654_at	51654	CDK5RAP1	-0.647127	9.77228	-2.39604	0.0370918
23370_at	23370	ARHGEF18	-0.645915	10.3972	-2.88549	0.0159082
952_at	952	CD38	-0.644459	5.01643	-2.67074	0.0230735
780_at	780	DDR1	-0.644442	10.6005	-2.28079	0.0452116
10771_at	10771	ZMYND11	-0.644434	8.97161	-2.32184	0.0421391
11054_at	11054	OGFR	-0.642961	6.72565	-2.39884	0.0369139
3816_at	3816	KLK1	-0.642473	4.25654	-2.85965	0.0166356
4700_at	4700	NDUFA6	-0.641917	10.8782	-2.37586	0.0384027
1758_at	1758	DMP1	-0.641823	3.31305	-2.85623	0.0167344
79676_at	79676	OGFOD2	-0.641806	6.63883	-3.22838	0.00881211
750_at	750	GAS8-AS1	-0.641745	3.84529	-3.24326	0.00859036
26508_at	26508	HEYL	-0.641672	5.45588	-2.66423	0.0233351
57610_at	57610	RANBP10	-0.641415	7.29487	-2.62012	0.025187
10214_at	10214	SSX3	-0.641083	2.94036	-3.43937	0.00614986
6261_at	6261	RYR1	-0.639073	3.41843	-2.44768	0.0339335
3169_at	3169	FOXA1	-0.63787	2.32819	-2.40774	0.0363522
9699_at	9699	RIMS2	-0.632587	3.20047	-2.98974	0.0132851
495_at	495	ATP4A	-0.631896	3.87567	-2.25339	0.0473819
2705_at	2705	GJB1	-0.631597	6.0734	-2.45344	0.0335979
2529_at	2529	FUT7	-0.630761	4.48925	-2.44341	0.0341846
9445_at	9445	ITM2B	-0.629935	10.7385	-2.22946	0.04936
100131532_at	100131532	LOC100131532	-0.629848	4.27909	-3.12397	0.0105418
8079_at	8079	MLF2	-0.629436	10.2693	-2.32494	0.0419149
5309_at	5309	PITX3	-0.627726	4.40156	-2.36158	0.0393581
5717_at	5717	PSMD11	-0.627198	8.64562	-2.28824	0.044638
4488_at	4488	MSX2	-0.623676	2.7522	-2.74734	0.0202066
1848_at	1848	DUSP6	-0.623278	10.6833	-2.64826	0.0239893
4301_at	4301	MLLT4	-0.622937	4.56902	-2.39408	0.0372173
53347_at	53347	UBASH3A	-0.622523	4.12852	-2.34202	0.0407036
6768_at	6768	ST14	-0.621875	4.61512	-2.22477	0.0497574
11197_at	11197	WIF1	-0.620323	3.3024	-2.91084	0.0152256
6442_at	6442	SGCA	-0.620049	4.74339	-2.28471	0.0449092
63925_at	63925	ZNF335	-0.620017	5.08764	-2.46343	0.0330239
92086_at	92086	GGTLC1	-0.619917	6.15764	-2.66992	0.0231061
55748_at	55748	CNDP2	-0.618264	10.5099	-2.23329	0.049038
6947_at	6947	TCN1	-0.617984	2.89805	-2.30589	0.043308
55510_at	55510	DDX43	-0.616863	2.78784	-3.00832	0.012866
10595_at	10595	ERN2	-0.614376	5.43298	-2.34211	0.0406976
26_at	26	AOC1	-0.613608	3.49795	-2.77055	0.0194103
26330_at	26330	GAPDHS	-0.611787	3.00674	-2.53546	0.0291601
26102_at	26102	DKFZP434A062	-0.610825	3.01475	-2.39956	0.0368677
11094_at	11094	CACFD1	-0.608479	7.20306	-2.37379	0.0385398
4588_at	4588	MUC6	-0.607774	5.4118	-2.49961	0.0310239
57019_at	57019	CIAPIN1	-0.607357	9.88111	-2.25313	0.0474036
9794_at	9794	MAML1	-0.607331	8.07196	-2.6824	0.022612
9993_at	9993	DGCR2	-0.606106	6.84162	-2.26832	0.0461873
11277_at	11277	TREX1	-0.603603	9.54848	-2.66288	0.0233898
5368_at	5368	PNOC	-0.602756	3.5327	-2.52176	0.0298591
9132_at	9132	KCNQ4	-0.601442	5.43617	-2.42467	0.0353068
6543_at	6543	SLC8A2	-0.601223	3.64779	-2.36743	0.038964
554_at	554	AVPR2	-0.600857	3.3348	-2.67223	0.0230141
7297_at	7297	TYK2	-0.599253	10.1148	-2.25074	0.0475978
5949_at	5949	RBP3	-0.59918	4.9244	-2.55398	0.0282414
79024_at	79024	SMIM2	-0.596985	2.76288	-2.71596	0.0213354
23766_at	23766	GABARAPL3	-0.596907	2.78116	-2.76006	0.0197664
3768_at	3768	KCNJ12	-0.596405	2.81608	-2.2345	0.0489375
2779_at	2779	GNAT1	-0.595982	3.39792	-2.74971	0.0201238
60684_at	60684	TRAPPC11	-0.593429	9.67769	-2.39517	0.0371475
64110_at	64110	MAGEF1	-0.593048	10.1722	-2.26777	0.046231
2668_at	2668	GDNF	-0.593001	3.91726	-2.64837	0.0239848
3698_at	3698	ITIH2	-0.592991	2.81303	-3.34424	0.00722948
10006_at	10006	ABI1	-0.592502	8.44912	-2.45343	0.0335986
3739_at	3739	KCNA4	-0.591341	3.3261	-2.55648	0.0281194
1576_at	1576	CYP3A4	-0.588768	3.08674	-2.78337	0.0189843
11170_at	11170	FAM107A	-0.586459	4.22459	-2.5311	0.0293807
1236_at	1236	CCR7	-0.585806	3.60131	-2.31373	0.0427292
1890_at	1890	TYMP	-0.585732	2.99493	-2.24513	0.0480559
23615_at	23615	PYY2	-0.585576	3.89073	-2.30467	0.0433983
375790_at	375790	AGRN	-0.585	9.90432	-3.38692	0.00672279
10296_at	10296	MAEA	-0.584222	9.64744	-2.6474	0.0240252
7276_at	7276	TTR	-0.582788	3.86108	-2.50268	0.0308597
83941_at	83941	TM2D1	-0.582706	8.84956	-2.38875	0.0375602
955_at	955	ENTPD6	-0.581226	9.89526	-2.43097	0.0349257
200734_at	200734	SPRED2	-0.580979	6.89669	-2.49261	0.0314016
9423_at	9423	NTN1	-0.580748	4.10398	-2.41456	0.0359272
6405_at	6405	SEMA3F	-0.580051	4.49117	-2.28778	0.0446737
23761_at	23761	PISD	-0.579976	8.54276	-2.24718	0.0478883
1455_at	1455	CSNK1G2	-0.579945	7.06408	-2.49303	0.0313787
182_at	182	JAG1	-0.579575	10.8815	-2.66526	0.0232934
7136_at	7136	TNNI2	-0.578713	4.94895	-2.27357	0.0457737
114825_at	114825	PWWP2A	-0.576916	4.57139	-2.8745	0.0162135
51085_at	51085	MLXIPL	-0.576898	5.14792	-2.354	0.0398739
8570_at	8570	KHSRP	-0.576714	10.2183	-2.54933	0.0284694
79867_at	79867	TCTN2	-0.574781	10.8959	-3.1565	0.00996845
6098_at	6098	ROS1	-0.573983	3.60794	-2.79628	0.0185643
8383_at	8383	OR1A1	-0.572064	2.62529	-2.24846	0.0477838
2767_at	2767	GNA11	-0.571637	7.89051	-2.37701	0.0383267
80063_at	80063	ATF7IP2	-0.569489	3.2551	-2.63057	0.0247356
55503_at	55503	TRPV6	-0.569385	5.32847	-2.24961	0.0476893
2915_at	2915	GRM5	-0.56848	3.05169	-2.81911	0.0178447
11061_at	11061	LECT1	-0.567656	2.77786	-2.78246	0.019014
23481_at	23481	PES1	-0.565314	8.66158	-2.48619	0.0317517
4617_at	4617	MYF5	-0.564937	2.71488	-2.29162	0.0443807
51471_at	51471	NAT8B	-0.563938	3.10867	-2.45175	0.0336962
9177_at	9177	HTR3B	-0.562118	3.30776	-2.29606	0.0440441
54973_at	54973	CPSF3L	-0.561537	7.71292	-2.84652	0.017018
6928_at	6928	HNF1B	-0.561299	2.64698	-2.86088	0.0166001
11005_at	11005	SPINK5	-0.561274	2.38809	-2.43458	0.0347088
1149_at	1149	CIDEA	-0.560106	4.00936	-2.46869	0.0327256
80111_at	80111	C3orf36	-0.559265	3.27287	-2.3858	0.0377518
23352_at	23352	UBR4	-0.558865	11.2365	-2.82937	0.0175306
23566_at	23566	LPAR3	-0.558435	2.9462	-2.3449	0.0405024
23349_at	23349	KIAA1045	-0.558333	3.71828	-2.32931	0.0416018
7275_at	7275	TUB	-0.557948	3.64025	-2.67603	0.0228631
51213_at	51213	LUZP4	-0.557641	2.89694	-3.21776	0.00897391
27202_at	27202	C5AR2	-0.557169	2.99879	-2.88452	0.0159349
85452_at	85452	CFAP74	-0.555678	2.9311	-2.42004	0.03559
8418_at	8418	CMAHP	-0.555297	2.34871	-3.21553	0.00900823
79089_at	79089	TMUB2	-0.555139	10.1368	-2.44867	0.0338755
79015_at	79015	LINC01260	-0.554527	4.1292	-2.50429	0.0307743
5731_at	5731	PTGER1	-0.553611	4.83548	-2.50144	0.030926
7469_at	7469	NELFA	-0.553246	8.68484	-2.56716	0.0276045
6666_at	6666	SOX12	-0.552541	8.91779	-2.53545	0.0291608
351_at	351	APP	-0.552375	10.6824	-2.74562	0.0202668
80271_at	80271	ITPKC	-0.548783	7.8227	-2.38729	0.0376548
5626_at	5626	PROP1	-0.547517	4.25625	-2.65905	0.0235453
6546_at	6546	SLC8A1	-0.546835	2.72476	-2.47615	0.0323067
23223_at	23223	RRP12	-0.546809	4.93401	-2.30878	0.043094
55152_at	55152	DALRD3	-0.546478	8.43968	-3.00456	0.0129497
60506_at	60506	NYX	-0.545197	3.18514	-2.26431	0.0465053
5241_at	5241	PGR	-0.544522	2.50478	-2.34432	0.0405427
3479_at	3479	IGF1	-0.543357	3.13929	-2.27105	0.0459723
4109_at	4109	MAGEA10	-0.540898	3.13911	-3.18714	0.00945761
56287_at	56287	GKN1	-0.540782	2.6323	-2.56505	0.0277054
81570_at	81570	CLPB	-0.540001	10.2757	-2.25234	0.0474673
3882_at	3882	KRT32	-0.539934	4.33452	-2.99913	0.0130717
50831_at	50831	TAS2R3	-0.538271	2.76733	-2.23969	0.048505
974_at	974	CD79B	-0.535144	4.42723	-2.55723	0.0280827
3071_at	3071	NCKAP1L	-0.534311	3.42407	-2.58932	0.0265662
27237_at	27237	ARHGEF16	-0.534227	3.24914	-2.22782	0.0494982
56100_at	56100	PCDHGB6	-0.533987	2.29327	-2.40866	0.0362942
3586_at	3586	IL10	-0.533393	2.60972	-2.83685	0.0173053
23353_at	23353	SUN1	-0.529743	10.6344	-2.28143	0.0451622
79796_at	79796	ALG9	-0.528244	10.5575	-2.25183	0.047509
2554_at	2554	GABRA1	-0.527846	2.72091	-2.42888	0.0350515
6015_at	6015	RING1	-0.52738	8.82568	-2.47332	0.0324649
30848_at	30848	CTAG2	-0.527011	4.43905	-2.24114	0.0483853
57151_at	57151	LYZL6	-0.526333	2.79308	-2.57528	0.0272195
8241_at	8241	RBM10	-0.525118	10.6144	-2.25345	0.0473775
3355_at	3355	HTR1F	-0.524663	2.74088	-2.58037	0.0269809
3081_at	3081	HGD	-0.523806	3.84869	-2.26504	0.0464472
100506358_at	100506358	LOC100506358	-0.523537	3.08402	-2.841	0.0171814
10730_at	10730	YME1L1	-0.522477	9.81526	-2.7608	0.0197409
1856_at	1856	DVL2	-0.522434	9.00285	-2.35002	0.0401476
8740_at	8740	TNFSF14	-0.521865	4.59294	-2.36422	0.0391798
50944_at	50944	SHANK1	-0.521837	4.41363	-2.44152	0.0342962
5153_at	5153	PDE1B	-0.520801	3.59413	-2.22545	0.0496989
6779_at	6779	STATH	-0.52056	2.48825	-2.26547	0.0464132
8678_at	8678	BECN1	-0.517085	9.49498	-2.36685	0.0390031
23119_at	23119	HIC2	-0.516086	5.51152	-2.67627	0.0228536
8178_at	8178	ELL	-0.515548	5.1335	-2.37942	0.0381682
9340_at	9340	GLP2R	-0.515275	2.7907	-2.54868	0.0285015
11279_at	11279	KLF8	-0.514459	2.85026	-2.76895	0.0194641
2304_at	2304	FOXE1	-0.514218	2.63099	-2.46386	0.0329993
11255_at	11255	HRH3	-0.513918	3.51201	-2.29018	0.0444899
56833_at	56833	SLAMF8	-0.512566	3.70417	-2.30927	0.0430578
81285_at	81285	OR51E2	-0.512284	3.00546	-2.6303	0.0247473
64837_at	64837	KLC2	-0.511414	6.26344	-2.28573	0.0448303
389715_at	389715	FAM205BP	-0.511385	2.67538	-2.55345	0.028267
57101_at	57101	ANO2	-0.511362	2.44248	-3.239	0.00865333
64111_at	64111	NPVF	-0.509668	2.81385	-2.73163	0.0207638
4250_at	4250	SCGB2A2	-0.509017	3.00168	-2.99641	0.0131332
4115_at	4115	MAGEB4	-0.506988	2.6733	-2.3196	0.0423011
3858_at	3858	KRT10	-0.506371	9.82415	-2.29192	0.0443575
10004_at	10004	NAALADL1	-0.505393	3.76888	-2.37019	0.0387797
2694_at	2694	GIF	-0.50425	2.68145	-2.35093	0.0400848
6469_at	6469	SHH	-0.503603	4.18285	-2.60446	0.025879
219333_at	219333	USP12	-0.502696	8.15447	-2.71058	0.021535
6540_at	6540	SLC6A13	-0.500558	3.82751	-2.30839	0.0431227
6357_at	6357	CCL13	-0.49932	4.02336	-2.67734	0.0228112
56301_at	56301	SLC7A10	-0.49923	4.16076	-2.55852	0.0280202
25769_at	25769	SLC24A2	-0.498762	3.28756	-2.41415	0.0359526
7709_at	7709	ZBTB17	-0.49855	6.78714	-2.44607	0.0340281
54474_at	54474	KRT20	-0.497703	2.48518	-2.29791	0.0439043
9370_at	9370	ADIPOQ	-0.494292	2.45605	-2.30383	0.0434611
797_at	797	CALCB	-0.49258	2.59678	-2.76401	0.0196316
10962_at	10962	MLLT11	-0.488069	12.045	-2.40155	0.0367415
5459_at	5459	POU4F3	-0.487019	4.01412	-2.31835	0.0423918
4808_at	4808	NHLH2	-0.485247	3.26198	-2.67323	0.0229741
1401_at	1401	CRP	-0.484408	3.27312	-2.74399	0.0203242
3626_at	3626	INHBC	-0.483143	2.93878	-2.29574	0.0440681
10603_at	10603	SH2B2	-0.480825	5.05906	-2.64251	0.0242293
3772_at	3772	KCNJ15	-0.480673	3.24557	-2.28304	0.0450375
933_at	933	CD22	-0.478762	4.48836	-2.28418	0.0449496
23187_at	23187	PHLDB1	-0.47789	8.12964	-2.37096	0.0387284
54825_at	54825	CDHR2	-0.47652	3.31909	-2.2627	0.0466333
35_at	35	ACADS	-0.475609	6.75088	-2.38523	0.037789
4486_at	4486	MST1R	-0.474979	5.33131	-2.24757	0.0478562
56918_at	56918	C2orf83	-0.47234	3.15747	-2.39223	0.0373363
860_at	860	RUNX2	-0.47215	2.70902	-2.5221	0.0298414
6677_at	6677	SPAM1	-0.468535	2.86124	-3.0426	0.0121272
963_at	963	CD53	-0.463832	2.62848	-2.25782	0.0470245
28958_at	28958	COA3	-0.462451	10.9897	-2.31144	0.0428977
5786_at	5786	PTPRA	-0.46207	9.07325	-2.22495	0.049742
27183_at	27183	VPS4A	-0.460226	10.9759	-2.5679	0.0275693
843_at	843	CASP10	-0.456265	3.09687	-2.43975	0.0344009
4114_at	4114	MAGEB3	-0.453906	4.29309	-2.37264	0.0386161
3394_at	3394	IRF8	-0.453382	3.27566	-2.32277	0.0420715
1153_at	1153	CIRBP	-0.453135	12.583	-2.24776	0.0478405
51320_at	51320	MEX3C	-0.448098	10.6514	-2.23112	0.04922
7432_at	7432	VIP	-0.446937	2.55057	-2.2357	0.0488372
130_at	130	ADH6	-0.445253	3.28063	-2.26797	0.0462146
79933_at	79933	SYNPO2L	-0.441805	2.31961	-2.39236	0.0373276
3495_at	3495	IGHD	-0.438361	3.58648	-2.2442	0.0481327
26279_at	26279	PLA2G2D	-0.43036	3.29942	-2.34363	0.0405908
389898_at	389898	UBE2NL	-0.428962	5.24789	-2.37552	0.0384258
2993_at	2993	GYPA	-0.422161	2.71333	-2.49079	0.0315001
338645_at	338645	LUZP2	-0.418541	2.55337	-2.4469	0.033979
2906_at	2906	GRIN2D	-0.417379	2.6465	-2.58718	0.0266648
10253_at	10253	SPRY2	-0.414939	11.5576	-2.23673	0.0487509
6444_at	6444	SGCD	-0.414638	2.77953	-2.34598	0.0404276
1734_at	1734	DIO2	-0.410464	3.20193	-2.26188	0.0466992
57835_at	57835	SLC4A5	-0.410192	3.20262	-2.58745	0.0266522
5275_at	5275	SERPINB13	-0.407673	2.65422	-2.36632	0.0390382
5406_at	5406	PNLIP	-0.406261	2.56934	-2.38556	0.0377672
64582_at	64582	GPR135	-0.399433	3.71631	-2.22366	0.0498516
5046_at	5046	PCSK6	-0.370234	3.47902	-2.27496	0.0456654
1584_at	1584	CYP11B1	-0.3669	2.4315	-2.2755	0.0456228
64109_at	64109	CRLF2	-0.363757	2.93375	-2.22719	0.0495516
