# Supplementary material for: PDPN marks a subset of aggressive and radiation-resistant glioblastoma cells
Source: Front Oncol. 2022 Aug 10;12:941657. doi: 10.3389/fonc.2022.941657 (PMC9434399; doi:10.3389/fonc.2022.941657)
Supplement: Supplementary file 3 [file Table_3.xlsx]

## Sheet: Table_x0009_S3. Sig. up-regulated
Custom CDF_ID	ENTREZID	SYMBOL	logFC	AveExpr	t	P.Value
79625_at	79625	NDNF	4.44306	5.56507	4.15886	0.00186667
389136_at	389136	VGLL3	4.04373	4.07762	2.27555	0.0456192
55958_at	55958	KLHL9	4.02342	5.47237	2.4894	0.031576
55089_at	55089	SLC38A4	3.86703	4.36466	3.13997	0.0102557
2202_at	2202	EFEMP1	3.75186	4.02901	2.95289	0.0141583
154796_at	154796	AMOT	3.71088	5.281	2.53209	0.0293308
81796_at	81796	SLCO5A1	3.52379	5.31051	2.69456	0.0221411
9249_at	9249	DHRS3	3.50423	6.80378	3.06656	0.0116367
10769_at	10769	PLK2	3.48935	7.17648	5.34541	0.000303425
7754_at	7754	ZNF204P	3.39216	5.40758	3.40949	0.00646984
1047_at	1047	CLGN	3.37759	4.3783	2.39699	0.0370313
79627_at	79627	OGFRL1	3.33122	5.3353	3.93239	0.00269901
8601_at	8601	RGS20	3.29038	5.27823	2.59647	0.0262396
3385_at	3385	ICAM3	3.25193	7.34718	2.42737	0.0351428
1780_at	1780	DYNC1I1	3.24993	6.35883	2.79431	0.018628
8322_at	8322	FZD4	3.14405	5.42041	2.47794	0.0322069
347902_at	347902	AMIGO2	3.13861	5.47743	5.14096	0.00040908
79698_at	79698	ZMAT4	3.11525	5.5019	2.41614	0.0358298
25805_at	25805	BAMBI	3.09026	7.34695	2.25874	0.0469503
22875_at	22875	ENPP4	3.07864	4.47953	2.77538	0.0192487
58473_at	58473	PLEKHB1	3.04774	6.09598	3.13868	0.0102785
1901_at	1901	S1PR1	3.03548	3.49504	2.76453	0.0196139
80765_at	80765	STARD5	2.90375	5.07284	2.83029	0.0175029
415_at	415	ARSE	2.89006	5.58294	2.29204	0.0443481
65055_at	65055	REEP1	2.88959	5.79554	3.22829	0.00881345
563_at	563	AZGP1	2.83907	7.02733	3.96302	0.00256675
64108_at	64108	RTP4	2.82374	4.08515	3.0612	0.0117446
6596_at	6596	HLTF	2.82257	8.87974	2.29891	0.0438292
9060_at	9060	PAPSS2	2.80494	4.78443	2.3031	0.0435156
1607_at	1607	DGKB	2.77893	6.31567	2.93129	0.0146967
57185_at	57185	NIPAL3	2.77354	6.56157	3.29538	0.00785788
59342_at	59342	SCPEP1	2.74234	6.71921	4.54079	0.00101789
55667_at	55667	DENND4C	2.71788	5.91831	2.95572	0.0140891
4675_at	4675	NAP1L3	2.71343	5.33611	3.45379	0.0060014
253982_at	253982	ASPHD1	2.67716	6.45788	2.29592	0.0440543
136_at	136	ADORA2B	2.67529	7.72093	2.57589	0.0271909
8706_at	8706	B3GALNT1	2.65108	3.91725	2.43706	0.0345609
80896_at	80896	NPL	2.65028	4.80083	4.40755	0.00125486
2878_at	2878	GPX3	2.63684	4.95513	2.29228	0.04433
64762_at	64762	GAREM	2.632	5.41068	2.35206	0.0400075
79987_at	79987	SVEP1	2.6004	5.47627	2.253	0.0474137
65997_at	65997	RASL11B	2.59565	6.05396	2.88867	0.015821
23345_at	23345	SYNE1	2.5905	6.65484	2.41217	0.0360758
390_at	390	RND3	2.58256	9.01168	3.21272	0.00905175
4507_at	4507	MTAP	2.58151	5.22267	2.59738	0.0261985
51616_at	51616	TAF9B	2.5728	5.60748	3.01481	0.0127228
8324_at	8324	FZD7	2.51549	7.94895	2.77768	0.0191721
4883_at	4883	NPR3	2.48793	5.19761	3.04634	0.0120492
10819_at	10819	OR7E14P	2.48405	3.62521	2.44276	0.034223
7436_at	7436	VLDLR	2.47849	7.17831	3.71719	0.00385393
1948_at	1948	EFNB2	2.46354	7.71965	2.72816	0.020889
3696_at	3696	ITGB8	2.45786	4.61496	3.32573	0.00746119
4354_at	4354	MPP1	2.45374	6.32285	3.12186	0.0105801
2040_at	2040	STOM	2.43753	7.37104	2.60057	0.0260543
5588_at	5588	PRKCQ	2.43689	5.366	2.58772	0.0266398
26470_at	26470	SEZ6L2	2.42281	6.9497	2.32567	0.041863
26263_at	26263	FBXO22	2.41452	5.18608	6.95897	3.51124e-05
84061_at	84061	MAGT1	2.41426	7.516	2.76873	0.0194718
3673_at	3673	ITGA2	2.40999	7.63822	2.64388	0.0241721
114884_at	114884	OSBPL10	2.39977	7.01888	2.62908	0.0247995
10640_at	10640	EXOC5	2.39699	4.41986	4.2487	0.00161564
79633_at	79633	FAT4	2.38737	3.54661	2.90483	0.0153848
341_at	341	APOC1	2.37417	7.17928	2.62259	0.0250796
65124_at	65124	SOWAHC	2.37366	4.89367	3.93697	0.00267879
200316_at	200316	APOBEC3F	2.37203	6.27463	3.01668	0.0126817
2184_at	2184	FAH	2.36521	7.63031	2.29344	0.0442425
3131_at	3131	HLF	2.3471	5.15168	2.87377	0.016234
7098_at	7098	TLR3	2.3344	4.96227	2.34331	0.0406132
7133_at	7133	TNFRSF1B	2.31064	5.30261	4.26796	0.00156661
6414_at	6414	SEPP1	2.2945	8.07067	2.50296	0.0308449
81555_at	81555	YIPF5	2.28785	7.01862	4.09977	0.0020539
22891_at	22891	ZNF365	2.28744	6.77556	2.74252	0.020376
25974_at	25974	MMACHC	2.27067	6.01468	2.70658	0.0216846
2530_at	2530	FUT8	2.2696	8.56095	2.35794	0.0396053
5251_at	5251	PHEX	2.22628	5.92058	2.87632	0.0161625
7691_at	7691	ZNF132	2.22009	4.63872	3.47981	0.00574274
23251_at	23251	KIAA1024	2.2192	6.65842	2.82284	0.0177299
23245_at	23245	ASTN2	2.2147	6.44793	4.78131	0.00070205
9236_at	9236	CCPG1	2.20428	5.75444	2.26185	0.0467015
22981_at	22981	NINL	2.18413	4.66774	2.36844	0.038896
54704_at	54704	PDP1	2.18034	5.50968	2.24086	0.0484079
1813_at	1813	DRD2	2.17325	5.93635	2.73662	0.0205852
27074_at	27074	LAMP3	2.16761	3.40652	3.36777	0.00694552
22800_at	22800	RRAS2	2.1653	7.70962	2.51032	0.0304551
25966_at	25966	C2CD2	2.16144	8.6154	2.34447	0.0405324
56311_at	56311	ANKRD7	2.15961	4.68499	2.4929	0.0313857
54103_at	54103	GSAP	2.15511	6.54301	3.18005	0.00957348
26249_at	26249	KLHL3	2.15176	3.8498	3.97229	0.00252804
51686_at	51686	OAZ3	2.14401	6.43621	4.82683	0.000654996
23500_at	23500	DAAM2	2.12371	5.46371	2.54583	0.0286422
23057_at	23057	NMNAT2	2.12201	3.61831	2.48747	0.0316812
1608_at	1608	DGKG	2.10908	4.12681	4.5342	0.00102842
51135_at	51135	IRAK4	2.09982	6.79807	5.14252	0.000408139
81888_at	81888	HYI	2.08715	8.15346	2.66989	0.0231075
64787_at	64787	EPS8L2	2.07882	5.27083	3.93088	0.0027057
26035_at	26035	GLCE	2.06473	9.24709	2.29938	0.0437938
2053_at	2053	EPHX2	2.05582	5.86773	2.73881	0.0205075
1290_at	1290	COL5A2	2.05302	9.01995	3.30688	0.00770518
79729_at	79729	SH3D21	2.05062	5.32754	2.70253	0.0218374
80303_at	80303	EFHD1	2.05015	8.10308	2.66007	0.0235038
27_at	27	ABL2	2.03323	5.35828	3.42811	0.00626847
5429_at	5429	POLH	2.02153	5.09148	3.07727	0.0114239
10544_at	10544	PROCR	2.01673	5.87822	2.61934	0.0252212
2770_at	2770	GNAI1	2.00599	7.86355	2.39597	0.0370966
6640_at	6640	SNTA1	2.00485	6.46082	4.00789	0.0023851
50865_at	50865	HEBP1	2.00404	9.29795	2.70917	0.0215875
5348_at	5348	FXYD1	1.99878	6.98363	2.53076	0.0293981
3487_at	3487	IGFBP4	1.99119	7.34791	3.05215	0.0119292
64324_at	64324	NSD1	1.98524	7.19536	2.87075	0.016319
55005_at	55005	RMND1	1.98017	7.48012	3.98074	0.00249331
56271_at	56271	BEX4	1.96997	5.41074	2.25347	0.0473754
79598_at	79598	CEP97	1.96026	6.26374	3.08887	0.011198
79753_at	79753	SNIP1	1.95061	8.54478	4.72214	0.000768653
9659_at	9659	PDE4DIP	1.94763	7.15065	2.80409	0.0183152
84986_at	84986	ARHGAP19	1.94298	8.14977	3.48419	0.00570033
11123_at	11123	RCAN3	1.94168	4.39231	2.23379	0.0489969
2271_at	2271	FH	1.93128	8.37035	3.50264	0.00552528
5129_at	5129	CDK18	1.92451	6.30081	3.00062	0.0130382
8994_at	8994	LIMD1	1.91922	5.27713	3.15721	0.00995629
100128640_at	100128640	ACVR2B-AS1	1.91772	3.85946	3.61268	0.00459039
1946_at	1946	EFNA5	1.91709	4.98858	2.76852	0.0194788
2180_at	2180	ACSL1	1.89946	5.9518	2.85232	0.0168479
83461_at	83461	CDCA3	1.89747	7.73075	5.18398	0.000383964
57134_at	57134	MAN1C1	1.88679	7.41401	2.23091	0.0492378
54463_at	54463	FAM134B	1.88403	7.90078	2.6591	0.0235434
1491_at	1491	CTH	1.87231	5.9398	2.61294	0.0255021
85458_at	85458	DIXDC1	1.87013	6.64864	3.50443	0.00550857
11080_at	11080	DNAJB4	1.86939	4.947	3.05334	0.0119048
55435_at	55435	AP1AR	1.8693	6.13894	3.24002	0.00863812
220134_at	220134	SKA1	1.86496	7.14778	3.12584	0.0105078
3667_at	3667	IRS1	1.86438	7.57357	3.35723	0.00707124
2526_at	2526	FUT4	1.84999	3.90347	2.43067	0.0349435
79810_at	79810	PTCD2	1.84319	4.41842	3.15805	0.00994205
346157_at	346157	ZNF391	1.83796	4.08526	2.77352	0.0193108
64081_at	64081	PBLD	1.83433	6.10592	2.42288	0.0354158
10406_at	10406	WFDC2	1.82886	5.0085	4.21082	0.00171685
4124_at	4124	MAN2A1	1.82275	7.42253	2.69537	0.0221099
9532_at	9532	BAG2	1.81805	5.98228	2.58782	0.0266353
55770_at	55770	EXOC2	1.81098	8.06556	4.16063	0.00186136
2697_at	2697	GJA1	1.81014	10.0712	2.44452	0.0341191
51573_at	51573	GDE1	1.80704	6.92146	5.21976	0.000364326
55227_at	55227	LRRC1	1.80475	9.34989	3.43212	0.00622605
2200_at	2200	FBN1	1.80156	5.43018	3.02672	0.012464
79134_at	79134	TMEM185B	1.79447	6.37332	3.74336	0.00368946
5367_at	5367	PMCH	1.79329	6.82611	3.27585	0.0081246
79899_at	79899	PRR5L	1.77849	5.06987	4.02695	0.00231205
7163_at	7163	TPD52	1.76174	6.73639	2.62185	0.0251119
22824_at	22824	HSPA4L	1.75612	6.63856	2.28791	0.0446636
8825_at	8825	LIN7A	1.75303	4.48581	2.44981	0.0338089
25841_at	25841	ABTB2	1.74259	6.12126	2.56423	0.0277448
10420_at	10420	TESK2	1.74187	3.85756	2.50832	0.0305609
10073_at	10073	SNUPN	1.73263	8.2954	2.66074	0.0234766
23075_at	23075	SWAP70	1.72689	8.26722	3.68468	0.00406882
55144_at	55144	LRRC8D	1.72031	10.2461	2.49426	0.031312
2957_at	2957	GTF2A1	1.71632	7.16382	3.56147	0.00500318
54821_at	54821	ERCC6L	1.7112	7.21069	3.1701	0.00973843
51375_at	51375	SNX7	1.70928	9.71027	3.03001	0.0123933
11046_at	11046	SLC35D2	1.70695	8.36925	2.92157	0.0149459
55247_at	55247	NEIL3	1.70611	8.17745	2.71299	0.0214452
5176_at	5176	SERPINF1	1.69168	5.83232	2.78404	0.0189622
54826_at	54826	GIN1	1.68381	7.90022	2.84235	0.0171411
139322_at	139322	APOOL	1.67791	7.29748	3.39371	0.0066457
11162_at	11162	NUDT6	1.67542	8.25359	3.39812	0.00659607
10437_at	10437	IFI30	1.67176	8.19604	2.33828	0.0409657
8804_at	8804	CREG1	1.67037	8.33438	2.62195	0.0251074
6240_at	6240	RRM1	1.66133	9.51175	3.40772	0.00648934
51449_at	51449	PCYOX1	1.65212	6.50063	3.71196	0.00388769
23604_at	23604	DAPK2	1.64831	5.51139	3.17478	0.00966047
3161_at	3161	HMMR	1.64204	8.66911	2.68337	0.0225741
1810_at	1810	DR1	1.64202	8.02387	2.55612	0.0281368
9928_at	9928	KIF14	1.64112	5.87954	3.25926	0.00835842
5266_at	5266	PI3	1.63644	4.04663	2.43246	0.0348357
896_at	896	CCND3	1.63529	8.83035	4.01901	0.0023422
10882_at	10882	C1QL1	1.63282	7.56226	2.40472	0.0365417
81930_at	81930	KIF18A	1.63264	6.80135	3.59226	0.00475062
6903_at	6903	TBCC	1.63139	6.93348	2.36196	0.0393324
55157_at	55157	DARS2	1.62292	7.77092	2.84672	0.0170119
63920_at	63920	ZBED8	1.62136	7.44199	3.36889	0.00693219
8996_at	8996	NOL3	1.6211	8.30741	2.33248	0.0413763
6273_at	6273	S100A2	1.62057	9.73952	2.48557	0.0317855
79963_at	79963	ABCA11P	1.61962	4.3576	2.89175	0.0157369
79230_at	79230	ZNF557	1.61382	6.57606	3.86993	0.00299131
8540_at	8540	AGPS	1.61284	6.2373	2.41313	0.036016
54901_at	54901	CDKAL1	1.60881	7.03481	2.39445	0.037194
79642_at	79642	ARSJ	1.6063	7.57275	2.5674	0.027593
29982_at	29982	NRBF2	1.59583	7.25724	2.59774	0.0261819
57608_at	57608	KIAA1462	1.59319	3.20587	2.53646	0.02911
10247_at	10247	HRSP12	1.5908	8.38394	3.44034	0.00613984
58528_at	58528	RRAGD	1.58678	9.93131	3.74731	0.00366532
6450_at	6450	SH3BGR	1.58477	7.63219	4.74344	0.000743934
8139_at	8139	GAN	1.57859	6.08665	2.6003	0.0260663
10539_at	10539	GLRX3	1.57652	9.14091	3.59654	0.00471655
5052_at	5052	PRDX1	1.57554	11.343	2.52479	0.0297033
79618_at	79618	HMBOX1	1.57451	7.00363	2.23207	0.0491402
63877_at	63877	FAM204A	1.57074	5.52314	3.39199	0.00666517
2677_at	2677	GGCX	1.56603	7.48029	3.17918	0.00958769
10186_at	10186	LHFP	1.56538	9.43504	2.6061	0.025806
55143_at	55143	CDCA8	1.56528	8.47857	2.57643	0.0271653
192669_at	192669	AGO3	1.56379	6.77124	3.77878	0.00347846
28960_at	28960	DCPS	1.56263	8.35862	2.82283	0.0177305
100289678_at	100289678	ZNF783	1.56147	7.87501	2.90979	0.0152535
2743_at	2743	GLRB	1.56032	5.34676	3.1374	0.0103011
51198_at	51198	CDKN2A-AS1	1.55816	3.73325	3.42804	0.00626921
5349_at	5349	FXYD3	1.55804	3.96272	2.23668	0.0487554
10924_at	10924	SMPDL3A	1.55668	7.13528	3.63236	0.00444125
204_at	204	AK2	1.55241	8.2717	2.68625	0.0224619
847_at	847	CAT	1.54845	8.226	3.52003	0.00536534
120_at	120	ADD3	1.54752	7.85015	3.31389	0.00761348
65084_at	65084	TMEM135	1.54434	7.72376	3.80703	0.00331921
8812_at	8812	CCNK	1.54309	6.98857	3.28811	0.00795605
23157_at	23157	2022-09-06	1.54126	7.25481	2.76004	0.0197671
4015_at	4015	LOX	1.54022	4.49738	2.28971	0.0445262
840_at	840	CASP7	1.53532	9.62002	3.04487	0.01208
10966_at	10966	RAB40B	1.5351	8.41721	2.51906	0.0299989
5099_at	5099	PCDH7	1.53279	3.45398	3.75141	0.00364036
726_at	726	CAPN5	1.53249	5.63361	3.50541	0.00549944
9_at	9	NAT1	1.52297	6.6841	2.7532	0.0200024
388650_at	388650	FAM69A	1.51622	8.70496	3.05958	0.0117775
79871_at	79871	RPAP2	1.51399	5.68548	3.81494	0.00327596
1628_at	1628	DBP	1.51009	7.01395	2.54752	0.0285587
729515_at	729515	TMEM242	1.50945	7.06669	2.82071	0.0177955
54708_at	54708	2022-03-05	1.50755	7.27552	3.75177	0.00363817
10133_at	10133	OPTN	1.50685	7.59906	2.63513	0.024541
4162_at	4162	MCAM	1.50442	8.14544	2.41519	0.0358885
9975_at	9975	NR1D2	1.49836	6.67766	4.65509	0.000852297
51068_at	51068	NMD3	1.48874	5.99886	2.97092	0.013724
26511_at	26511	CHIC2	1.48597	7.69082	4.54516	0.00101097
7592_at	7592	ZNF41	1.47432	4.90461	3.70017	0.00396492
49855_at	49855	SCAPER	1.47428	5.70258	3.94221	0.00265585
23621_at	23621	BACE1	1.47028	9.4216	3.34151	0.00726316
4893_at	4893	NRAS	1.45886	8.90449	2.77201	0.0193612
5599_at	5599	MAPK8	1.45867	4.42558	2.60347	0.0259237
117178_at	117178	SSX2IP	1.45583	8.38228	2.79517	0.0186002
9830_at	9830	TRIM14	1.45192	5.75387	3.19227	0.00937488
55016_at	55016	2022-03-01	1.45037	3.51007	2.57166	0.0273904
22849_at	22849	CPEB3	1.44793	4.00582	4.13924	0.00192678
9937_at	9937	DCLRE1A	1.44467	7.51444	2.90134	0.0154779
2110_at	2110	ETFDH	1.44462	7.67422	3.03465	0.0122946
100506963_at	100506963	TCEB3-AS1	1.43937	7.3775	3.53459	0.00523508
6648_at	6648	SOD2	1.4363	8.51704	2.73843	0.0205207
2188_at	2188	FANCF	1.43491	9.17836	2.92295	0.0149103
54014_at	54014	BRWD1	1.43332	5.66351	2.45138	0.0337174
8821_at	8821	INPP4B	1.42948	3.96803	2.62634	0.0249174
528_at	528	ATP6V1C1	1.42919	6.92993	3.74825	0.00365957
10001_at	10001	MED6	1.42667	7.90822	3.83641	0.00316159
4237_at	4237	MFAP2	1.4258	4.45716	2.57852	0.0270676
115201_at	115201	ATG4A	1.42338	7.84665	2.64283	0.0242161
4012_at	4012	LNPEP	1.42228	5.09162	2.33849	0.0409513
51227_at	51227	PIGP	1.42221	8.51646	2.28731	0.0447092
2235_at	2235	FECH	1.42145	7.60616	3.50389	0.0055136
23670_at	23670	TMEM2	1.41888	9.30542	3.50411	0.0055115
60685_at	60685	ZFAND3	1.41582	6.98807	2.77025	0.0194205
83448_at	83448	PUS7L	1.40331	7.29474	2.65338	0.0237778
4734_at	4734	NEDD4	1.40173	7.58632	3.8332	0.00317844
3017_at	3017	HIST1H2BD	1.39764	8.03016	2.36783	0.0389368
10371_at	10371	SEMA3A	1.39603	8.12211	2.52107	0.0298945
9134_at	9134	CCNE2	1.39326	6.73447	2.91767	0.0150469
51167_at	51167	CYB5R4	1.39074	7.04597	3.52868	0.00528758
79269_at	79269	DCAF10	1.38844	6.14758	3.15243	0.0100385
2882_at	2882	GPX7	1.38717	9.30942	2.71903	0.0212222
30836_at	30836	DNTTIP2	1.38615	10.4944	2.87113	0.0163083
8707_at	8707	B3GALT2	1.38089	2.7233	2.4227	0.0354272
100505933_at	100505933	ADD3-AS1	1.37985	4.34176	2.50833	0.03056
8061_at	8061	FOSL1	1.37403	8.02008	2.2783	0.0454048
10243_at	10243	GPHN	1.37295	6.73192	2.8015	0.0183973
57089_at	57089	ENTPD7	1.37145	4.20361	2.49965	0.031022
84196_at	84196	USP48	1.36792	7.66884	3.58417	0.00481566
5832_at	5832	ALDH18A1	1.36406	7.42075	2.79642	0.0185601
112950_at	112950	MED8	1.3609	8.16829	3.6882	0.00404498
9918_at	9918	NCAPD2	1.35468	9.79906	3.79527	0.00338458
4919_at	4919	ROR1	1.35365	4.64202	2.50879	0.0305356
5163_at	5163	PDK1	1.35042	6.02109	2.29459	0.0441551
27244_at	27244	SESN1	1.34531	8.0793	2.30818	0.0431381
8204_at	8204	NRIP1	1.34496	7.54631	3.09881	0.011008
57698_at	57698	KIAA1598	1.34421	9.97765	2.29214	0.044341
5922_at	5922	RASA2	1.34414	4.38168	2.82947	0.0175278
158747_at	158747	MOSPD2	1.34333	5.72013	3.06582	0.0116515
8774_at	8774	NAPG	1.33629	7.07137	4.08714	0.00209642
373_at	373	TRIM23	1.33625	4.31358	4.04932	0.00222932
1955_at	1955	MEGF9	1.3356	7.94274	2.29619	0.0440344
3431_at	3431	SP110	1.33375	7.66869	4.10456	0.00203801
10265_at	10265	IRX5	1.33323	3.83738	2.33565	0.0411514
11196_at	11196	SEC23IP	1.33081	7.58871	3.45914	0.00594727
79144_at	79144	PPDPF	1.32924	9.88168	2.7132	0.0214374
64834_at	64834	ELOVL1	1.32128	9.1026	2.62573	0.0249439
51385_at	51385	ZNF589	1.31996	6.20107	2.6376	0.0244363
55775_at	55775	TDP1	1.30946	8.08576	2.62321	0.0250526
54554_at	54554	WDR5B	1.30903	6.66991	2.93992	0.0144792
10678_at	10678	B3GNT2	1.30897	4.47791	3.9604	0.00257779
5226_at	5226	PGD	1.30483	9.54259	3.09761	0.0110308
225_at	225	ABCD2	1.3044	2.97079	2.89275	0.0157095
54805_at	54805	CNNM2	1.30093	5.22584	2.93841	0.0145171
55733_at	55733	HHAT	1.29603	6.01453	3.42522	0.00629935
1737_at	1737	DLAT	1.29139	8.31591	3.65093	0.00430519
55776_at	55776	SAYSD1	1.28934	6.90756	2.38015	0.0381207
81563_at	81563	C1orf21	1.28864	7.73895	3.36925	0.00692801
253782_at	253782	CERS6	1.28463	8.88151	3.2735	0.00815724
2967_at	2967	GTF2H3	1.27985	5.46305	4.69971	0.000795615
10010_at	10010	TANK	1.27879	6.70187	2.98375	0.0134233
79862_at	79862	ZNF669	1.27812	5.74598	2.47475	0.0323851
26009_at	26009	ZZZ3	1.27661	7.6776	2.25347	0.0473757
64768_at	64768	IPPK	1.27358	8.38086	2.46019	0.0332088
7267_at	7267	TTC3	1.27209	9.58153	3.17055	0.00973083
23150_at	23150	FRMD4B	1.27107	3.3219	3.07696	0.0114301
10003_at	10003	NAALAD2	1.27057	6.16009	3.56398	0.00498212
9262_at	9262	STK17B	1.27035	3.29232	2.68673	0.0224433
10788_at	10788	IQGAP2	1.27004	8.02582	2.35277	0.0399586
5876_at	5876	RABGGTB	1.26944	8.5084	2.60997	0.0256337
6845_at	6845	VAMP7	1.26861	8.88699	4.9689	0.00052847
51762_at	51762	RAB8B	1.26543	8.66313	3.05866	0.0117962
5586_at	5586	PKN2	1.26531	9.11293	3.08946	0.0111867
6811_at	6811	STX5	1.26223	8.48931	2.43831	0.0344865
4610_at	4610	MYCL	1.26221	4.55764	2.49751	0.0311365
5303_at	5303	PIN4	1.26184	7.01446	3.02175	0.0125713
64854_at	64854	USP46	1.25946	8.54587	2.86481	0.0164877
7327_at	7327	UBE2G2	1.25811	8.36414	2.54894	0.0284884
10552_at	10552	ARPC1A	1.25762	11.8485	3.73917	0.00371529
29092_at	29092	LINC00339	1.25759	7.42777	2.44457	0.0341163
4038_at	4038	LRP4	1.25223	8.78077	3.16966	0.0097458
285672_at	285672	SREK1IP1	1.25197	6.46091	2.45455	0.0335335
4686_at	4686	NCBP1	1.25167	6.61892	2.86633	0.0164442
9694_at	9694	EMC2	1.25157	7.68887	3.35818	0.00705983
1112_at	1112	FOXN3	1.25089	7.04361	2.27565	0.0456115
23526_at	23526	HMHA1	1.2483	5.97934	2.94663	0.0143124
140609_at	140609	NEK7	1.24752	7.36972	2.55908	0.027993
10495_at	10495	ENOX2	1.24403	7.36654	2.29135	0.0444009
26064_at	26064	RAI14	1.24326	9.17576	2.45503	0.0335059
406_at	406	ARNTL	1.23857	6.86681	2.51489	0.0302158
23463_at	23463	ICMT	1.23748	9.14017	2.2983	0.0438749
10791_at	10791	VAMP5	1.23544	7.94287	2.74568	0.0202648
22823_at	22823	MTF2	1.23258	7.38229	2.60727	0.0257538
4641_at	4641	MYO1C	1.22973	5.611	2.72645	0.020951
5130_at	5130	PCYT1A	1.2238	4.80635	2.77732	0.0191843
55163_at	55163	PNPO	1.22167	10.4265	2.95431	0.0141235
51465_at	51465	UBE2J1	1.2211	8.01903	2.96305	0.013912
384_at	384	ARG2	1.21997	9.24425	2.36269	0.039283
23172_at	23172	FAM175B	1.21462	7.53254	3.58075	0.00484347
4897_at	4897	NRCAM	1.21278	8.39469	2.57546	0.0272113
55284_at	55284	UBE2W	1.20797	6.61279	3.99404	0.00243969
3185_at	3185	HNRNPF	1.2047	7.89512	3.50278	0.0055239
5903_at	5903	RANBP2	1.20453	7.78577	3.58209	0.00483256
379_at	379	ARL4D	1.20324	5.74223	3.2342	0.00872475
8880_at	8880	FUBP1	1.19931	9.95093	2.61121	0.0255787
79647_at	79647	AKIRIN1	1.19808	10.2324	2.83823	0.0172639
28227_at	28227	PPP2R3B	1.19487	6.11408	2.27211	0.0458889
55220_at	55220	KLHDC8A	1.19437	10.2378	2.8295	0.0175268
6785_at	6785	ELOVL4	1.19367	8.1671	3.39024	0.00668501
80167_at	80167	C4orf29	1.1905	4.26136	2.36803	0.0389236
51100_at	51100	SH3GLB1	1.19014	8.93025	2.59937	0.026108
2820_at	2820	GPD2	1.18941	9.10268	2.6684	0.023167
51094_at	51094	ADIPOR1	1.18902	9.04423	3.4201	0.00635436
55853_at	55853	IDI2-AS1	1.18742	6.2866	3.04484	0.0120805
1314_at	1314	COPA	1.18708	6.30099	3.63728	0.0044048
79694_at	79694	MANEA	1.18615	3.85447	2.62214	0.0250994
538_at	538	ATP7A	1.18135	6.87074	2.28004	0.04527
55168_at	55168	MRPS18A	1.18022	9.7183	2.72403	0.0210391
6697_at	6697	SPR	1.17881	7.03397	2.68509	0.0225069
10929_at	10929	SRSF8	1.1783	7.83832	3.12209	0.0105759
11329_at	11329	STK38	1.17692	8.49084	3.23842	0.00866184
5962_at	5962	RDX	1.1763	8.95934	2.3007	0.0436953
63943_at	63943	FKBPL	1.17496	7.2949	3.53707	0.00521324
8444_at	8444	DYRK3	1.17369	5.80956	3.59511	0.00472789
1462_at	1462	VCAN	1.17092	8.43622	3.00156	0.0130169
9474_at	9474	ATG5	1.17068	8.08011	3.70056	0.00396233
55138_at	55138	FAM90A1	1.1695	3.79884	2.24505	0.0480624
27039_at	27039	PKD2L2	1.16904	4.79134	2.78621	0.0188911
5896_at	5896	RAG1	1.16282	7.21395	2.35978	0.0394799
55233_at	55233	MOB1A	1.1625	8.96373	3.01268	0.0127696
7743_at	7743	ZNF189	1.1608	7.68699	2.70361	0.0217968
54438_at	54438	GFOD1	1.15641	5.01175	2.74727	0.020209
5601_at	5601	MAPK9	1.15595	7.20794	3.11197	0.0107616
10978_at	10978	CLP1	1.15364	8.64814	2.6454	0.0241087
6510_at	6510	SLC1A5	1.15191	6.8394	2.40843	0.0363092
50807_at	50807	ASAP1	1.1496	6.78839	3.0317	0.0123574
54952_at	54952	TRNAU1AP	1.14891	10.0034	2.6662	0.0232558
57819_at	57819	LSM2	1.1486	10.7826	2.38608	0.0377338
51283_at	51283	BFAR	1.14673	7.35855	4.59579	0.000934329
4863_at	4863	NPAT	1.14545	6.30113	2.4503	0.0337805
10486_at	10486	CAP2	1.14399	8.41022	2.61252	0.0255208
1476_at	1476	CSTB	1.14162	11.0079	3.49996	0.00555031
5867_at	5867	RAB4A	1.14135	8.7568	2.81552	0.0179561
8208_at	8208	CHAF1B	1.14012	9.06239	2.94873	0.0142603
8417_at	8417	STX7	1.1389	9.05941	4.89637	0.000589456
59343_at	59343	SENP2	1.13699	6.15405	5.58365	0.000215827
55787_at	55787	TXLNG	1.13227	5.59074	2.43578	0.0346369
55159_at	55159	RFWD3	1.13192	8.0151	2.57993	0.0270014
59338_at	59338	PLEKHA1	1.13184	5.46902	2.50024	0.0309905
84263_at	84263	HSDL2	1.13148	8.85664	3.06187	0.0117311
54834_at	54834	GDAP2	1.13056	5.73729	3.82844	0.00320358
2308_at	2308	FOXO1	1.12805	7.03875	3.46506	0.00588795
64793_at	64793	CEP85	1.12755	5.5345	2.89976	0.0155203
9783_at	9783	RIMS3	1.12595	5.02351	2.5983	0.0261566
4116_at	4116	MAGOH	1.12591	8.90829	3.163	0.00985774
317662_at	317662	FAM149B1	1.12397	6.58091	2.64933	0.023945
23029_at	23029	RBM34	1.12028	7.74839	3.03286	0.0123326
6309_at	6309	SC5D	1.11971	6.32833	2.30531	0.0433507
23221_at	23221	RHOBTB2	1.11834	5.59642	2.51357	0.0302847
10103_at	10103	TSPAN1	1.1177	4.11315	2.28439	0.0449333
9128_at	9128	PRPF4	1.1172	7.5176	3.74945	0.00365224
23408_at	23408	SIRT5	1.11543	6.26564	2.83565	0.017341
4515_at	4515	MTCP1	1.11513	4.07098	2.48818	0.0316423
11160_at	11160	ERLIN2	1.11385	8.05984	2.71147	0.021502
5019_at	5019	OXCT1	1.11379	9.63299	2.99629	0.0131358
10827_at	10827	FAM114A2	1.11341	7.25296	3.38492	0.00674575
2959_at	2959	GTF2B	1.11313	10.2915	3.93226	0.00269959
6237_at	6237	RRAS	1.11103	8.65416	2.66898	0.0231439
9589_at	9589	WTAP	1.10759	7.35325	3.17672	0.0096284
55062_at	55062	WIPI1	1.1071	8.40305	2.6308	0.0247257
8545_at	8545	CGGBP1	1.10645	9.26342	2.28187	0.0451277
81575_at	81575	APOLD1	1.10634	7.61765	2.57351	0.0273029
3251_at	3251	HPRT1	1.10074	9.61148	2.67193	0.0230261
9142_at	9142	TMEM257	1.09991	4.89985	2.32011	0.0422643
63875_at	63875	MRPL17	1.09627	10.642	3.98997	0.00245596
10630_at	10630	PDPN	1.09611	10.0982	2.77757	0.0191759
23086_at	23086	EXPH5	1.09362	3.02939	2.32746	0.0417342
51021_at	51021	MRPS16	1.09228	10.0328	3.47455	0.00579408
23528_at	23528	ZNF281	1.09134	8.0379	4.28466	0.00152536
8732_at	8732	RNGTT	1.09113	7.31332	2.51299	0.0303152
6122_at	6122	RPL3	1.09073	10.6925	2.77469	0.0192718
54995_at	54995	OXSM	1.09065	8.13116	2.52947	0.0294638
7029_at	7029	TFDP2	1.08943	9.0714	3.2593	0.00835777
6885_at	6885	MAP3K7	1.08798	7.51143	3.49817	0.00556715
58488_at	58488	PCTP	1.08792	8.472	2.40725	0.0363826
10963_at	10963	STIP1	1.08742	10.2674	2.68721	0.0224247
8611_at	8611	PPAP2A	1.08388	8.25899	3.50939	0.00546254
55308_at	55308	DDX19A	1.08386	7.15657	3.76045	0.00358603
10670_at	10670	RRAGA	1.08231	10.4685	3.19118	0.00939238
1486_at	1486	CTBS	1.08218	6.11342	2.27959	0.0453045
9189_at	9189	ZBED1	1.08079	6.99524	2.7728	0.0193348
4238_at	4238	MFAP3	1.07783	9.17899	3.2758	0.00812523
29761_at	29761	USP25	1.07737	8.88671	2.36183	0.0393412
11065_at	11065	UBE2C	1.07392	10.4375	2.96499	0.0138655
1244_at	1244	ABCC2	1.07209	3.47746	2.6907	0.0222896
55796_at	55796	MBNL3	1.07199	4.21932	2.56077	0.0279115
23443_at	23443	SLC35A3	1.07105	7.77106	2.91285	0.0151729
55293_at	55293	UEVLD	1.07042	6.95993	2.90478	0.0153861
9896_at	9896	FIG4	1.0684	8.47339	3.42177	0.00633632
1844_at	1844	DUSP2	1.06617	4.35224	3.33327	0.00736585
79649_at	79649	MAP7D3	1.06558	6.61995	2.38326	0.0379174
55290_at	55290	BRF2	1.06425	7.73485	4.66857	0.000834732
23469_at	23469	PHF3	1.06346	7.6417	4.01275	0.00236623
10020_at	10020	GNE	1.05964	9.68814	2.28298	0.045042
5828_at	5828	PEX2	1.05842	9.23026	3.23293	0.00874365
10095_at	10095	ARPC1B	1.05802	9.67672	2.94391	0.0143796
28973_at	28973	MRPS18B	1.05742	9.70663	3.26898	0.00822056
740_at	740	MRPL49	1.0567	10.8849	2.51067	0.0304366
22927_at	22927	HABP4	1.05485	7.9459	3.99195	0.00244801
318_at	318	NUDT2	1.05448	9.6433	2.51863	0.030021
80185_at	80185	TTI2	1.05333	9.33214	4.40849	0.00125299
8846_at	8846	ALKBH1	1.04835	7.82602	2.22936	0.0493688
115353_at	115353	LRRC42	1.04495	9.92614	3.74358	0.0036881
4254_at	4254	KITLG	1.04445	4.35414	3.29004	0.00792987
7813_at	7813	EVI5	1.04435	7.55422	2.88343	0.015965
54874_at	54874	FNBP1L	1.04338	10.1394	3.3419	0.00725831
3476_at	3476	IGBP1	1.04176	9.95408	2.47591	0.0323203
51574_at	51574	LARP7	1.03937	9.22607	2.31576	0.0425808
51309_at	51309	ARMCX1	1.03613	9.93219	2.89083	0.0157619
23118_at	23118	TAB2	1.03466	8.02962	2.99112	0.0132537
54957_at	54957	TXNL4B	1.03182	8.18049	3.48749	0.0056686
22841_at	22841	RAB11FIP2	1.03167	6.1232	2.57255	0.0273486
51192_at	51192	CKLF	1.03052	9.86812	2.61281	0.025508
55166_at	55166	CENPQ	1.02898	7.83636	2.98419	0.0134132
636_at	636	BICD1	1.02782	6.23475	2.3583	0.0395804
10957_at	10957	PNRC1	1.02191	9.18199	2.52162	0.0298664
6683_at	6683	SPAST	1.02191	7.62664	2.675	0.0229038
11062_at	11062	DUS4L	1.01893	7.7202	2.49098	0.0314898
9263_at	9263	STK17A	1.01819	7.84017	3.38614	0.00673173
57132_at	57132	CHMP1B	1.01513	6.52921	3.50378	0.00551458
50999_at	50999	TMED5	1.00731	9.11468	2.66437	0.0233296
29967_at	29967	LRP12	1.00298	4.88321	2.37594	0.0383976
60496_at	60496	AASDHPPT	1.00243	8.98084	2.81008	0.018126
3459_at	3459	IFNGR1	1.00169	8.28597	2.45117	0.0337301
727_at	727	C5	1.00085	8.27254	2.23317	0.0490486
3052_at	3052	HCCS	1.00069	9.07867	2.65512	0.0237061
4337_at	4337	MOCS1	0.999598	5.95898	2.79733	0.0185309
55840_at	55840	EAF2	0.999138	7.53989	2.60036	0.0260636
10352_at	10352	WARS2	0.997759	6.26043	3.21865	0.0089602
6646_at	6646	SOAT1	0.997628	7.09415	3.6529	0.00429104
8453_at	8453	CUL2	0.997465	7.33235	2.29107	0.0444222
5696_at	5696	PSMB8	0.996581	9.84008	2.80683	0.0182283
6747_at	6747	SSR3	0.994982	6.8027	3.5186	0.00537823
28998_at	28998	MRPL13	0.994318	10.3477	3.04406	0.0120969
983_at	983	CDK1	0.991993	9.15006	2.33933	0.0408919
140461_at	140461	ASB8	0.989064	7.12203	2.41049	0.0361803
6016_at	6016	RIT1	0.988516	8.95931	2.27799	0.0454291
1429_at	1429	CRYZ	0.98673	10.5443	3.25951	0.00835485
23262_at	23262	PPIP5K2	0.983939	8.38343	3.3383	0.00730303
890_at	890	CCNA2	0.982661	8.89616	2.79907	0.0184751
1534_at	1534	CYB561	0.981988	6.02387	2.43182	0.0348745
54876_at	54876	DCAF16	0.980438	6.3221	2.42659	0.0351901
11051_at	11051	NUDT21	0.980377	9.09054	3.62052	0.00453039
5576_at	5576	PRKAR2A	0.979505	6.99397	2.81491	0.0179753
55165_at	55165	CEP55	0.979309	10.2508	2.56223	0.027841
7347_at	7347	UCHL3	0.978499	10.7071	3.30332	0.00775209
55813_at	55813	UTP6	0.977821	9.41165	2.48955	0.0315677
55128_at	55128	TRIM68	0.976555	10.0232	2.46181	0.0331161
1979_at	1979	EIF4EBP2	0.975688	5.99341	2.88557	0.0159058
6883_at	6883	TAF12	0.973979	8.52565	2.28871	0.0446019
4758_at	4758	NEU1	0.973296	8.50109	2.61489	0.0254163
9326_at	9326	ZNHIT3	0.972749	10.9486	3.18662	0.00946619
55732_at	55732	C1orf112	0.969395	8.68584	2.60366	0.0259153
7086_at	7086	TKT	0.969023	10.9749	2.23434	0.0489501
10105_at	10105	PPIF	0.967284	8.3641	2.54597	0.0286353
10611_at	10611	PDLIM5	0.963121	5.88858	3.28255	0.00803209
394_at	394	ARHGAP5	0.961948	9.18827	3.11212	0.0107588
9603_at	9603	NFE2L3	0.961544	5.93766	2.34385	0.0405758
5702_at	5702	PSMC3	0.958071	9.86665	2.86849	0.0163831
79657_at	79657	RPAP3	0.957495	8.35408	2.25084	0.0475889
52_at	52	ACP1	0.957398	9.76527	3.35006	0.00715807
11282_at	11282	MGAT4B	0.956317	6.74224	2.45036	0.0337772
7296_at	7296	TXNRD1	0.954937	11.4138	2.90881	0.0152792
2965_at	2965	GTF2H1	0.954384	9.10023	2.39214	0.0373419
79022_at	79022	TMEM106C	0.953907	10.5047	2.30602	0.0432978
55781_at	55781	RIOK2	0.953868	7.82709	3.55241	0.0050801
23224_at	23224	SYNE2	0.952806	8.03	2.35675	0.039686
55198_at	55198	APPL2	0.951952	7.26442	3.03194	0.0123522
64859_at	64859	NABP1	0.950565	2.77347	3.00185	0.0130104
64858_at	64858	DCLRE1B	0.950427	8.19296	2.34283	0.0406468
23522_at	23522	KAT6B	0.950355	4.74415	2.34411	0.0405575
79830_at	79830	ZMYM1	0.950172	7.39643	2.99865	0.0130824
7695_at	7695	ZNF136	0.948994	6.30641	2.31236	0.0428296
3376_at	3376	IARS	0.946863	10.7815	2.83675	0.0173082
23039_at	23039	XPO7	0.944983	8.1571	4.33774	0.00140167
5414_at	5414	2022-09-04	0.943788	3.94538	3.19939	0.0092611
23035_at	23035	PHLPP2	0.943554	8.74327	2.61148	0.0255666
1540_at	1540	CYLD	0.943091	6.21671	2.50408	0.0307856
1266_at	1266	CNN3	0.939526	10.014	2.27105	0.0459722
10367_at	10367	MICU1	0.939011	9.47111	2.76934	0.0194511
178_at	178	AGL	0.936734	8.42467	2.90193	0.0154621
9790_at	9790	BMS1	0.936067	8.84524	2.30659	0.043256
6382_at	6382	SDC1	0.935132	11.1908	2.48549	0.03179
8772_at	8772	FADD	0.932603	9.35135	2.40474	0.0365406
80007_at	80007	C10orf88	0.931704	8.37738	2.24798	0.0478228
9275_at	9275	BCL7B	0.931354	9.93286	3.41166	0.00644607
26523_at	26523	AGO1	0.930583	9.36353	3.99361	0.00244141
4436_at	4436	MSH2	0.930204	9.6519	2.63897	0.0243785
56605_at	56605	ERO1LB	0.929969	2.92889	2.86935	0.0163585
261726_at	261726	TIPRL	0.929611	7.88417	2.62964	0.0247756
23085_at	23085	ERC1	0.928584	5.14941	2.46896	0.0327104
9519_at	9519	TBPL1	0.927804	9.38337	3.49982	0.00555164
9125_at	9125	RQCD1	0.926827	8.22135	3.76549	0.00355614
50862_at	50862	RNF141	0.926098	7.7138	2.6269	0.0248934
5686_at	5686	PSMA5	0.925799	10.5347	2.31639	0.0425346
79009_at	79009	DDX50	0.923508	10.9531	2.46573	0.0328929
1466_at	1466	CSRP2	0.922895	11.3349	2.94157	0.014438
3588_at	3588	IL10RB	0.922375	7.70441	3.46886	0.00585017
10961_at	10961	ERP29	0.921428	10.8595	2.83818	0.0172653
29074_at	29074	MRPL18	0.920624	10.9708	3.58809	0.00478398
80135_at	80135	RPF1	0.920037	10.4564	2.46635	0.0328576
7626_at	7626	ZNF75D	0.918033	5.99897	2.46361	0.0330137
79752_at	79752	ZFAND1	0.916871	7.68844	2.79606	0.0185715
6392_at	6392	SDHD	0.914601	9.42209	2.38697	0.0376757
8505_at	8505	PARG	0.909803	7.05841	2.57432	0.0272649
6160_at	6160	RPL31	0.909222	6.58844	2.37198	0.03866
2132_at	2132	EXT2	0.909149	9.16848	3.19606	0.00931403
5917_at	5917	RARS	0.908825	10.3707	3.1748	0.00966017
51299_at	51299	NRN1	0.908447	11.14	2.59551	0.0262832
3628_at	3628	INPP1	0.907382	7.64797	2.49657	0.0311872
6146_at	6146	RPL22	0.906765	10.9406	2.44298	0.0342096
8614_at	8614	STC2	0.906677	5.34276	2.37069	0.0387462
80153_at	80153	EDC3	0.905392	6.99722	2.84373	0.0171003
9706_at	9706	ULK2	0.903884	6.41887	2.54044	0.02891
3703_at	3703	STT3A	0.903707	10.0788	3.10624	0.0108682
10465_at	10465	PPIH	0.903501	9.71927	2.98504	0.0133935
51668_at	51668	HSPB11	0.901169	10.8232	2.8209	0.0177896
4601_at	4601	MXI1	0.900249	10.0509	2.52685	0.0295975
6400_at	6400	SEL1L	0.900112	5.89444	2.76171	0.0197099
51012_at	51012	SLMO2	0.8975	9.2395	2.56285	0.0278113
64783_at	64783	RBM15	0.897256	11.0595	3.18549	0.00948444
1892_at	1892	ECHS1	0.89472	11.7579	2.95743	0.0140476
23032_at	23032	USP33	0.892118	9.40021	3.04306	0.0121176
26575_at	26575	RGS17	0.884873	6.59806	2.83633	0.0173209
55327_at	55327	LIN7C	0.884238	7.61533	2.55867	0.0280131
23357_at	23357	ANGEL1	0.884058	8.36226	2.80615	0.01825
55626_at	55626	AMBRA1	0.883506	7.82118	2.55426	0.0282274
3141_at	3141	HLCS	0.88308	6.32312	2.86519	0.0164768
2947_at	2947	GSTM3	0.882667	10.9818	2.31999	0.0422725
1398_at	1398	CRK	0.88217	9.21649	2.28846	0.0446216
259230_at	259230	SGMS1	0.880699	6.57939	2.96432	0.0138814
466_at	466	ATF1	0.877226	8.77621	2.72893	0.0208612
293_at	293	SLC25A6	0.873986	11.0852	2.69705	0.0220455
25941_at	25941	TPGS2	0.872123	9.9889	2.30902	0.0430758
7782_at	7782	SLC30A4	0.871922	3.11768	2.87111	0.0163089
25788_at	25788	RAD54B	0.868306	9.37769	2.64163	0.0242663
4437_at	4437	MSH3	0.86816	7.18745	2.36407	0.0391899
6319_at	6319	SCD	0.868041	6.88492	2.50309	0.030838
8649_at	8649	LAMTOR3	0.863728	9.33555	3.84221	0.00313142
79672_at	79672	FN3KRP	0.862724	8.16506	2.25043	0.0476226
57045_at	57045	TWSG1	0.861769	8.09805	2.637	0.0244617
51714_at	51714	SELT	0.860918	10.226	2.26076	0.0467885
9371_at	9371	KIF3B	0.860541	8.26492	4.64701	0.000863004
222161_at	222161	DKFZP586I1420	0.859314	7.244	2.65879	0.0235558
57826_at	57826	RAP2C	0.856711	9.70261	2.40293	0.0366545
55291_at	55291	PPP6R3	0.855581	10.2817	3.60915	0.00461771
79718_at	79718	TBL1XR1	0.85401	7.12901	2.41141	0.036123
154881_at	154881	KCTD7	0.853802	8.91249	2.90409	0.0154045
8888_at	8888	MCM3AP	0.853617	5.41594	3.08679	0.0112382
4750_at	4750	NEK1	0.851876	7.28037	2.44504	0.0340887
9079_at	9079	LDB2	0.851301	9.7244	2.25972	0.0468718
10767_at	10767	HBS1L	0.847821	7.92061	2.94947	0.0142422
8891_at	8891	EIF2B3	0.846834	9.89119	2.29225	0.0443324
54462_at	54462	CCSER2	0.84632	7.8015	2.32262	0.0420824
6158_at	6158	RPL28	0.843428	9.48015	2.37964	0.0381543
25898_at	25898	RCHY1	0.843427	8.32628	2.7071	0.0216653
3232_at	3232	HOXD3	0.842983	4.03379	3.55142	0.00508861
79184_at	79184	BRCC3	0.841728	7.17089	2.92552	0.014844
23438_at	23438	HARS2	0.840917	9.29349	4.2659	0.00157177
1033_at	1033	CDKN3	0.840224	11.0488	2.43499	0.0346842
55633_at	55633	TBC1D22B	0.83883	3.57848	2.66596	0.0232655
2150_at	2150	F2RL1	0.838801	3.25628	2.82317	0.0177199
29965_at	29965	CDIP1	0.837043	8.1727	2.24766	0.0478492
10592_at	10592	SMC2	0.835562	8.38484	2.36507	0.0391221
5441_at	5441	POLR2L	0.835538	9.53926	2.30585	0.0433104
23362_at	23362	PSD3	0.834688	8.48017	3.40595	0.00650882
8934_at	8934	RAB29	0.83463	7.3156	2.24066	0.0484246
2787_at	2787	GNG5	0.831113	8.76408	2.34653	0.0403895
79139_at	79139	DERL1	0.830354	9.45356	4.0013	0.0024109
5393_at	5393	EXOSC9	0.830221	10.9638	2.38337	0.0379099
26750_at	26750	RPS6KC1	0.829259	9.19786	2.80174	0.0183897
310_at	310	ANXA7	0.829253	9.52839	3.66841	0.00418105
3033_at	3033	HADH	0.82909	10.318	3.11133	0.0107734
1317_at	1317	SLC31A1	0.827293	10.2456	2.4823	0.0319655
2584_at	2584	GALK1	0.827172	5.45022	2.56677	0.0276233
51118_at	51118	UTP11L	0.82686	9.96874	2.69544	0.0221071
2921_at	2921	CXCL3	0.82673	3.94924	2.34882	0.0402308
9570_at	9570	GOSR2	0.825878	7.49256	2.38135	0.0380417
5594_at	5594	MAPK1	0.824811	7.92499	2.31262	0.0428108
57515_at	57515	SERINC1	0.82276	8.69287	2.3407	0.040796
9403_at	9403	2022-09-15	0.821225	10.4224	2.89411	0.0156727
4952_at	4952	OCRL	0.820848	6.29552	2.86541	0.0164705
11020_at	11020	IFT27	0.818994	8.99411	2.64281	0.024217
990_at	990	CDC6	0.813788	7.63715	2.57654	0.0271603
54680_at	54680	ZNHIT6	0.812316	9.48194	2.42488	0.0352939
996_at	996	CDC27	0.811179	8.21819	2.90592	0.0153559
2237_at	2237	FEN1	0.810081	9.36297	2.83639	0.0173189
51399_at	51399	TRAPPC4	0.80492	11.1622	2.54055	0.0289049
11333_at	11333	PDAP1	0.80218	7.44351	2.54301	0.028782
8031_at	8031	NCOA4	0.800611	10.3379	3.10009	0.0109839
6609_at	6609	SMPD1	0.800373	6.74827	2.47004	0.032649
55145_at	55145	THAP1	0.797522	8.81677	2.84718	0.0169985
9538_at	9538	EI24	0.793113	10.3645	2.3538	0.0398877
55156_at	55156	ARMC1	0.791872	8.67828	2.27666	0.0455324
23536_at	23536	ADAT1	0.791768	7.22791	2.29525	0.0441051
900_at	900	CCNG1	0.789878	11.1637	3.96975	0.00253862
51776_at	51776	ZAK	0.788436	8.26835	2.49364	0.0313454
8446_at	8446	DUSP11	0.786933	8.70898	2.24317	0.0482176
57205_at	57205	ATP10D	0.786911	8.32458	2.77725	0.0191863
54512_at	54512	EXOSC4	0.784272	9.54362	2.63125	0.0247065
8036_at	8036	SHOC2	0.78368	9.77802	2.62432	0.0250046
55471_at	55471	NDUFAF7	0.782652	5.99677	3.04184	0.0121431
6195_at	6195	RPS6KA1	0.78055	8.00585	2.64859	0.0239758
9874_at	9874	TLK1	0.7805	6.94908	2.60463	0.0258715
57406_at	57406	ABHD6	0.778976	7.36971	3.03818	0.01222
4925_at	4925	NUCB2	0.778715	11.2655	2.85026	0.0169083
80777_at	80777	CYB5B	0.775523	8.95583	2.2525	0.0474542
55848_at	55848	PLGRKT	0.774525	8.77528	2.95575	0.0140885
5825_at	5825	ABCD3	0.77313	9.62348	2.74958	0.0201284
2131_at	2131	EXT1	0.772514	9.04875	2.31312	0.042774
6897_at	6897	TARS	0.76983	11.2926	2.64782	0.0240078
55653_at	55653	BCAS4	0.768923	4.69196	2.69506	0.0221219
8634_at	8634	RTCA	0.767437	9.503	2.27358	0.0457734
51023_at	51023	MRPS18C	0.767413	6.4053	2.56519	0.027699
6491_at	6491	STIL	0.765861	10.815	2.46779	0.0327764
9917_at	9917	FAM20B	0.76573	8.80879	3.27516	0.00813415
8624_at	8624	PSMG1	0.764029	9.70107	2.36157	0.0393588
57147_at	57147	SCYL3	0.763789	7.6807	2.95315	0.0141519
206358_at	206358	SLC36A1	0.76015	6.84421	2.38793	0.0376133
10428_at	10428	CFDP1	0.759293	10.6985	2.69589	0.0220901
81790_at	81790	RNF170	0.758081	6.07096	2.70637	0.0216926
113419_at	113419	TEX261	0.757725	7.82412	3.14198	0.0102203
23197_at	23197	FAF2	0.757408	9.32967	3.0408	0.0121649
23063_at	23063	WAPAL	0.757239	8.70327	2.80415	0.0183132
372_at	372	ARCN1	0.756988	11.0881	2.35589	0.0397445
6732_at	6732	SRPK1	0.755537	7.15282	2.28505	0.0448831
23595_at	23595	ORC3	0.755278	9.72034	2.53371	0.0292487
9451_at	9451	EIF2AK3	0.754581	7.37137	2.57491	0.0272372
63874_at	63874	ABHD4	0.752648	6.2737	2.78187	0.0190335
23506_at	23506	GLTSCR1L	0.749654	7.74391	2.27943	0.0453166
3958_at	3958	LGALS3	0.749435	12.3943	2.35572	0.0397562
5899_at	5899	RALB	0.747411	6.79195	3.00614	0.0129144
55729_at	55729	ATF7IP	0.74534	8.06822	2.95119	0.0142
26092_at	26092	TOR1AIP1	0.745159	6.73223	2.44293	0.0342128
1739_at	1739	DLG1	0.744339	6.16011	2.89185	0.0157341
515_at	515	ATP5F1	0.741068	11.9348	3.83202	0.00318465
6484_at	6484	ST3GAL4	0.73952	6.93165	2.67255	0.0230013
27309_at	27309	ZNF330	0.739276	7.53647	2.88828	0.0158316
901_at	901	CCNG2	0.735065	6.66125	3.5477	0.00512064
10565_at	10565	ARFGEF1	0.733683	7.13418	2.40354	0.0366163
51101_at	51101	ZC2HC1A	0.733366	6.33574	2.7047	0.0217553
5591_at	5591	PRKDC	0.732293	8.90639	2.55951	0.0279725
754_at	754	PTTG1IP	0.731846	10.7127	2.41708	0.035772
7803_at	7803	PTP4A1	0.729055	10.046	2.9563	0.014075
30968_at	30968	STOML2	0.728957	10.2982	2.2588	0.0469461
10943_at	10943	MSL3	0.728138	6.11736	2.47764	0.0322236
23023_at	23023	TMCC1	0.726667	6.89845	2.83087	0.0174853
1318_at	1318	SLC31A2	0.726516	7.01243	3.32225	0.00750559
51773_at	51773	RSF1	0.726234	6.785	2.63973	0.0243463
55707_at	55707	NECAP2	0.72516	8.22076	2.7368	0.020579
3301_at	3301	DNAJA1	0.723565	11.8406	3.11924	0.0106279
8945_at	8945	BTRC	0.722549	5.98945	2.82481	0.0176698
399979_at	399979	SNX19	0.722104	8.49302	2.62687	0.0248945
23607_at	23607	CD2AP	0.722062	9.98059	2.94472	0.0143595
55361_at	55361	PI4K2A	0.721238	6.37215	3.09001	0.0111761
9833_at	9833	MELK	0.720707	9.35949	2.25184	0.0475081
55320_at	55320	MIS18BP1	0.720427	8.64398	2.43703	0.0345628
26521_at	26521	TIMM8B	0.719266	11.4135	2.76531	0.0195873
8533_at	8533	COPS3	0.718561	10.9337	2.78986	0.0187721
66008_at	66008	TRAK2	0.71839	8.17666	3.61466	0.00457519
9184_at	9184	BUB3	0.718051	10.532	2.37478	0.0384747
28978_at	28978	TMEM14A	0.717531	10.7156	3.20888	0.00911162
55090_at	55090	MED9	0.716357	7.53903	2.7634	0.0196522
7027_at	7027	TFDP1	0.716243	8.40896	2.54629	0.0286191
60682_at	60682	SMAP1	0.716076	10.0684	2.37546	0.0384295
64754_at	64754	SMYD3	0.716061	8.4656	3.162	0.00987479
3832_at	3832	KIF11	0.714861	10.7167	2.26672	0.046314
55762_at	55762	ZNF701	0.71222	6.33823	2.29634	0.0440229
10488_at	10488	CREB3	0.709079	8.42397	2.5788	0.0270543
6314_at	6314	ATXN7	0.708233	6.59146	2.34114	0.0407652
51454_at	51454	GULP1	0.706216	5.67287	2.33354	0.0413004
4086_at	4086	SMAD1	0.705828	9.33521	2.84024	0.0172039
1468_at	1468	SLC25A10	0.705288	5.87778	2.84986	0.0169199
55127_at	55127	HEATR1	0.704997	9.45526	2.6764	0.0228485
26099_at	26099	SZRD1	0.704515	8.95085	2.43069	0.0349422
54472_at	54472	TOLLIP	0.702867	6.53374	2.70401	0.0217815
10455_at	10455	ECI2	0.70244	10.3212	3.16116	0.00988906
9653_at	9653	HS2ST1	0.702328	8.51039	2.32371	0.042004
4076_at	4076	CAPRIN1	0.701053	8.60411	3.07171	0.0115338
10484_at	10484	SEC23A	0.699795	8.16126	2.74076	0.0204382
5499_at	5499	PPP1CA	0.696915	10.7921	2.62567	0.0249463
9559_at	9559	VPS26A	0.695391	9.89658	2.68424	0.0225403
405_at	405	ARNT	0.695305	6.13108	2.22804	0.0494798
10923_at	10923	SUB1	0.693969	11.3469	2.42183	0.0354803
8573_at	8573	CASK	0.693911	8.63738	2.7072	0.0216615
64960_at	64960	MRPS15	0.693403	10.0947	2.80687	0.018227
7355_at	7355	SLC35A2	0.693056	6.89582	2.25683	0.0471041
55298_at	55298	RNF121	0.691702	8.3617	2.36885	0.0388687
55907_at	55907	CMAS	0.691253	9.16565	3.73573	0.00373663
23097_at	23097	CDK19	0.689278	6.80296	3.35972	0.00704127
10541_at	10541	ANP32B	0.689161	11.9115	2.29522	0.0441075
56943_at	56943	ENY2	0.686442	10.7603	2.52613	0.0296341
56994_at	56994	CHPT1	0.686414	10.0971	3.27309	0.00816307
224_at	224	ALDH3A2	0.685485	9.05887	2.48855	0.0316225
51373_at	51373	MRPS17	0.684123	9.59005	2.5337	0.0292493
79646_at	79646	PANK3	0.684055	7.08619	2.72033	0.0211744
11161_at	11161	C14orf1	0.683284	10.3837	2.54968	0.0284521
9282_at	9282	MED14	0.68004	8.40632	2.25558	0.0472052
5202_at	5202	PFDN2	0.679055	11.1076	2.96218	0.0139329
10286_at	10286	BCAS2	0.678873	10.5616	3.20135	0.00922999
9443_at	9443	MED7	0.678632	9.1067	2.63722	0.0244525
51042_at	51042	ZNF593	0.678471	9.94344	2.43153	0.0348916
8887_at	8887	TAX1BP1	0.672387	10.2076	3.14153	0.0102282
10146_at	10146	G3BP1	0.671802	9.56853	2.27953	0.0453095
6390_at	6390	SDHB	0.671771	11.1076	2.85688	0.0167154
5718_at	5718	PSMD12	0.671027	9.61657	2.2383	0.0486203
8668_at	8668	EIF3I	0.669948	11.3401	2.35508	0.0398004
79135_at	79135	APOO	0.666447	11.0125	3.01381	0.0127447
8555_at	8555	CDC14B	0.665972	8.69729	2.59877	0.0261354
5716_at	5716	PSMD10	0.661648	10.0409	2.67014	0.0230976
4836_at	4836	NMT1	0.658647	8.68681	2.54287	0.0287892
2803_at	2803	GOLGA4	0.656252	9.42003	2.46176	0.0331189
51106_at	51106	TFB1M	0.654685	8.31595	2.66012	0.0235019
11236_at	11236	RNF139	0.65267	10.0415	2.25264	0.0474435
5464_at	5464	PPA1	0.652105	11.0664	2.47813	0.0321964
873_at	873	CBR1	0.650131	9.05171	2.25154	0.0475321
8546_at	8546	AP3B1	0.648878	7.79303	2.29887	0.0438321
7295_at	7295	TXN	0.645764	12.2738	3.01051	0.0128173
90121_at	90121	TSR2	0.645621	10.2505	2.38547	0.0377729
54503_at	54503	ZDHHC13	0.645434	9.72786	2.63127	0.0247056
23080_at	23080	AVL9	0.642388	7.98254	2.47066	0.0326146
3065_at	3065	HDAC1	0.642197	10.6148	2.36471	0.0391468
51103_at	51103	NDUFAF1	0.641925	9.63871	2.37534	0.0384375
10671_at	10671	DCTN6	0.641296	10.3415	2.57923	0.0270344
55148_at	55148	UBR7	0.641094	10.43	3.18835	0.00943814
29078_at	29078	NDUFAF4	0.639485	10.3107	2.41355	0.0359899
90861_at	90861	HN1L	0.636946	10.2222	3.004	0.0129623
55744_at	55744	COA1	0.636097	7.03365	3.49045	0.00564031
7398_at	7398	USP1	0.635985	10.2534	2.4463	0.0340144
55791_at	55791	LRIF1	0.635948	7.34638	2.23654	0.0487665
23002_at	23002	DAAM1	0.633391	8.63028	2.87666	0.0161529
9540_at	9540	TP53I3	0.632518	8.85971	2.52899	0.0294883
10163_at	10163	WASF2	0.632153	8.60053	3.08897	0.0111961
64397_at	64397	ZNF106	0.631251	10.2904	2.46284	0.0330575
757_at	757	TMEM50B	0.631162	9.5671	2.59739	0.0261979
84669_at	84669	USP32	0.631115	8.68192	2.31668	0.0425132
4800_at	4800	NFYA	0.630119	5.32176	2.57574	0.027198
10282_at	10282	BET1	0.628395	10.2181	3.21041	0.0090877
29901_at	29901	SAC3D1	0.626405	9.92882	2.23615	0.0487995
10390_at	10390	CEPT1	0.623248	9.12	2.4014	0.0367514
205564_at	205564	SENP5	0.61852	6.71013	2.84136	0.0171705
6470_at	6470	SHMT1	0.617676	5.09103	2.36044	0.0394348
6451_at	6451	SH3BGRL	0.616446	9.96742	2.65593	0.0236728
80222_at	80222	TARS2	0.615977	7.25149	2.2928	0.0442904
55856_at	55856	ACOT13	0.615948	11.5384	2.32269	0.0420774
6760_at	6760	SS18	0.6149	7.29199	2.57369	0.0272948
5889_at	5889	RAD51C	0.614019	9.34284	2.40778	0.0363497
2773_at	2773	GNAI3	0.613674	9.62299	2.28864	0.0446078
10712_at	10712	FAM189B	0.609865	9.81291	2.75954	0.019784
3804_at	3804	KIR2DL3	0.607703	2.35679	3.2729	0.00816572
6631_at	6631	SNRPC	0.604109	10.101	2.33383	0.0412802
6429_at	6429	SRSF4	0.603686	9.20978	2.83939	0.0172293
10654_at	10654	PMVK	0.603002	10.2325	2.25536	0.0472225
8302_at	8302	KLRC4	0.601875	2.43045	3.51254	0.00543355
3660_at	3660	IRF2	0.601117	8.94375	2.35649	0.0397039
5034_at	5034	P4HB	0.599938	10.5643	2.80616	0.0182494
10652_at	10652	YKT6	0.599804	9.12336	3.26355	0.00829727
55699_at	55699	IARS2	0.597957	10.4	2.31235	0.0428302
26036_at	26036	ZNF451	0.597652	10.3093	2.32593	0.041844
1389_at	1389	CREBL2	0.596345	8.61932	2.27411	0.0457319
51606_at	51606	ATP6V1H	0.596277	9.9348	2.90493	0.015382
4190_at	4190	MDH1	0.595602	10.8933	2.91171	0.0152027
51278_at	51278	IER5	0.594735	11.1128	2.78515	0.0189258
97_at	97	ACYP1	0.591242	11.3342	2.71977	0.0211949
51650_at	51650	MRPS33	0.58992	10.3176	2.67622	0.0228557
7707_at	7707	ZNF148	0.589698	6.57101	2.39949	0.0368724
84719_at	84719	LINC00260	0.586768	2.90394	2.27447	0.0457035
64771_at	64771	C6orf106	0.585703	7.14461	2.57804	0.0270901
29899_at	29899	GPSM2	0.584839	9.6216	2.4958	0.0312289
8520_at	8520	HAT1	0.584482	11.611	2.46323	0.0330353
23186_at	23186	RCOR1	0.582084	8.9581	2.44648	0.0340038
25758_at	25758	KIAA1549L	0.581213	7.34466	2.59428	0.0263393
80789_at	80789	INTS5	0.581117	6.69094	3.16833	0.00976796
3326_at	3326	HSP90AB1	0.580791	11.3019	2.51656	0.0301288
5682_at	5682	PSMA1	0.576209	11.7704	2.83537	0.0173496
3312_at	3312	HSPA8	0.57572	12.4719	2.80982	0.0181343
6135_at	6135	RPL11	0.573089	12.204	2.35074	0.0400981
10554_at	10554	AGPAT1	0.571962	7.99273	2.59407	0.0263489
1211_at	1211	CLTA	0.571791	10.7631	2.33069	0.0415031
7105_at	7105	TSPAN6	0.56901	10.3412	2.43305	0.0348007
378708_at	378708	APITD1	0.565926	10.3678	2.38673	0.0376911
2739_at	2739	GLO1	0.563119	11.4759	2.26274	0.0466306
6396_at	6396	SEC13	0.563009	11.6205	2.36722	0.0389782
9908_at	9908	G3BP2	0.562839	8.74509	2.39864	0.036926
28985_at	28985	MCTS1	0.560205	11.0489	2.24679	0.0479202
5525_at	5525	PPP2R5A	0.557808	8.79173	2.59958	0.0260988
55573_at	55573	CDV3	0.557132	7.59808	2.42759	0.0351298
11031_at	11031	RAB31	0.555473	8.66861	2.29387	0.0442096
57148_at	57148	RALGAPB	0.552535	8.61349	2.37645	0.038364
23568_at	23568	ARL2BP	0.551557	7.2867	2.67734	0.0228113
57157_at	57157	PHTF2	0.550931	8.65391	2.41075	0.0361638
9867_at	9867	PJA2	0.54803	9.62711	2.22571	0.0496775
2058_at	2058	EPRS	0.547528	9.39014	2.78892	0.0188026
10000_at	10000	AKT3	0.547003	8.52979	2.42441	0.0353229
4085_at	4085	MAD2L1	0.545616	10.1692	2.26356	0.0465653
221443_at	221443	OARD1	0.543566	9.57655	2.32598	0.0418405
54499_at	54499	TMCO1	0.543283	10.2079	2.83983	0.017216
5110_at	5110	PCMT1	0.540566	10.3753	2.49709	0.0311596
1650_at	1650	DDOST	0.537241	10.9075	2.36025	0.0394483
4338_at	4338	MOCS2	0.532369	9.52592	2.59802	0.0261695
2029_at	2029	ENSA	0.528945	10.1135	2.76864	0.0194746
81556_at	81556	VWA9	0.528941	8.3837	2.33096	0.0414841
84890_at	84890	ADO	0.528296	10.1178	2.30667	0.0432497
54765_at	54765	TRIM44	0.527422	9.71446	2.92796	0.0147815
25842_at	25842	ASF1A	0.527416	9.44628	2.60763	0.0257378
60485_at	60485	SAV1	0.52717	8.75091	2.40422	0.036573
1460_at	1460	CSNK2B	0.525428	12.155	2.59977	0.0260901
55720_at	55720	TSR1	0.525143	8.86745	2.40679	0.0364115
6194_at	6194	RPS6	0.523726	12.9007	2.37443	0.0384974
55164_at	55164	SHQ1	0.522482	10.7604	2.70936	0.0215805
8731_at	8731	RNMT	0.519372	8.33398	2.35422	0.0398592
25820_at	25820	ARIH1	0.516417	8.61546	3.07317	0.011505
23028_at	23028	KDM1A	0.51626	10.7256	2.48225	0.0319684
10456_at	10456	HAX1	0.513385	10.7579	2.72486	0.0210089
6782_at	6782	HSPA13	0.512799	9.11144	2.27045	0.0460194
29093_at	29093	MRPL22	0.512058	11.144	2.3959	0.037101
25901_at	25901	CCDC28A	0.509082	8.92104	2.36384	0.0392054
55589_at	55589	BMP2K	0.506688	6.16084	2.32514	0.0419009
9070_at	9070	ASH2L	0.506234	10.8524	3.09295	0.0111196
51382_at	51382	ATP6V1D	0.505405	10.8168	2.66931	0.0231305
9887_at	9887	SMG7	0.49714	7.64451	2.27696	0.0455089
10490_at	10490	VTI1B	0.491073	10.7391	2.26594	0.0463757
1861_at	1861	TOR1A	0.49002	10.5235	2.42334	0.0353877
2108_at	2108	ETFA	0.489367	11.3389	2.30706	0.0432214
10651_at	10651	MTX2	0.487962	9.46614	2.5692	0.0275074
5279_at	5279	PIGC	0.482364	10.066	2.48904	0.0315958
10116_at	10116	FEM1B	0.480539	7.97776	2.54701	0.0285835
23421_at	23421	ITGB3BP	0.47515	11.8971	2.38403	0.037867
83989_at	83989	FAM172A	0.474006	9.84879	2.35979	0.0394792
9320_at	9320	TRIP12	0.472806	10.4559	2.4034	0.036625
27258_at	27258	LSM3	0.470747	11.7012	2.50435	0.0307709
10472_at	10472	ZBTB18	0.469345	6.09356	2.35158	0.0400406
9943_at	9943	OXSR1	0.467381	10.9146	2.5001	0.0309975
10550_at	10550	ARL6IP5	0.457703	10.4911	2.77453	0.0192769
7979_at	7979	SHFM1	0.449862	9.92152	2.25026	0.0476363
79624_at	79624	ARMT1	0.44864	9.8878	2.33426	0.04125
6123_at	6123	RPL3L	0.446272	2.79732	2.30224	0.0435795
5093_at	5093	PCBP1	0.438489	10.3676	2.26875	0.0461529
1738_at	1738	DLD	0.43532	11.4572	2.54084	0.02889
23014_at	23014	FBXO21	0.432138	9.38345	2.2558	0.0471872
6208_at	6208	RPS14	0.428622	3.66423	2.24858	0.0477738
140545_at	140545	RNF32	0.428234	2.11629	2.5834	0.0268397
203068_at	203068	TUBB	0.428029	12.0235	2.27278	0.0458362
6788_at	6788	STK3	0.414059	8.16997	2.26473	0.046472
10440_at	10440	TIMM17A	0.370749	8.8834	2.27237	0.0458681
5684_at	5684	PSMA3	0.35127	11.4913	2.31282	0.0427964
