# Supplementary material for: PDPN marks a subset of aggressive and radiation-resistant glioblastoma cells
Source: Front Oncol. 2022 Aug 10;12:941657. doi: 10.3389/fonc.2022.941657 (PMC9434399; doi:10.3389/fonc.2022.941657)
Supplement: Supplementary file 4 [file Table_4.xls]

## Sheet: SuppTable4- down-regulated GO
Enrichment FDR	nGenes	Pathway Genes	Fold Enrichment	Pathway	URL	Genes
1.15e-11	101	1102	2.3266	Embryo development	http://amigo.geneontology.org/amigo/term/GO:0009790	SEMA3F CYP26B1 DVL2 TEAD3 APBA3 ERCC1 IGF1 PHLDB1 EYA2 NTN1 NDST1 MBD3 WNT8B PAX2 MEF2C CHRD POU4F3 MFNG CBY1 THOC5 FOXF1 ERCC2 ELL FKBP8 HPN ENG KAT2A NAGLU MYF5 AKAP3 CDX1 HES1 EPAS1 ATP6V1B1 ZBTB17 KCNQ4 HOXB3 MSX2 TBX2 RNF2 HOXA7 TWIST1 SOX4 RUNX2 PAX1 FLRT3 HOXD9 HOXD10 SOX15 FOXA1 LAMA5 KDM6B NES PDGFRA COL4A2 HNF1A HEY2 SPRY2 TBR1 IL10 ABI1 TUBB2B LBX1 LPAR6 PCSK6 TGFB1I1 CCDC40 NOTCH1 ST1…
2.59e-11	109	1264	2.18908	Positive regulation of transcription by RNA polymerase II	http://amigo.geneontology.org/amigo/term/GO:0045944	DVL2 TEAD3 NFIX MED24 MLXIPL ERCC1 WAS IGF1 AP3D1 TCF3 NOTCH3 PAX2 MEF2C SMARCD3 PGR TFAP4 POU4F3 MZF1 MYBL2 JAG1 HSF4 FOXF1 DOT1L MED25 ELL ENG DDX58 TLX1 PITX3 KAT2A EZH1 PHOX2B MYF5 CDX1 HES1 KANSL3 EPAS1 ARHGEF2 ZBTB17 HOXB3 ZMIZ2 HOXA7 TWIST1 NR4A1 HOXC11 RBPJL SOX4 RUNX2 PAX1 CTAG2 HOXD9 HOXD10 SOX15 FOXA1 JUND NFATC1 KDM6B HNF1A EHF HEY2 TBR1 IL10 POU2F3 PPP3CA RB1 IRF8 PELP1 BRD4 APP NOTC…
4.12e-11	57	460	3.14557	Embryonic organ development	http://amigo.geneontology.org/amigo/term/GO:0048568	DVL2 TEAD3 ERCC1 NTN1 NDST1 MBD3 PAX2 MEF2C POU4F3 THOC5 FOXF1 ERCC2 HPN ENG NAGLU MYF5 HES1 EPAS1 ATP6V1B1 KCNQ4 HOXB3 TBX2 HOXA7 TWIST1 RUNX2 HOXD9 HOXD10 SOX15 NES PDGFRA HEY2 SPRY2 TBR1 IL10 TUBB2B LBX1 CCDC40 NOTCH1 ST14 EN1 PITX2 SHH GDNF HOXB9 HOXB2 TCAP FOXC2 FOXE1 GATA2 NKX2-5 TBX1 NR2F2 HOXC4 CEBPA HOXB7 LRP6 GATA4
4.6e-11	68	622	2.77524	Embryonic morphogenesis	http://amigo.geneontology.org/amigo/term/GO:0048598	CYP26B1 DVL2 PHLDB1 EYA2 NTN1 NDST1 WNT8B PAX2 MEF2C POU4F3 FOXF1 HPN ENG KAT2A NAGLU MYF5 HES1 ATP6V1B1 ZBTB17 KCNQ4 HOXB3 MSX2 TBX2 RNF2 HOXA7 TWIST1 SOX4 RUNX2 FLRT3 HOXD9 HOXD10 LAMA5 KDM6B PDGFRA COL4A2 HNF1A SPRY2 TBR1 IL10 LBX1 TGFB1I1 CCDC40 NOTCH1 ST14 ITGA5 EN1 SHH DLC1 TSC1 GDNF HOXB9 HOXB2 TCAP FOXC2 FOXE1 GATA2 ADIPOQ NKX2-5 TBX1 PLXNB2 HOXC4 ZNF358 TCTN1 TMEM231 HOXA10 HOXB7 LRP6 GA…
1.29e-10	118	1473	2.03358	Neuron differentiation	http://amigo.geneontology.org/amigo/term/GO:0030182	SEMA3F CD38 DVL2 FARP2 RUFY3 IFT88 CYFIP2 NTN1 TCF3 NOTCH3 WNT8B PAX2 MEF2C ARHGAP4 POU4F3 FBXO7 PTK6 JAG1 CDK5RAP1 METRN FBXO31 SYT17 ERCC2 SF3A2 MAG SCN1B PTPRZ1 KANK1 UNC5B PITX3 NAGLU CNTNAP1 PHOX2B TRPV4 SEMA5A HES1 GNAT1 ARHGEF2 SOCS2 NCKAP1L LRP1 OBSL1 SOX4 RUNX2 FLRT3 BECN1 HOXD9 HOXD10 FOXA1 EPO MAP1S LAMA5 DLG4 BTBD3 PTPRA SPINK5 HEY2 ITM2C TBR1 ABI1 TUBB2B LBX1 PPP3CA MAPK8IP3 RB1 RTN1…
1.4e-10	126	1624	1.96955	Generation of neurons	http://amigo.geneontology.org/amigo/term/GO:0048699	SEMA3F CD38 DVL2 FARP2 TEAD3 RUFY3 IFT88 CYFIP2 NTN1 TCF3 NOTCH3 WNT8B PAX2 MEF2C SMARCD3 ARHGAP4 POU4F3 FBXO7 PTK6 JAG1 CDK5RAP1 METRN FBXO31 SYT17 ERCC2 SF3A2 MAG SCN1B PTPRZ1 KANK1 UNC5B PITX3 NAGLU CNTNAP1 PHOX2B TRPV4 SEMA5A HES1 GNAT1 ARHGEF2 HOXB3 SOCS2 TWIST1 NCKAP1L LRP1 OBSL1 SOX4 RUNX2 FLRT3 BECN1 HOXD9 HOXD10 FOXA1 EPO MAP1S LAMA5 DLG4 BTBD3 PTPRA SPINK5 HEY2 ITM2C SERPINE2 TBR1 ABI1 …
6.93e-10	54	460	2.98001	Pattern specification process	http://amigo.geneontology.org/amigo/term/GO:0007389	SEMA3F CYP26B1 DVL2 WNT8B PAX2 MEF2C SMARCD3 CHRD MFNG FOXF1 FKBP8 ENG KAT2A MYF5 CDX1 HES1 APC2 HOXB3 TBX2 RNF2 HOXA7 PAX1 HOXD9 HOXD10 FOXA1 HEY2 TBR1 ABI1 LBX1 PCSK6 CCDC40 NOTCH1 SIM2 EN1 HEYL SPRY1 PITX2 SHH GDNF HOXB9 HOXB2 TCAP FOXC2 ERBB4 NKX2-5 TBX1 NR2F2 HOXC4 ARC TCTN1 HOXA10 HOXB7 LRP6 GATA4
6.93e-10	110	1373	2.03378	Positive regulation of developmental process	http://amigo.geneontology.org/amigo/term/GO:0051094	CYP26B1 HSPB6 DVL2 IGF1 RUFY3 PHLDB1 AP3D1 NTN1 ATP2B1 TCF3 PAX2 SIRT6 MEF2C SMARCD3 CAPN3 MACROH2A2 JAG1 ARHGEF7 HSF4 METRN FBXO31 SYT17 DKKL1 SYDE1 MAG PTPRZ1 ENG KAT2A PHOX2B CCND1 MYF5 SEMA5A HES1 ZAP70 ARHGEF2 SOCS2 TBX2 TWIST1 NCKAP1L LRP1 OBSL1 PTGIS SOX4 RUNX2 TNFSF14 FLRT3 ZFP36 SOX15 FOXA1 EPO JUND LRP3 DLG4 HEY2 SERPINE2 IL10 MAPK8IP3 RB1 TGFB1I1 CD53 AGTR1 NOTCH1 GRID2 WIF1 ITGA5 SHAN…
9.96e-10	62	583	2.69964	Heart development	http://amigo.geneontology.org/amigo/term/GO:0007507	DVL2 CACNA1G JARID2 IGF1 NDST1 MBD3 SIRT6 MEF2C SMARCD3 GNA11 MYH7 CBY1 JAG1 TAZ FOXF1 ENG KAT2A HES1 MSX2 TBX2 POPDC2 TWIST1 OBSL1 SOX4 FLRT3 NFATC1 KDM6B PDGFRA HEY2 TBR1 EMILIN1 LBX1 DUSP6 RB1 NTRK3 CCDC40 ADAM15 NOTCH1 JPH2 ACAN HEYL SPRY1 PITX2 SHH DLC1 TSC1 SYNPO2L SGCD GAA TCAP FOXC2 ERBB4 SLC8A1 NKX2-5 TBX1 MAPK11 RYR1 MDM4 TREX1 LRP6 MAML1 GATA4
9.96e-10	130	1757	1.87825	Neurogenesis	http://amigo.geneontology.org/amigo/term/GO:0022008	SEMA3F CD38 DVL2 FARP2 TEAD3 RUFY3 IFT88 CYFIP2 NTN1 TCF3 NOTCH3 WNT8B WDR62 PAX2 MEF2C SMARCD3 ARHGAP4 POU4F3 FBXO7 PTK6 JAG1 CDK5RAP1 METRN FBXO31 SYT17 ERCC2 SF3A2 MAG SCN1B PTPRZ1 KANK1 UNC5B PITX3 NAGLU CNTNAP1 PHOX2B TRPV4 SEMA5A HES1 GNAT1 ARHGEF2 HOXB3 SOCS2 TWIST1 NCKAP1L LRP1 OBSL1 SOX4 RUNX2 FLRT3 BECN1 HOXD9 HOXD10 FOXA1 EPO MAP1S LAMA5 DLG4 BTBD3 PTPRA SPINK5 HEY2 ITM2C SERPINE2 TBR1…
1.13e-09	95	1127	2.13984	Circulatory system development	http://amigo.geneontology.org/amigo/term/GO:0072359	HSPB6 DVL2 CACNA1G JARID2 IGF1 TYMP FLT4 NDST1 MBD3 EPN2 SIRT6 MEF2C SMARCD3 GNA11 MYH7 CBY1 JAG1 TAZ FOXF1 ENG UNC5B ACTA2 KAT2A SEMA5A HES1 EPAS1 HOXB3 MSX2 TBX2 POPDC2 HOXA7 TWIST1 MMP19 NR4A1 LRP1 OBSL1 PTGIS SOX4 FLRT3 NFATC1 KDM6B SPINK5 PDGFRA COL4A2 HEY2 SPRY2 TBR1 IL10 CCN3 EMILIN1 LBX1 DUSP6 RB1 NTRK3 CCDC40 ADAM15 AGTR1 NOTCH1 JPH2 ACAN ITGA5 HEYL SPRY1 PITX2 TERT SHH DLC1 TSC1 SYNPO2L…
1.38e-09	127	1716	1.87875	Positive regulation of transcription, DNA-templated	http://amigo.geneontology.org/amigo/term/GO:0045893	CD38 DVL2 TEAD3 NFIX MED24 MLXIPL ERCC1 DDX11 WAS IGF1 AP3D1 TCF3 NOTCH3 PAX2 MEF2C SMARCD3 PGR TDRD3 TFAP4 POU4F3 CAPN3 MZF1 THOC5 MYBL2 JAG1 HSF4 FOXF1 DOT1L MED25 ELL ENG DDX58 ACTA2 TLX1 PITX3 KAT2A EZH1 PHOX2B MYF5 CDX1 HES1 KANSL3 EPAS1 ARHGEF2 ZBTB17 HOXB3 ZMIZ2 HOXA7 TWIST1 NR4A1 HOXC13 HOXC11 RBPJL SOX4 RUNX2 PAX1 RBCK1 CTAG2 HOXD9 HOXD10 SOX15 FOXA1 EPO JUND NFATC1 KDM6B HNF1A EHF HEY2 …
1.38e-09	127	1717	1.87765	Positive regulation of RNA biosynthetic process	http://amigo.geneontology.org/amigo/term/GO:1902680	CD38 DVL2 TEAD3 NFIX MED24 MLXIPL ERCC1 DDX11 WAS IGF1 AP3D1 TCF3 NOTCH3 PAX2 MEF2C SMARCD3 PGR TDRD3 TFAP4 POU4F3 CAPN3 MZF1 THOC5 MYBL2 JAG1 HSF4 FOXF1 DOT1L MED25 ELL ENG DDX58 ACTA2 TLX1 PITX3 KAT2A EZH1 PHOX2B MYF5 CDX1 HES1 KANSL3 EPAS1 ARHGEF2 ZBTB17 HOXB3 ZMIZ2 HOXA7 TWIST1 NR4A1 HOXC13 HOXC11 RBPJL SOX4 RUNX2 PAX1 RBCK1 CTAG2 HOXD9 HOXD10 SOX15 FOXA1 EPO JUND NFATC1 KDM6B HNF1A EHF HEY2 …
1.38e-09	127	1716	1.87875	Positive regulation of nucleic acid-templated transcription	http://amigo.geneontology.org/amigo/term/GO:1903508	CD38 DVL2 TEAD3 NFIX MED24 MLXIPL ERCC1 DDX11 WAS IGF1 AP3D1 TCF3 NOTCH3 PAX2 MEF2C SMARCD3 PGR TDRD3 TFAP4 POU4F3 CAPN3 MZF1 THOC5 MYBL2 JAG1 HSF4 FOXF1 DOT1L MED25 ELL ENG DDX58 ACTA2 TLX1 PITX3 KAT2A EZH1 PHOX2B MYF5 CDX1 HES1 KANSL3 EPAS1 ARHGEF2 ZBTB17 HOXB3 ZMIZ2 HOXA7 TWIST1 NR4A1 HOXC13 HOXC11 RBPJL SOX4 RUNX2 PAX1 RBCK1 CTAG2 HOXD9 HOXD10 SOX15 FOXA1 EPO JUND NFATC1 KDM6B HNF1A EHF HEY2 …
1.68e-09	45	352	3.24528	Regionalization	http://amigo.geneontology.org/amigo/term/GO:0003002	SEMA3F CYP26B1 DVL2 WNT8B PAX2 MEF2C SMARCD3 CHRD FOXF1 FKBP8 KAT2A MYF5 CDX1 HES1 HOXB3 RNF2 HOXA7 PAX1 HOXD9 HOXD10 FOXA1 HEY2 TBR1 ABI1 PCSK6 NOTCH1 EN1 HEYL SPRY1 PITX2 SHH GDNF HOXB9 HOXB2 TCAP FOXC2 TBX1 NR2F2 HOXC4 ARC TCTN1 HOXA10 HOXB7 LRP6 GATA4
4.26e-09	46	376	3.10565	Striated muscle tissue development	http://amigo.geneontology.org/amigo/term/GO:0014706	CYP26B1 CACNA1G JARID2 IGF1 EYA2 SIRT6 MEF2C MYH7 CBY1 TAZ ENG KAT2A PHOX2B MYF5 MSX2 TBX2 POPDC2 TWIST1 NR4A1 OBSL1 HOXD9 HOXD10 SOX15 KDM6B PDGFRA HEY2 PPP3CA RB1 NOTCH1 JPH2 NPHS1 HEYL SHH TSC1 SGCD TCAP FOXC2 ERBB4 SLC8A1 NKX2-5 TBX1 MAPK11 NR2F2 RYR1 MAML1 GATA4
4.57e-09	39	284	3.48601	Cell fate commitment	http://amigo.geneontology.org/amigo/term/GO:0045165	CYP26B1 TEAD3 EYA2 TCF3 WNT8B PAX2 MEF2C JAG1 FKBP8 MYF5 HES1 APC2 EPAS1 ARHGEF2 TBX2 RUNX2 HOXD10 FOXA1 KDM6B HEY2 SPRY2 TBR1 LBX1 NTRK3 TGFB1I1 NOTCH1 BATF SLAMF8 SHH FOXC2 SOX12 ERBB4 GATA2 TBX1 NR2F2 OLIG2 EBF2 NOTCH4 GATA4
1.24e-08	40	307	3.30753	Embryonic organ morphogenesis	http://amigo.geneontology.org/amigo/term/GO:0048562	DVL2 NTN1 NDST1 PAX2 MEF2C POU4F3 FOXF1 HPN ENG NAGLU MYF5 HES1 ATP6V1B1 KCNQ4 HOXB3 TBX2 HOXA7 TWIST1 RUNX2 HOXD9 HOXD10 PDGFRA SPRY2 TBR1 LBX1 CCDC40 NOTCH1 SHH HOXB9 HOXB2 TCAP FOXC2 FOXE1 GATA2 NKX2-5 TBX1 HOXC4 HOXB7 LRP6 GATA4
1.63e-08	39	297	3.33342	Mesenchyme development	http://amigo.geneontology.org/amigo/term/GO:0060485	SEMA3F PHLDB1 PAX2 MEF2C JAG1 FOXF1 AMH HPN ENG ACTA2 PHOX2B SEMA5A HES1 TBX2 TWIST1 PAX1 FOXA1 LAMA5 HNF1A HEY2 SPRY2 TGFB1I1 ADAM15 NOTCH1 HEYL SPRY1 PITX2 SHH GDNF LDLRAD4 CDH2 FOXC2 ERBB4 TBX1 SPRED2 MDM4 NOTCH4 LRP6 GATA4
1.71e-08	46	394	2.96377	Muscle tissue development	http://amigo.geneontology.org/amigo/term/GO:0060537	CYP26B1 CACNA1G JARID2 IGF1 EYA2 SIRT6 MEF2C MYH7 CBY1 TAZ ENG KAT2A PHOX2B MYF5 MSX2 TBX2 POPDC2 TWIST1 NR4A1 OBSL1 HOXD9 HOXD10 SOX15 KDM6B PDGFRA HEY2 PPP3CA RB1 NOTCH1 JPH2 NPHS1 HEYL SHH TSC1 SGCD TCAP FOXC2 ERBB4 SLC8A1 NKX2-5 TBX1 MAPK11 NR2F2 RYR1 MAML1 GATA4
3.46e-08	89	1105	2.04461	Central nervous system development	http://amigo.geneontology.org/amigo/term/GO:0007417	SEMA3F JARID2 BID NDST1 ATP2B1 MBD3 WDR62 PAX2 CIC CHRD EFHC1 MACROH2A2 CDK5RAP1 ERCC2 SLC17A7 GRIN2D MAST1 MAG SCN1B PTPRZ1 PITX3 ENO3 KAT2A NAGLU CNTNAP1 EZH1 PHOX2B SEMA5A HES1 HOXB3 LRP1 SOX4 AVPR2 SYNGR3 MPST HOXD10 MAP1S NPAS1 DHX30 KDM6B BTBD3 NES SPINK5 SERPINE2 TBR1 LBX1 PPP3CA NTRK3 SH3GL1 APP PTPRG SHC3 NOTCH1 GRID2 ACAN SHANK1 EN1 S100A9 PITX2 SHH DLC1 ADCY1 SUN1 TSC1 KLK6 CX3CR1 GDNF…
3.46e-08	123	1738	1.79654	Regulation of cell differentiation	http://amigo.geneontology.org/amigo/term/GO:0045595	SEMA3F CYP26B1 IGF1 RUFY3 PHLDB1 AP3D1 NTN1 TCF3 TRIB2 PAX2 MEF2C SMARCD3 GNA11 LAG3 ARHGAP4 CHRD CAPN3 MACROH2A2 FBXO7 RASSF2 JAG1 CDK5RAP1 ARHGEF7 HSF4 METRN FBXO31 DKKL1 DMPK MAG HPN PTPRZ1 ENG KANK1 PITX3 PSMD3 PSMD11 KAT2A PHOX2B CCND1 MYF5 TRPV4 SEMA5A HES1 ZAP70 APC2 ARHGEF2 HOXB3 SOCS2 HOXA7 TWIST1 NCKAP1L LRP1 OBSL1 SOX4 RUNX2 TNFSF14 ZFP36 FOXA1 EPO JUND LRP3 NFATC1 CRP SPINK5 PDGFRA HE…
3.46e-08	77	897	2.17912	Positive regulation of cell differentiation	http://amigo.geneontology.org/amigo/term/GO:0045597	CYP26B1 IGF1 RUFY3 AP3D1 NTN1 TCF3 PAX2 MEF2C SMARCD3 MACROH2A2 JAG1 ARHGEF7 HSF4 METRN FBXO31 DKKL1 MAG PTPRZ1 ENG KAT2A PHOX2B MYF5 SEMA5A HES1 ZAP70 ARHGEF2 SOCS2 TWIST1 NCKAP1L LRP1 OBSL1 SOX4 RUNX2 TNFSF14 ZFP36 FOXA1 EPO JUND LRP3 SERPINE2 IL10 MAPK8IP3 RB1 TGFB1I1 AGTR1 NOTCH1 WIF1 HEYL TERT SHH GPRC5B CX3CR1 GDNF CDH2 LPAR3 RASGRP1 BTC ANAPC2 SOX12 GATA2 ADIPOQ IST1 PCP4 NKX2-5 TBX1 ADRA2…
3.57e-08	131	1895	1.75487	Positive regulation of RNA metabolic process	http://amigo.geneontology.org/amigo/term/GO:0051254	CD38 DVL2 TEAD3 NFIX MED24 MLXIPL ERCC1 DDX11 WAS IGF1 AP3D1 TCF3 NOTCH3 PAX2 MEF2C SMARCD3 PGR TDRD3 KHSRP TFAP4 POU4F3 CAPN3 MZF1 CIRBP THOC5 MYBL2 JAG1 HSF4 FOXF1 SNRNP70 DOT1L MED25 ELL ENG DDX58 ACTA2 TLX1 PITX3 KAT2A EZH1 PHOX2B MYF5 CDX1 HES1 KANSL3 EPAS1 ARHGEF2 ZBTB17 HOXB3 ZMIZ2 HOXA7 TWIST1 NR4A1 HOXC13 HOXC11 RBPJL SOX4 RUNX2 PAX1 RBCK1 CTAG2 ZFP36 HOXD9 HOXD10 SOX15 FOXA1 EPO JUND NF…
4.02e-08	88	1094	2.04196	Tube development	http://amigo.geneontology.org/amigo/term/GO:0035295	HSPB6 DVL2 TYMP FLT4 NTN1 EPN2 PAX2 SIRT6 CIC MEF2C PGR CHRD CBY1 PTK6 JAG1 FOXF1 FKBP8 ENG UNC5B KAT2A SEMA5A HES1 EPAS1 HOXB3 TBX2 HOXA7 TWIST1 MMP19 NR4A1 LRP1 PTGIS SOX4 PODXL FOXA1 LAMA5 SPINK5 PDGFRA COL4A2 HEY2 SERPINE2 SPRY2 TBR1 IL10 CCN3 EMILIN1 LBX1 RB1 CCDC40 ADAM15 AGTR1 NOTCH1 ST14 SIM2 ITGA5 EN1 HEYL SPRY1 PITX2 TERT SHH DLC1 TSC1 CX3CR1 GDNF GJB1 CDH2 MST1 CSPG4 TCAP FOXC2 FOXE1 G…
4.49e-08	90	1133	2.01648	Animal organ morphogenesis	http://amigo.geneontology.org/amigo/term/GO:0009887	CYP26B1 DVL2 NTN1 DGCR2 NDST1 PAX2 SIRT6 MEF2C SMARCD3 PGR POU4F3 MYH7 JAG1 TAZ PARD6A FOXF1 FGL1 HPN ENG ACTA2 PITX3 PSMD3 PSMD11 NAGLU MYF5 TRPV4 MGP CDX1 HES1 GNAT1 ATP6V1B1 KCNQ4 HOXB3 MSX2 TBX2 HOXA7 TWIST1 OBSL1 SOX4 RUNX2 PAX1 HOXD9 HOXD10 FOXA1 LAMA5 PDGFRA HNF1A HEY2 SPRY2 TBR1 LBX1 CCDC40 ADAM15 NOTCH1 DMP1 ACAN SHANK1 HEYL SPRY1 PITX2 SHH DLC1 SYNPO2L GDNF THBS3 CDH2 HOXB9 GAA LAMB2 MS…
5.52e-08	134	1970	1.72672	Positive regulation of macromolecule biosynthetic process	http://amigo.geneontology.org/amigo/term/GO:0010557	CD38 DVL2 TEAD3 NFIX MED24 POMT2 MLXIPL WIZ ERCC1 DDX11 WAS IGF1 AP3D1 TCF3 NOTCH3 PAX2 MEF2C SMARCD3 PGR TDRD3 TFAP4 POU4F3 CAPN3 MZF1 CIRBP THOC5 MYBL2 JAG1 CDK5RAP1 HSF4 FOXF1 DOT1L MED25 ELL ENG DDX58 ACTA2 TLX1 PITX3 KAT2A EZH1 PHOX2B MYF5 CDX1 HES1 KANSL3 EPAS1 ARHGEF2 ZBTB17 HOXB3 ZMIZ2 HOXA7 TWIST1 NR4A1 HOXC13 HOXC11 RBPJL SOX4 RUNX2 PAX1 RBCK1 CCR7 CTAG2 HOXD9 HOXD10 SOX15 FOXA1 EPO JUN…
1.04e-07	116	1639	1.79664	Cell adhesion	http://amigo.geneontology.org/amigo/term/GO:0007155	ITGAL FARP2 CD22 IGF1 CYFIP2 AP3D1 NTN1 DGCR2 CDHR2 ADD2 COL16A1 ACHE LAG3 MAEA CHRD ARVCF EFS JAG1 ARHGEF7 FOXF1 FGL1 CD33 MAG SCN1B SPAM1 CLDN15 ENG KANK1 MAP3K8 CNTNAP1 FOLR3 APOA4 MYF5 TRPV4 CLEC4A SEMA5A SERPINI2 HES1 ZAP70 PLEK PLA2G2D HOXA7 NCKAP1L LRP1 OBSL1 SOX4 TNFSF14 SYMPK FLRT3 LRFN3 CCR7 PODXL FOXA1 EPO LAMA5 DLG4 PTPRA SPINK5 PDGFRA ADAM19 SERPINE2 IL10 CCN3 TMEM8B CGREF1 EMILIN1 P…
1.29e-07	116	1646	1.789	Biological adhesion	http://amigo.geneontology.org/amigo/term/GO:0022610	ITGAL FARP2 CD22 IGF1 CYFIP2 AP3D1 NTN1 DGCR2 CDHR2 ADD2 COL16A1 ACHE LAG3 MAEA CHRD ARVCF EFS JAG1 ARHGEF7 FOXF1 FGL1 CD33 MAG SCN1B SPAM1 CLDN15 ENG KANK1 MAP3K8 CNTNAP1 FOLR3 APOA4 MYF5 TRPV4 CLEC4A SEMA5A SERPINI2 HES1 ZAP70 PLEK PLA2G2D HOXA7 NCKAP1L LRP1 OBSL1 SOX4 TNFSF14 SYMPK FLRT3 LRFN3 CCR7 PODXL FOXA1 EPO LAMA5 DLG4 PTPRA SPINK5 PDGFRA ADAM19 SERPINE2 IL10 CCN3 TMEM8B CGREF1 EMILIN1 P…
1.38e-07	133	1982	1.70345	Locomotion	http://amigo.geneontology.org/amigo/term/GO:0040011	SEMA3F ITGAL RHBDF1 NISCH WAS IGF1 RUFY3 TYMP FLT4 NTN1 NOTCH3 ADD2 MEF2C ARHGAP4 CHRD POU4F3 TEKT2 EFHC1 FBXO7 EFS PLTP PTK6 JAG1 ARHGEF7 ELMO3 FOXF1 FBXO31 SYDE1 GAPDHS MAG SCN1B ENG KANK1 DDX58 UNC5B PHOX2B TRPV4 SEMA5A HES1 ZAP70 APC2 TACR1 ARHGEF2 DNAH7 HOXA7 TWIST1 GIPC1 NCKAP1L NR4A1 LRP1 TNFSF14 FLRT3 CCR7 PODXL LAMA5 ARHGEF16 SLC7A10 PTPRA C5AR2 PDGFRA SERPINE2 SPRY2 LCP1 TBR1 IL10 GYPC …
1.38e-07	59	627	2.38873	Muscle structure development	http://amigo.geneontology.org/amigo/term/GO:0061061	CYP26B1 IGF1 TCF3 SIRT6 MEF2C SMARCD3 MYH7 CAPN3 CBY1 JAG1 TAZ FOXF1 DMPK ENG KAT2A SGCA PHOX2B MYF5 HES1 EPAS1 TBX2 POPDC2 TWIST1 NR4A1 OBSL1 TNFSF14 HOXD9 HOXD10 SOX15 LAMA5 NFATC1 KDM6B PDGFRA HEY2 CCN3 LBX1 PPP3CA RB1 CD53 NOTCH1 JPH2 NPHS1 HEYL SHH TSC1 SYNPO2L CDH2 SGCD TCAP FOXC2 ADGRB1 SLC8A1 NKX2-5 TBX1 MAPK11 NR2F2 MAPK12 RYR1 MAML1
1.54e-07	34	258	3.34535	Heart morphogenesis	http://amigo.geneontology.org/amigo/term/GO:0003007	DVL2 SIRT6 MEF2C SMARCD3 MYH7 JAG1 TAZ FOXF1 ENG HES1 TBX2 TWIST1 SOX4 HEY2 TBR1 LBX1 CCDC40 ADAM15 NOTCH1 HEYL SPRY1 PITX2 SHH DLC1 SYNPO2L GAA TCAP FOXC2 NKX2-5 TBX1 RYR1 MDM4 TREX1 GATA4
1.56e-07	92	1203	1.94135	Neuron development	http://amigo.geneontology.org/amigo/term/GO:0048666	SEMA3F CD38 DVL2 FARP2 RUFY3 IFT88 CYFIP2 NTN1 NOTCH3 PAX2 MEF2C ARHGAP4 POU4F3 FBXO7 PTK6 METRN FBXO31 SYT17 SF3A2 MAG SCN1B PTPRZ1 KANK1 UNC5B PITX3 NAGLU CNTNAP1 PHOX2B TRPV4 SEMA5A HES1 GNAT1 NCKAP1L LRP1 OBSL1 FLRT3 BECN1 HOXD9 HOXD10 EPO MAP1S LAMA5 DLG4 BTBD3 PTPRA ITM2C TBR1 ABI1 TUBB2B PPP3CA MAPK8IP3 RB1 NTRK3 APP PTPRG DOK2 SHC3 NOTCH1 GRID2 ROBO3 NR2F6 SHANK1 EN1 S100A9 SHH ADCY1 TSC1…
2.89e-07	59	641	2.33656	Chordate embryonic development	http://amigo.geneontology.org/amigo/term/GO:0043009	DVL2 APBA3 IGF1 NDST1 MBD3 PAX2 CHRD MFNG CBY1 FOXF1 ERCC2 ELL FKBP8 KAT2A MYF5 AKAP3 CDX1 HES1 EPAS1 HOXB3 HOXA7 TWIST1 SOX4 RUNX2 PAX1 HOXD9 HOXD10 SOX15 FOXA1 PDGFRA HNF1A HEY2 IL10 ABI1 LPAR6 NOTCH1 ST14 EN1 SHH DLC1 TSC1 HOXB9 HOXB2 TCAP FOXC2 GATA2 NKX2-5 TBX1 NR2F2 RRP7A PLXNB2 ZNF335 HOXC4 ZNF358 TCTN1 TMEM231 CEBPA HOXB7 LRP6
3.22e-07	30	214	3.55869	Anterior/posterior pattern specification	http://amigo.geneontology.org/amigo/term/GO:0009952	FOXF1 KAT2A MYF5 CDX1 HES1 HOXB3 RNF2 HOXA7 PAX1 HOXD9 HOXD10 HEY2 ABI1 PCSK6 NOTCH1 EN1 HEYL SHH HOXB9 HOXB2 TCAP FOXC2 TBX1 NR2F2 HOXC4 ARC HOXA10 HOXB7 LRP6 GATA4
3.36e-07	60	661	2.30426	Embryo development ending in birth or egg hatching	http://amigo.geneontology.org/amigo/term/GO:0009792	DVL2 APBA3 IGF1 NDST1 MBD3 PAX2 CHRD MFNG CBY1 FOXF1 ERCC2 ELL FKBP8 KAT2A MYF5 AKAP3 CDX1 HES1 EPAS1 HOXB3 HOXA7 TWIST1 SOX4 RUNX2 PAX1 HOXD9 HOXD10 SOX15 FOXA1 PDGFRA HNF1A HEY2 IL10 ABI1 LPAR6 NOTCH1 ST14 EN1 SHH DLC1 TSC1 HOXB9 HOXB2 TCAP FOXC2 CDK5R1 GATA2 NKX2-5 TBX1 NR2F2 RRP7A PLXNB2 ZNF335 HOXC4 ZNF358 TCTN1 TMEM231 CEBPA HOXB7 LRP6
5.94e-07	120	1776	1.71522	Cell motility	http://amigo.geneontology.org/amigo/term/GO:0048870	SEMA3F ITGAL RHBDF1 NISCH WAS IGF1 RUFY3 FLT4 NTN1 ADD2 MEF2C ARHGAP4 CHRD TEKT2 EFHC1 EFS PLTP PTK6 JAG1 ARHGEF7 ELMO3 FOXF1 FBXO31 SYDE1 GAPDHS MAG ENG KANK1 DDX58 PHOX2B TRPV4 SEMA5A HES1 ZAP70 APC2 TACR1 ARHGEF2 DNAH7 HOXA7 TWIST1 GIPC1 NCKAP1L NR4A1 LRP1 TNFSF14 FLRT3 CCR7 PODXL LAMA5 ARHGEF16 SLC7A10 C5AR2 PDGFRA SERPINE2 SPRY2 LCP1 IL10 GYPC CCN3 TUBB2B DUOX1 EMILIN1 PPP3CA NTRK3 CCDC40 AP…
5.94e-07	120	1776	1.71522	Localization of cell	http://amigo.geneontology.org/amigo/term/GO:0051674	SEMA3F ITGAL RHBDF1 NISCH WAS IGF1 RUFY3 FLT4 NTN1 ADD2 MEF2C ARHGAP4 CHRD TEKT2 EFHC1 EFS PLTP PTK6 JAG1 ARHGEF7 ELMO3 FOXF1 FBXO31 SYDE1 GAPDHS MAG ENG KANK1 DDX58 PHOX2B TRPV4 SEMA5A HES1 ZAP70 APC2 TACR1 ARHGEF2 DNAH7 HOXA7 TWIST1 GIPC1 NCKAP1L NR4A1 LRP1 TNFSF14 FLRT3 CCR7 PODXL LAMA5 ARHGEF16 SLC7A10 C5AR2 PDGFRA SERPINE2 SPRY2 LCP1 IL10 GYPC CCN3 TUBB2B DUOX1 EMILIN1 PPP3CA NTRK3 CCDC40 AP…
6.19e-07	58	640	2.30054	Developmental growth	http://amigo.geneontology.org/amigo/term/GO:0048589	SEMA3F JARID2 ERCC1 IGF1 RUFY3 CYFIP2 NTN1 SIRT6 MEF2C ARHGAP4 POU4F3 CAPN3 SYT17 ERCC2 MAG FKBP8 ENO3 KAT2A SGCA TNS2 SEMA5A SOCS2 TBX2 LRP1 FLRT3 SOX15 HEY2 SPRY2 CCN3 PPP3CA DUSP6 APP ADAM15 NOTCH1 SHANK1 EN1 SPRY1 GDF9 SHH KLK6 THBS3 LPAR3 NINJ2 LAMB2 MST1 SPTBN2 ANAPC2 RIMS2 MEX3C FOXC2 CDK5R1 ERBB4 IST1 MAPK11 SLIT1 AGRN LRP6 GATA4
7.77e-07	110	1590	1.75622	Cell migration	http://amigo.geneontology.org/amigo/term/GO:0016477	SEMA3F ITGAL RHBDF1 NISCH IGF1 RUFY3 FLT4 NTN1 ADD2 MEF2C ARHGAP4 CHRD EFHC1 EFS PTK6 JAG1 ARHGEF7 ELMO3 FOXF1 FBXO31 SYDE1 MAG ENG KANK1 DDX58 PHOX2B TRPV4 SEMA5A HES1 ZAP70 APC2 ARHGEF2 HOXA7 TWIST1 GIPC1 NCKAP1L NR4A1 LRP1 TNFSF14 FLRT3 CCR7 PODXL LAMA5 ARHGEF16 SLC7A10 C5AR2 PDGFRA SERPINE2 SPRY2 LCP1 IL10 GYPC CCN3 TUBB2B EMILIN1 PPP3CA NTRK3 APP ADAM15 PTPRG AGTR1 DOK2 NOTCH1 ASTN1 SLAMF8 C…
8.34e-07	72	886	2.06291	Tube morphogenesis	http://amigo.geneontology.org/amigo/term/GO:0035239	HSPB6 DVL2 TYMP FLT4 NTN1 EPN2 PAX2 SIRT6 MEF2C PGR JAG1 FOXF1 ENG UNC5B KAT2A SEMA5A HES1 EPAS1 HOXB3 TBX2 HOXA7 TWIST1 MMP19 NR4A1 LRP1 PTGIS SOX4 PODXL FOXA1 LAMA5 SPINK5 PDGFRA COL4A2 HEY2 SPRY2 TBR1 IL10 CCN3 EMILIN1 LBX1 CCDC40 ADAM15 AGTR1 NOTCH1 ST14 ITGA5 SPRY1 TERT SHH DLC1 TSC1 CX3CR1 GDNF CDH2 MST1 CSPG4 TCAP FOXC2 GATA2 ADGRB1 NKX2-5 TBX1 NR2F2 COL4A1 PLXNB2 TCTN1 NOTCH4 TNFSF12 HOXB…
8.7e-07	40	364	2.78959	Muscle cell differentiation	http://amigo.geneontology.org/amigo/term/GO:0042692	CYP26B1 IGF1 TCF3 MEF2C SMARCD3 CAPN3 CBY1 FOXF1 DMPK ENG KAT2A MYF5 HES1 TBX2 POPDC2 OBSL1 TNFSF14 NFATC1 KDM6B PDGFRA HEY2 CCN3 PPP3CA RB1 CD53 NOTCH1 NPHS1 SHH TSC1 SYNPO2L CDH2 TCAP ADGRB1 SLC8A1 NKX2-5 TBX1 MAPK11 MAPK12 RYR1 MAML1
9.48e-07	31	239	3.29265	Mesenchymal cell differentiation	http://amigo.geneontology.org/amigo/term/GO:0048762	SEMA3F PHLDB1 PAX2 MEF2C JAG1 HPN ENG PHOX2B SEMA5A HES1 TWIST1 FOXA1 LAMA5 HEY2 SPRY2 TGFB1I1 ADAM15 NOTCH1 HEYL SPRY1 PITX2 SHH GDNF LDLRAD4 CDH2 FOXC2 ERBB4 TBX1 SPRED2 NOTCH4 LRP6
1.06e-06	88	1183	1.88834	Anatomical structure formation involved in morphogenesis	http://amigo.geneontology.org/amigo/term/GO:0048646	HSPB6 DVL2 ERCC1 PHLDB1 TYMP FLT4 ZPBP EYA2 EPN2 PAX2 SIRT6 MEF2C SMARCD3 CAPN3 MFNG JAG1 FOXF1 ERCC2 ENG UNC5B KAT2A CNTNAP1 MYF5 SEMA5A CDX1 HES1 EPAS1 HOXB3 TBX2 HOXA7 TWIST1 MMP19 NR4A1 OBSL1 PTGIS SOX4 TNFSF14 PAX1 PODXL FOXA1 KDM6B SPINK5 PDGFRA COL4A2 HNF1A HEY2 SPRY2 TBR1 IL10 ABI1 CCN3 EMILIN1 CD53 ADAM15 AGTR1 NOTCH1 ST14 GRID2 DMP1 NPHS1 ITGA5 HEYL SPRY1 TERT SHH DLC1 TSC1 SYNPO2L CX3C…
1.31e-06	55	606	2.30395	Regulation of system process	http://amigo.geneontology.org/amigo/term/GO:0044057	CD38 HSPB6 CACNA1G GTF2IRD1 JARID2 IGF1 TYMP CACNB1 ATP2B1 MYH7 COMT DMPK GRIN2D MAG SCN1B NPVF SGCA PHOX2B NMU APOA4 TRPV4 TACR1 EPAS1 SLC8A2 TBX2 POPDC2 KCNK15 BECN1 AVPR2 CNN1 HIP1R DLG4 HEY2 IL10 CCN3 PPP3CA SH3GL1 APP AGTR1 VIP NOTCH1 PTGER1 NPHS1 SHANK1 GDF9 OR51E2 GAA RIMS2 ADIPOQ SLC8A1 NKX2-5 CTNNA3 ADRA2C KCNJ12 RYR1
1.45e-06	101	1438	1.78297	Regulation of multicellular organismal development	http://amigo.geneontology.org/amigo/term/GO:2000026	SEMA3F CYP26B1 HSPB6 JARID2 IGF1 RUFY3 PHLDB1 TYMP AP3D1 NTN1 ATP2B1 EPN2 PAX2 SIRT6 MEF2C SMARCD3 LAG3 ARHGAP4 CAPN3 MACROH2A2 FBXO7 RASSF2 JAG1 METRN FBXO31 MAG PTPRZ1 ENG PITX3 KAT2A CCND1 MGP SEMA5A HES1 ZAP70 HOXB3 TBX2 HOXA7 TWIST1 NCKAP1L LRP1 OBSL1 PTGIS SOX4 RUNX2 FLRT3 ZFP36 SOX15 LAMA5 SPINK5 COL4A2 HEY2 SERPINE2 SPRY2 IL10 EMILIN1 PPP3CA DUSP6 RB1 NTRK3 NOTCH1 GRID2 DMP1 SLAMF8 ITGA5 …
1.45e-06	80	1045	1.94337	Neuron projection development	http://amigo.geneontology.org/amigo/term/GO:0031175	SEMA3F CD38 DVL2 RUFY3 IFT88 CYFIP2 NTN1 NOTCH3 PAX2 MEF2C ARHGAP4 POU4F3 FBXO7 PTK6 METRN FBXO31 SYT17 SF3A2 MAG SCN1B PTPRZ1 KANK1 UNC5B CNTNAP1 PHOX2B TRPV4 SEMA5A HES1 NCKAP1L LRP1 OBSL1 FLRT3 EPO MAP1S LAMA5 DLG4 BTBD3 PTPRA ITM2C TBR1 ABI1 TUBB2B PPP3CA MAPK8IP3 RB1 NTRK3 APP PTPRG DOK2 SHC3 NOTCH1 GRID2 ROBO3 SHANK1 S100A9 SHH ADCY1 TSC1 SAMD14 KLK6 GDNF CDH2 LPAR3 LAMB2 SPTBN2 BRSK2 NR2F1…
1.59e-06	67	815	2.08689	Cellular component morphogenesis	http://amigo.geneontology.org/amigo/term/GO:0032989	SEMA3F DVL2 RUFY3 PHLDB1 ZPBP CYFIP2 NTN1 NOTCH3 PAX2 ARHGAP4 POU4F3 CAPN3 ARHGEF7 METRN FBXO31 SYT17 ERCC2 MAG SCN1B PTPRZ1 KANK1 UNC5B CNTNAP1 PHOX2B SEMA5A NCKAP1L LRP1 OBSL1 FLRT3 MAP1S LAMA5 DLG4 BTBD3 PTPRA NES PDGFRA TBR1 ABI1 TUBB2B PPP3CA APP DOK2 SHC3 NOTCH1 ROBO3 SHANK1 SHH ADCY1 SYNPO2L GDNF CDH2 LPAR3 LAMB2 SPTBN2 TCAP BRSK2 ANAPC2 RIMS2 CDK5R1 ADGRB1 IST1 SLIT1 PLXNB2 SIPA1L1 ZNF335…
1.72e-06	120	1817	1.67652	Regulation of cell population proliferation	http://amigo.geneontology.org/amigo/term/GO:0042127	CD38 DVL2 MARK4 JARID2 MLXIPL CD22 BID IGF1 FLT4 NTN1 GLP2R MNT TCF3 PAX2 SIRT6 MEF2C IL12RB2 SMARCD3 PGR TFAP4 CHRD COMT JAG1 HSF4 FOXF1 DOT1L MED25 CD33 CLEC11A HPN PTPRZ1 ENG PITX3 PHOX2B CCND1 TNS2 NOP2 SEMA5A HES1 ZAP70 PDE1A ARHGEF2 ZBTB17 PLA2G2D TBX2 TWIST1 NCKAP1L NR4A1 SOX4 RUNX2 BECN1 AVPR2 ZFP36 SOX15 CNN1 EPO JUND LAMA5 NES CRP C5AR2 PDGFRA TES HEY2 SERPINE2 SPRY2 IL10 ABI1 CCN3 CGRE…
2.39e-06	27	197	3.4792	Regulation of neuron differentiation	http://amigo.geneontology.org/amigo/term/GO:0045664	TCF3 MEF2C JAG1 CDK5RAP1 MAG PHOX2B HES1 ARHGEF2 SOCS2 FOXA1 EPO HEY2 LBX1 MAPK8IP3 APP NOTCH1 HEYL SHH GPRC5B CDK5R1 ZHX2 GATA2 PCP4 NKX2-5 ADRA2C BRINP2 OLIG2
2.39e-06	38	350	2.75612	Epithelial tube morphogenesis	http://amigo.geneontology.org/amigo/term/GO:0060562	DVL2 NTN1 PAX2 SIRT6 MEF2C PGR FOXF1 ENG KAT2A HES1 TBX2 TWIST1 SOX4 PODXL FOXA1 LAMA5 SPRY2 TBR1 LBX1 CCDC40 NOTCH1 ST14 SPRY1 SHH DLC1 TSC1 GDNF MST1 TCAP FOXC2 NKX2-5 COL4A1 PLXNB2 TCTN1 NOTCH4 HOXB7 LRP6 GATA4
2.42e-06	60	704	2.16352	Cell projection morphogenesis	http://amigo.geneontology.org/amigo/term/GO:0048858	SEMA3F DVL2 RUFY3 CYFIP2 NTN1 NOTCH3 PAX2 ARHGAP4 POU4F3 ARHGEF7 METRN FBXO31 SYT17 MAG SCN1B PTPRZ1 KANK1 UNC5B CNTNAP1 PHOX2B SEMA5A NCKAP1L LRP1 OBSL1 FLRT3 MAP1S LAMA5 DLG4 BTBD3 PTPRA NES TBR1 ABI1 TUBB2B PPP3CA APP DOK2 SHC3 NOTCH1 ROBO3 SHANK1 SHH ADCY1 GDNF CDH2 LPAR3 LAMB2 SPTBN2 BRSK2 ANAPC2 RIMS2 CDK5R1 ADGRB1 IST1 SLIT1 PLXNB2 SIPA1L1 ZNF335 ARC TCTN1
2.67e-06	99	1421	1.76857	Epithelium development	http://amigo.geneontology.org/amigo/term/GO:0060429	CYP26B1 DVL2 ROS1 NTN1 ACADVL CDHR2 PAX2 SIRT6 MEF2C PGR CHRD POU4F3 MACROH2A2 CBY1 PTK6 JAG1 PARD6A FOXF1 ERCC2 FKBP8 ENG ACTA2 PITX3 PSMD3 PSMD11 KRT32 KAT2A CCND1 MYF5 CDX1 HES1 TBX2 HOXA7 TWIST1 SOX4 PAX1 FLRT3 ZFP36 PODXL FOXA1 SAFB2 LAMA5 KDM6B SPINK5 EHF HEY2 SERPINE2 SPRY2 TBR1 IL10 ABI1 LBX1 PCSK6 RHCG TGFB1I1 CCDC40 NOTCH1 ST14 CCNO NPHS1 ITGA5 KRT84 EN1 HEYL SPRY1 PITX2 SHH DLC1 TSC1 G…
3.73e-06	28	215	3.30599	Cardiac muscle tissue development	http://amigo.geneontology.org/amigo/term/GO:0048738	CACNA1G JARID2 IGF1 SIRT6 MEF2C MYH7 CBY1 TAZ ENG KAT2A MSX2 TBX2 OBSL1 KDM6B PDGFRA HEY2 NOTCH1 JPH2 TSC1 SGCD TCAP FOXC2 ERBB4 SLC8A1 NKX2-5 MAPK11 MAML1 GATA4
4.47e-06	59	700	2.13962	Plasma membrane bounded cell projection morphogenesis	http://amigo.geneontology.org/amigo/term/GO:0120039	SEMA3F DVL2 RUFY3 CYFIP2 NTN1 NOTCH3 PAX2 ARHGAP4 POU4F3 ARHGEF7 METRN FBXO31 SYT17 MAG SCN1B PTPRZ1 KANK1 UNC5B CNTNAP1 PHOX2B SEMA5A NCKAP1L LRP1 OBSL1 FLRT3 MAP1S LAMA5 DLG4 BTBD3 PTPRA TBR1 ABI1 TUBB2B PPP3CA APP DOK2 SHC3 NOTCH1 ROBO3 SHANK1 SHH ADCY1 GDNF CDH2 LPAR3 LAMB2 SPTBN2 BRSK2 ANAPC2 RIMS2 CDK5R1 ADGRB1 IST1 SLIT1 PLXNB2 SIPA1L1 ZNF335 ARC TCTN1
5.14e-06	17	87	4.96035	Mesenchymal cell development	http://amigo.geneontology.org/amigo/term/GO:0014031	SEMA3F JAG1 PHOX2B SEMA5A HES1 TWIST1 LAMA5 HEY2 NOTCH1 HEYL PITX2 SHH GDNF CDH2 FOXC2 ERBB4 TBX1
5.19e-06	60	721	2.11251	Cell part morphogenesis	http://amigo.geneontology.org/amigo/term/GO:0032990	SEMA3F DVL2 RUFY3 CYFIP2 NTN1 NOTCH3 PAX2 ARHGAP4 POU4F3 ARHGEF7 METRN FBXO31 SYT17 MAG SCN1B PTPRZ1 KANK1 UNC5B CNTNAP1 PHOX2B SEMA5A NCKAP1L LRP1 OBSL1 FLRT3 MAP1S LAMA5 DLG4 BTBD3 PTPRA NES TBR1 ABI1 TUBB2B PPP3CA APP DOK2 SHC3 NOTCH1 ROBO3 SHANK1 SHH ADCY1 GDNF CDH2 LPAR3 LAMB2 SPTBN2 BRSK2 ANAPC2 RIMS2 CDK5R1 ADGRB1 IST1 SLIT1 PLXNB2 SIPA1L1 ZNF335 ARC TCTN1
6.4e-06	52	589	2.24115	Sensory organ development	http://amigo.geneontology.org/amigo/term/GO:0007423	CYP26B1 DVL2 IFT88 NTN1 ATP2B1 PAX2 SMARCD3 ACHE POU4F3 CRYBB3 JAG1 HSF4 SLC17A7 FKBP8 HPN PITX3 NAGLU PHOX2B MYF5 HES1 GNAT1 ATP6V1B1 KCNQ4 TBX2 TWIST1 OBSL1 NES PDGFRA HEY2 SPRY2 NTRK3 NOTCH1 SPRY1 PITX2 SHH TUB CYTL1 LAMB2 TCAP FOXC2 ZHX2 GATA2 FJX1 TBX1 COL4A1 SLC4A5 SPRED2 TMEM231 CRYBB2 CEBPA LRP6 CRYGC
8.51e-06	67	856	1.98693	Head development	http://amigo.geneontology.org/amigo/term/GO:0060322	BID NDST1 ATP2B1 MBD3 WDR62 PAX2 CIC EFHC1 MACROH2A2 CDK5RAP1 SLC17A7 GRIN2D MAST1 MAG PITX3 ENO3 KAT2A NAGLU EZH1 PHOX2B SEMA5A HES1 HOXB3 LRP1 FLRT3 AVPR2 SYNGR3 MAP1S KDM6B BTBD3 NES PDGFRA SERPINE2 TBR1 PPP3CA APP PTPRG NOTCH1 GRID2 SHANK1 EN1 PITX2 SHH DLC1 ADCY1 SUN1 TSC1 CDH2 SPTBN2 HOXB2 CDK5R1 NHLH2 ERBB4 PFAS GATA2 AATK SLC8A1 TBX1 NR2F2 SLIT1 COL4A1 PLXNB2 ZNF335 TCTN1 OLIG2 PROP1 LRP6
8.59e-06	59	715	2.09473	Tissue morphogenesis	http://amigo.geneontology.org/amigo/term/GO:0048729	DVL2 EYA2 NTN1 PAX2 SIRT6 MEF2C PGR MYH7 JAG1 PARD6A FOXF1 ENG ACTA2 PSMD3 PSMD11 KAT2A MYF5 HES1 TBX2 TWIST1 SOX4 FLRT3 PODXL FOXA1 LAMA5 KDM6B HNF1A HEY2 SPRY2 TBR1 IL10 LBX1 TGFB1I1 CCDC40 NOTCH1 ST14 ITGA5 HEYL SPRY1 SHH DLC1 TSC1 GDNF MST1 HOXB2 TCAP BRSK2 FOXC2 FOXE1 NKX2-5 TBX1 COL4A1 PLXNB2 MDM4 TCTN1 NOTCH4 HOXB7 LRP6 GATA4
8.97e-06	36	340	2.68786	Muscle organ development	http://amigo.geneontology.org/amigo/term/GO:0007517	CYP26B1 IGF1 SIRT6 MEF2C MYH7 CAPN3 TAZ ENG SGCA PHOX2B MYF5 POPDC2 TWIST1 NR4A1 HOXD9 HOXD10 SOX15 LAMA5 HEY2 LBX1 PPP3CA RB1 NOTCH1 JPH2 NPHS1 HEYL SHH SGCD TCAP FOXC2 ADGRB1 NKX2-5 TBX1 NR2F2 MAPK12 RYR1
1.1e-05	57	686	2.10927	Neuron projection morphogenesis	http://amigo.geneontology.org/amigo/term/GO:0048812	SEMA3F DVL2 RUFY3 CYFIP2 NTN1 NOTCH3 PAX2 ARHGAP4 POU4F3 METRN FBXO31 SYT17 MAG SCN1B PTPRZ1 UNC5B CNTNAP1 PHOX2B SEMA5A NCKAP1L LRP1 OBSL1 FLRT3 MAP1S LAMA5 DLG4 BTBD3 PTPRA TBR1 ABI1 TUBB2B PPP3CA APP DOK2 SHC3 NOTCH1 ROBO3 SHANK1 SHH ADCY1 GDNF CDH2 LPAR3 LAMB2 SPTBN2 BRSK2 ANAPC2 RIMS2 CDK5R1 ADGRB1 IST1 SLIT1 PLXNB2 SIPA1L1 ZNF335 ARC TCTN1
1.25e-05	53	620	2.17003	Cell morphogenesis involved in neuron differentiation	http://amigo.geneontology.org/amigo/term/GO:0048667	SEMA3F RUFY3 NTN1 NOTCH3 PAX2 MEF2C ARHGAP4 POU4F3 METRN FBXO31 MAG SCN1B PTPRZ1 UNC5B PHOX2B SEMA5A HES1 LRP1 OBSL1 FLRT3 MAP1S LAMA5 DLG4 BTBD3 PTPRA TBR1 ABI1 TUBB2B PPP3CA RB1 APP DOK2 SHC3 NOTCH1 ROBO3 SHANK1 SHH ADCY1 GDNF CDH2 LPAR3 LAMB2 SPTBN2 BRSK2 ANAPC2 CDK5R1 ADGRB1 IST1 SLIT1 PLXNB2 SIPA1L1 ARC TCTN1
1.37e-05	15	73	5.21616	Outflow tract morphogenesis	http://amigo.geneontology.org/amigo/term/GO:0003151	DVL2 MEF2C JAG1 ENG HES1 TBX2 TWIST1 HEY2 NOTCH1 HEYL PITX2 FOXC2 NKX2-5 TBX1 RYR1
1.37e-05	32	287	2.83042	Stem cell differentiation	http://amigo.geneontology.org/amigo/term/GO:0048863	SEMA3F JARID2 TCF3 PAX2 MEF2C JAG1 ERCC2 PSMD3 PSMD11 PHOX2B SEMA5A HES1 TBX2 HOXA7 TWIST1 RUNX2 FOXA1 LAMA5 PDGFRA NOTCH1 BATF PITX2 SHH GDNF CDH2 FOXC2 ERBB4 GATA2 NKX2-5 TBX1 LRP6 GATA4
1.42e-05	80	1111	1.82792	Negative regulation of multicellular organismal process	http://amigo.geneontology.org/amigo/term/GO:0051241	SEMA3F CD38 JARID2 IGF1 RUFY3 PARP3 NTN1 ATP2B1 TRIB2 EPN2 PAX2 MEF2C KHSRP LAG3 ARHGAP4 COMT FBXO7 MEFV NOVA2 AKAP8 CACTIN CD33 MAG HPN NPVF DDX58 PITX3 NMU APOA4 CLEC4A SEMA5A HES1 SOCS2 HOXA7 TWIST1 NCKAP1L CCR7 AVPR2 ZFP36 SOX15 FOXA1 SPINK5 C5AR2 PDGFRA COL4A2 HEY2 SERPINE2 SPRY2 IL10 CCN3 MAPKBP1 EMILIN1 PPP3CA RB1 NTRK3 PTPRG NOTCH1 VSIG4 SLAMF8 PTGER1 SPRY1 SHH CX3CR1 LDLRAD4 CIDEA FOXC2 …
1.48e-05	31	274	2.87206	Striated muscle cell differentiation	http://amigo.geneontology.org/amigo/term/GO:0051146	CYP26B1 IGF1 MEF2C CAPN3 CBY1 DMPK KAT2A MYF5 POPDC2 OBSL1 TNFSF14 KDM6B PDGFRA HEY2 CCN3 PPP3CA RB1 CD53 NOTCH1 NPHS1 SHH TSC1 SYNPO2L CDH2 TCAP ADGRB1 SLC8A1 NKX2-5 TBX1 RYR1 MAML1
1.66e-05	73	985	1.88135	Growth	http://amigo.geneontology.org/amigo/term/GO:0040007	SEMA3F CD38 JARID2 ERCC1 IGF1 RUFY3 ROS1 CYFIP2 OGFR NTN1 CDHR2 SIRT6 MEF2C ARHGAP4 POU4F3 CAPN3 KLHL22 PTK6 SYT17 ERCC2 AMH DDX49 MAG FKBP8 HPN ENO3 KAT2A SGCA TNS2 SEMA5A SOCS2 TBX2 LRP1 FLRT3 SOX15 HEY2 SERPINE2 SPRY2 CCN3 TMEM8B PPP3CA DUSP6 RB1 APP ADAM15 AGTR1 NOTCH1 SHANK1 EN1 S100A9 SPRY1 GDF9 SHH KLK6 FAM107A THBS3 LPAR3 NINJ2 LAMB2 MST1 SPTBN2 ANAPC2 RIMS2 MEX3C FOXC2 CDK5R1 ERBB4 IST1 …
2e-05	80	1122	1.81	Enzyme linked receptor protein signaling pathway	http://amigo.geneontology.org/amigo/term/GO:0007167	RHBDF1 IGF1 ATP6V0A1 FLT4 ROS1 CYFIP2 NDST1 EPN2 CHRD BLNK EFS PTK6 RASSF2 ARHGEF7 PARD6A ARHGEF18 AMH FKBP8 HPN DNM1 ENG KANK1 TNS2 AKAP3 HES1 MAPKAPK3 ZAP70 ATP6V1B1 SOCS2 GIPC1 NCKAP1L LRP1 RUNX2 FLRT3 SHC2 HIP1R PTPRA PDGFRA COL4A2 HNF1A SPRY2 ABI1 CCN3 EMILIN1 INHBE PCSK6 NTRK3 TGFB1I1 PTPRG DOK2 SHC3 NOTCH1 NRG2 PTGIR SH2B2 ITGA5 SPRY1 MST1R GDF9 SHH TSC1 LDLRAD4 PDZD3 CSPG4 BTC INHBC CIDEA…
2e-05	109	1690	1.63728	Cell projection organization	http://amigo.geneontology.org/amigo/term/GO:0030030	SEMA3F CD38 DVL2 MARK4 DNAH9 WAS RUFY3 IFT88 CYFIP2 NTN1 NOTCH3 CDHR2 PAX2 SPAG6 MEF2C ARHGAP4 POU4F3 TEKT2 CBY1 FBXO7 KCTD17 PTK6 ARHGEF7 METRN FBXO31 SYT17 SF3A2 MAG SCN1B PTPRZ1 KANK1 UNC5B KAT2A CNTNAP1 PHOX2B TRPV4 SEMA5A HES1 PLEK DNAH7 NCKAP1L LRP1 B9D2 OBSL1 FLRT3 CCR7 PODXL EPO MAP1S LAMA5 DLG4 BTBD3 PTPRA NES ITM2C SPRY2 TBR1 ABI1 TUBB2B PPP3CA MAPK8IP3 RB1 NTRK3 CCDC40 APP CFAP74 PTPRG…
2e-05	21	143	3.72791	Cardiocyte differentiation	http://amigo.geneontology.org/amigo/term/GO:0035051	IGF1 MEF2C CBY1 JAG1 KAT2A HES1 TBX2 TWIST1 OBSL1 KDM6B PDGFRA HEY2 NOTCH1 SPRY1 PITX2 TSC1 TCAP SLC8A1 NKX2-5 MAML1 GATA4
2.26e-05	63	811	1.97198	Brain development	http://amigo.geneontology.org/amigo/term/GO:0007420	BID NDST1 ATP2B1 MBD3 WDR62 PAX2 CIC EFHC1 MACROH2A2 CDK5RAP1 SLC17A7 GRIN2D MAST1 MAG PITX3 ENO3 KAT2A NAGLU EZH1 PHOX2B SEMA5A HES1 HOXB3 LRP1 AVPR2 SYNGR3 MAP1S KDM6B BTBD3 NES SERPINE2 TBR1 PPP3CA APP PTPRG NOTCH1 GRID2 SHANK1 EN1 PITX2 SHH DLC1 ADCY1 SUN1 TSC1 CDH2 SPTBN2 HOXB2 CDK5R1 NHLH2 ERBB4 GATA2 AATK SLC8A1 NR2F2 SLIT1 COL4A1 PLXNB2 ZNF335 TCTN1 OLIG2 PROP1 LRP6
2.31e-05	13	57	5.78963	Heart valve morphogenesis	http://amigo.geneontology.org/amigo/term/GO:0003179	MEF2C JAG1 TWIST1 SOX4 NFATC1 HEY2 EMILIN1 RB1 NOTCH1 HEYL NKX2-5 MDM4 GATA4
3.2e-05	10	33	7.69252	Aortic valve morphogenesis	http://amigo.geneontology.org/amigo/term/GO:0003180	JAG1 TWIST1 NFATC1 HEY2 EMILIN1 RB1 NOTCH1 HEYL NKX2-5 GATA4
3.22e-05	36	361	2.5315	Regulation of cytosolic calcium ion concentration	http://amigo.geneontology.org/amigo/term/GO:0051480	CD38 ATP2B1 SCGN P2RX5 CAPN3 GRIN2D NMU TRPV4 TACR1 SLC8A2 LRP1 CCR7 FAM155B EPO DLG4 C5AR2 PDGFRA CIB2 LPAR6 AGTR1 JPH2 SLC24A2 PTGIR CXCR5 PTGER1 CX3CR1 GRM5 PLA2G1B LPAR3 CALCB GATA2 SLC8A1 PLA2G6 TPCN1 RYR1 NMB
3.41e-05	13	59	5.59337	Cell differentiation involved in kidney development	http://amigo.geneontology.org/amigo/term/GO:0061005	PAX2 MEF2C JAG1 ACTA2 HES1 PODXL NOTCH1 NPHS1 SHH GDNF LAMB2 FOXC2 ADIPOQ
4.26e-05	70	957	1.85681	Negative regulation of transcription by RNA polymerase II	http://amigo.geneontology.org/amigo/term/GO:0000122	GTF2IRD1 JARID2 AASS NFIX MLXIPL ZBTB32 MNT TCF3 MBD3 SIRT6 CIC MEF2C MACROH2A2 MZF1 KLF8 HSF4 FOXF1 MED25 MIER2 ERF AEBP1 ENG EZH1 MAPK10 CCND1 TRPV4 HES1 ZBTB17 HOXB3 MSX2 TBX2 RNF2 HOXA7 TWIST1 SIN3B ZFP36 HOXD9 SOX15 FOXA1 EPO NPAS1 HNF1A HEY2 RB1 IRF8 NOTCH1 SIM2 NR2F6 EN1 YEATS2 HEYL PITX2 SHH HIC2 NR2F1 FOXC2 ZHX2 FOXE1 GATA2 RBM10 NKX2-5 NR2F2 ARID5A MDM4 OLIG2 NOTCH4 CEBPA ZNF350 NFATC4 …
4.26e-05	45	512	2.23113	Cellular divalent inorganic cation homeostasis	http://amigo.geneontology.org/amigo/term/GO:0072503	CD38 AP3D1 ATP2B1 SCGN P2RX5 CAPN3 KCTD17 DMPK GRIN2D NMU TRPV4 SLC30A3 TACR1 SLC8A2 ATP7B LRP1 CCR7 FAM155B EPO DLG4 C5AR2 PDGFRA CIB2 LPAR6 APP AGTR1 JPH2 SLC24A2 PTGIR CXCR5 PTGER1 S100A9 CX3CR1 GRM5 PLA2G1B LPAR3 CALCB GATA2 PACS2 CCL13 SLC8A1 PLA2G6 TPCN1 RYR1 NMB
4.73e-05	46	531	2.1991	Divalent inorganic cation homeostasis	http://amigo.geneontology.org/amigo/term/GO:0072507	CD38 AP3D1 ATP2B1 SCGN P2RX5 CAPN3 KCTD17 DMPK GRIN2D NMU TRPV4 SLC30A3 TACR1 ATP6V1B1 SLC8A2 ATP7B LRP1 CCR7 FAM155B EPO DLG4 C5AR2 PDGFRA CIB2 LPAR6 APP AGTR1 JPH2 SLC24A2 PTGIR CXCR5 PTGER1 S100A9 CX3CR1 GRM5 PLA2G1B LPAR3 CALCB GATA2 PACS2 CCL13 SLC8A1 PLA2G6 TPCN1 RYR1 NMB
4.89e-05	13	61	5.40998	Glomerulus development	http://amigo.geneontology.org/amigo/term/GO:0032835	PAX2 MEF2C JAG1 ACTA2 HES1 PODXL PDGFRA NOTCH1 NPHS1 HEYL LAMB2 FOXC2 ADIPOQ
4.94e-05	43	482	2.26466	Calcium ion homeostasis	http://amigo.geneontology.org/amigo/term/GO:0055074	CD38 ATP2B1 SCGN P2RX5 CAPN3 KCTD17 DMPK GRIN2D NMU TRPV4 TACR1 ATP6V1B1 SLC8A2 ATP7B LRP1 CCR7 FAM155B EPO DLG4 C5AR2 PDGFRA CIB2 LPAR6 APP AGTR1 JPH2 SLC24A2 PTGIR CXCR5 PTGER1 CX3CR1 GRM5 PLA2G1B LPAR3 CALCB GATA2 PACS2 CCL13 SLC8A1 PLA2G6 TPCN1 RYR1 NMB
4.94e-05	118	1911	1.56749	Homeostatic process	http://amigo.geneontology.org/amigo/term/GO:0042592	CYP26B1 CD38 CACNA1G MLXIPL ATP6V0A1 SLC66A1 POLD1 AP3D1 ATP2B1 ACADVL PAX2 SIRT6 SCGN SLC4A4 MEF2C P2RX5 ACOX3 ACHE MAEA SLC22A17 CAPN3 COMT KCTD17 RASSF2 ERCC2 DMPK NOVA2 GRIN2D ATP4A SCN1B GRIK5 PHOX2B NMU APOA4 TNS2 TRPV4 SLC30A3 TACR1 ACADL EPAS1 ATP6V1B1 SLC8A2 ABCG2 ATP7B NCKAP1L LRP1 SOX4 TNFSF14 CCR7 AVPR2 ZFP36 FOXA1 FAM155B EPO KDM6B DLG4 C5AR2 PDGFRA HNF1A CIB2 CCN3 PPP3CA LPAR6 RB1 R…
5.21e-05	55	690	2.02347	Metal ion homeostasis	http://amigo.geneontology.org/amigo/term/GO:0055065	CD38 AP3D1 ATP2B1 SCGN P2RX5 SLC22A17 CAPN3 COMT KCTD17 DMPK GRIN2D ATP4A NMU TRPV4 SLC30A3 TACR1 EPAS1 ATP6V1B1 SLC8A2 ABCG2 ATP7B LRP1 CCR7 AVPR2 FAM155B EPO DLG4 C5AR2 PDGFRA CIB2 LPAR6 APP AGTR1 SLC12A9 SLC25A37 JPH2 SLC24A2 PTGIR CXCR5 PTGER1 S100A9 CX3CR1 GRM5 PLA2G1B LPAR3 CALCB CYP11B2 GATA2 PACS2 CCL13 SLC8A1 PLA2G6 TPCN1 RYR1 NMB
5.3e-05	16	93	4.36736	Neural crest cell differentiation	http://amigo.geneontology.org/amigo/term/GO:0014033	SEMA3F MEF2C JAG1 PHOX2B SEMA5A HES1 TWIST1 LAMA5 PITX2 SHH GDNF CDH2 FOXC2 ERBB4 TBX1 LRP6
5.39e-05	60	781	1.95022	Cation homeostasis	http://amigo.geneontology.org/amigo/term/GO:0055080	CD38 ATP6V0A1 AP3D1 ATP2B1 SCGN SLC4A4 P2RX5 SLC22A17 CAPN3 COMT KCTD17 DMPK GRIN2D ATP4A NMU TRPV4 SLC30A3 TACR1 EPAS1 ATP6V1B1 SLC8A2 ABCG2 ATP7B LRP1 CCR7 AVPR2 FAM155B EPO DLG4 C5AR2 PDGFRA CIB2 LPAR6 RHCG APP AGTR1 SLC12A9 SLC25A37 JPH2 SLC24A2 SLAMF8 PTGIR CXCR5 PTGER1 S100A9 CX3CR1 GRM5 PLA2G1B LPAR3 CALCB CYP11B2 GATA2 PACS2 CCL13 SLC8A1 PLA2G6 TPCN1 SLC4A5 RYR1 NMB
5.54e-05	34	340	2.53853	Camera-type eye development	http://amigo.geneontology.org/amigo/term/GO:0043010	ATP2B1 PAX2 SMARCD3 ACHE CRYBB3 JAG1 HSF4 SLC17A7 FKBP8 PITX3 NAGLU MYF5 GNAT1 TBX2 TWIST1 OBSL1 NES PDGFRA SPRY2 SPRY1 PITX2 SHH TUB LAMB2 FOXC2 ZHX2 FJX1 COL4A1 SLC4A5 SPRED2 TMEM231 CRYBB2 LRP6 CRYGC
5.94e-05	42	470	2.26847	Cellular calcium ion homeostasis	http://amigo.geneontology.org/amigo/term/GO:0006874	CD38 ATP2B1 SCGN P2RX5 CAPN3 KCTD17 DMPK GRIN2D NMU TRPV4 TACR1 SLC8A2 ATP7B LRP1 CCR7 FAM155B EPO DLG4 C5AR2 PDGFRA CIB2 LPAR6 APP AGTR1 JPH2 SLC24A2 PTGIR CXCR5 PTGER1 CX3CR1 GRM5 PLA2G1B LPAR3 CALCB GATA2 PACS2 CCL13 SLC8A1 PLA2G6 TPCN1 RYR1 NMB
5.95e-05	63	839	1.90617	Ion homeostasis	http://amigo.geneontology.org/amigo/term/GO:0050801	CD38 CACNA1G ATP6V0A1 AP3D1 ATP2B1 SCGN SLC4A4 P2RX5 SLC22A17 CAPN3 COMT KCTD17 DMPK GRIN2D ATP4A SCN1B NMU TRPV4 SLC30A3 TACR1 EPAS1 ATP6V1B1 SLC8A2 ABCG2 ATP7B LRP1 CCR7 AVPR2 FAM155B EPO DLG4 C5AR2 PDGFRA CIB2 LPAR6 RHCG APP AGTR1 SLC12A9 SLC25A37 JPH2 SLC24A2 SLAMF8 PTGIR CXCR5 PTGER1 S100A9 CX3CR1 GRM5 PLA2G1B LPAR3 CALCB CYP11B2 GATA2 PACS2 CCL13 SLC8A1 PLA2G6 TPCN1 SLC4A5 RYR1 NMB MLLT11
7.12e-05	75	1069	1.78101	Hematopoietic or lymphoid organ development	http://amigo.geneontology.org/amigo/term/GO:0048534	CYP26B1 CIAPIN1 FARP2 CD79B JARID2 ERCC1 FLT4 AP3D1 TCF3 ADD2 TYR MEF2C LAG3 MAEA BLNK MKNK2 MFNG FBXO7 THOC5 RASSF2 JAG1 TAZ ARHGEF7 ERCC2 PTPRZ1 PSMD3 PSMD11 KAT2A HES1 ZAP70 PLEK EPAS1 PLA2G2D HOXB3 HOXA7 NCKAP1L PDE1B SOX4 RUNX2 PAX1 CCR7 ZFP36 EPO SPINK5 PDGFRA IL10 ABI1 RB1 IRF8 APP NOTCH1 CEBPG BATF SLAMF8 CXCR5 PITX2 SHH TSC1 LY6D RASGRP1 SOX12 FOXE1 GATA2 FUT7 ADIPOQ NKX2-5 TBX1 GP1BA L3…
8.38e-05	60	793	1.9207	Inorganic ion homeostasis	http://amigo.geneontology.org/amigo/term/GO:0098771	CD38 ATP6V0A1 AP3D1 ATP2B1 SCGN SLC4A4 P2RX5 SLC22A17 CAPN3 COMT KCTD17 DMPK GRIN2D ATP4A NMU TRPV4 SLC30A3 TACR1 EPAS1 ATP6V1B1 SLC8A2 ABCG2 ATP7B LRP1 CCR7 AVPR2 FAM155B EPO DLG4 C5AR2 PDGFRA CIB2 LPAR6 RHCG APP AGTR1 SLC12A9 SLC25A37 JPH2 SLC24A2 SLAMF8 PTGIR CXCR5 PTGER1 S100A9 CX3CR1 GRM5 PLA2G1B LPAR3 CALCB CYP11B2 GATA2 PACS2 CCL13 SLC8A1 PLA2G6 TPCN1 SLC4A5 RYR1 NMB
8.39e-05	113	1832	1.5658	Response to oxygen-containing compound	http://amigo.geneontology.org/amigo/term/GO:1901700	AOC1 CYP26B1 CD38 MLXIPL ERCC1 DDX11 BID IGF1 IFT88 ATP6V0A1 TMEM161A GLP2R CACNB1 ATP2B1 MBD3 WNT8B PAX2 TYR MEF2C IL12RB2 P2RX5 COL16A1 ACHE GNA11 TFAP4 COMT KLHL22 FBXO7 HRH3 PTK6 JAG1 DHODH AKAP8 CACTIN SLC5A5 GRIK5 DNM1 KANK1 PITX3 MAPK10 CCND1 APOA4 TNS2 TRPV4 MAPKAPK3 ATP6V1B1 ARHGEF2 SOCS2 NR4A1 LRP1 SOX4 CCR7 BECN1 ZFP36 VPS13C FOXA1 EPO JUND LANCL2 KDM6B PTPRA PDGFRA HNF1A CIB2 IL10 IL3…
8.56e-05	104	1649	1.60101	Plasma membrane bounded cell projection organization	http://amigo.geneontology.org/amigo/term/GO:0120036	SEMA3F CD38 DVL2 MARK4 WAS RUFY3 IFT88 CYFIP2 NTN1 NOTCH3 CDHR2 PAX2 MEF2C ARHGAP4 POU4F3 TEKT2 CBY1 FBXO7 KCTD17 PTK6 ARHGEF7 METRN FBXO31 SYT17 SF3A2 MAG SCN1B PTPRZ1 KANK1 UNC5B CNTNAP1 PHOX2B TRPV4 SEMA5A HES1 PLEK DNAH7 NCKAP1L LRP1 B9D2 OBSL1 FLRT3 CCR7 PODXL EPO MAP1S LAMA5 DLG4 BTBD3 PTPRA ITM2C TBR1 ABI1 TUBB2B PPP3CA MAPK8IP3 RB1 NTRK3 CCDC40 APP CFAP74 PTPRG DOK2 SHC3 INPP5E NOTCH1 GRI…
8.78e-05	71	1000	1.80236	Cell-cell adhesion	http://amigo.geneontology.org/amigo/term/GO:0098609	ITGAL IGF1 CYFIP2 AP3D1 NTN1 CDHR2 ADD2 LAG3 ARVCF JAG1 FOXF1 FGL1 CD33 MAG CLDN15 MAP3K8 APOA4 TRPV4 HES1 ZAP70 PLEK PLA2G2D NCKAP1L OBSL1 SOX4 TNFSF14 FLRT3 LRFN3 CCR7 PODXL FOXA1 EPO LAMA5 DLG4 PDGFRA ADAM19 SERPINE2 IL10 CCN3 KIFC3 NOTCH1 ASTN1 GRID2 ROBO3 VSIG4 CLDN8 PCDH1 NPHS1 ITGA5 S100A9 SHH CDH16 CX3CR1 CDH2 NINJ2 RASGRP1 SELP CDK5R1 SOX12 FUT7 ADIPOQ CTNNA3 GP1BA PLXNB2 NOTCH4 PCDHGC3 …
9.8e-05	102	1614	1.60428	Positive regulation of multicellular organismal process	http://amigo.geneontology.org/amigo/term/GO:0051240	CD38 HSPB6 IGF1 RUFY3 BTN3A1 FLT4 AP3D1 NTN1 ATP2B1 PAX2 SIRT6 MEF2C IL12RB2 SMARCD3 ACHE MACROH2A2 JAG1 METRN FBXO31 SYDE1 MAG PTPRZ1 ENG DDX58 KAT2A PHOX2B NMU CCND1 MYF5 TRPV4 SEMA5A HES1 ZAP70 ACADL EPAS1 ARHGEF2 TBX2 TWIST1 NCKAP1L LRP1 OBSL1 PTGIS SOX4 RUNX2 FLRT3 CCR7 BECN1 AVPR2 KDM6B HEY2 SERPINE2 IL10 PPP3CA RB1 TGFB1I1 IRF8 APP PTH2R VIP NOTCH1 GRID2 CEBPG BATF ITGA5 SPRY1 TERT SHH GPR…
0.000105456	10	38	6.68034	Aortic valve development	http://amigo.geneontology.org/amigo/term/GO:0003176	JAG1 TWIST1 NFATC1 HEY2 EMILIN1 RB1 NOTCH1 HEYL NKX2-5 GATA4
0.000105456	115	1885	1.54871	Cell-cell signaling	http://amigo.geneontology.org/amigo/term/GO:0007267	CD38 DVL2 CACNA1G MARK4 NISCH APBA3 GABRA1 CACNB1 WNT8B SCGN MEF2C PGR P2RX5 ACHE GNA11 RPH3A CBY1 TRIM9 HRH3 PDYN ARHGEF7 PARD6A SYT17 SLC17A7 AMH DKKL1 CD33 GRIN2D SCN1B GRIK5 NPVF DNM1 KANK1 PSMD3 PSMD11 KAT2A NMU CCND1 TRPV4 SEMA5A HES1 APC2 SLC8A2 GIPC1 LRP1 GRM4 SOX4 FOXA1 NFATC1 DLG4 PTPRA CSNK1G2 HNF1A SERPINE2 CCN3 TUBB2B PPP3CA TGFB1I1 SH3GL1 APP AGTR1 VIP NOTCH1 HTR3B GRID2 SLC24A2 WIF…
0.000105456	9	30	7.61559	Aorta morphogenesis	http://amigo.geneontology.org/amigo/term/GO:0035909	JAG1 ENG HES1 TBX2 LRP1 SOX4 HEY2 NOTCH1 TBX1
0.000105456	20	148	3.43045	Regulation of muscle cell differentiation	http://amigo.geneontology.org/amigo/term/GO:0051147	CYP26B1 IGF1 TCF3 MEF2C SMARCD3 DMPK ENG KAT2A MYF5 NFATC1 HEY2 CCN3 NOTCH1 SHH CDH2 NKX2-5 TBX1 MAPK11 MAPK12 MAML1
0.000105456	27	245	2.79756	Developmental growth involved in morphogenesis	http://amigo.geneontology.org/amigo/term/GO:0060560	SEMA3F RUFY3 CYFIP2 NTN1 SIRT6 ARHGAP4 POU4F3 SYT17 MAG SEMA5A TBX2 LRP1 FLRT3 SPRY2 APP NOTCH1 SPRY1 SHH LPAR3 LAMB2 MST1 ANAPC2 RIMS2 CDK5R1 IST1 SLIT1 LRP6
0.000118561	49	606	2.05261	Morphogenesis of an epithelium	http://amigo.geneontology.org/amigo/term/GO:0002009	DVL2 NTN1 PAX2 SIRT6 MEF2C PGR JAG1 PARD6A FOXF1 ENG PSMD3 PSMD11 KAT2A HES1 TBX2 TWIST1 SOX4 FLRT3 PODXL FOXA1 LAMA5 SPRY2 TBR1 IL10 LBX1 TGFB1I1 CCDC40 NOTCH1 ST14 ITGA5 SPRY1 SHH DLC1 TSC1 GDNF MST1 HOXB2 TCAP BRSK2 FOXC2 FOXE1 NKX2-5 COL4A1 PLXNB2 TCTN1 NOTCH4 HOXB7 LRP6 GATA4
0.00012031	13	67	4.92551	Heart valve development	http://amigo.geneontology.org/amigo/term/GO:0003170	MEF2C JAG1 TWIST1 SOX4 NFATC1 HEY2 EMILIN1 RB1 NOTCH1 HEYL NKX2-5 MDM4 GATA4
0.000126377	52	661	1.99703	Regulation of cell projection organization	http://amigo.geneontology.org/amigo/term/GO:0031344	SEMA3F CD38 DVL2 MARK4 WAS RUFY3 IFT88 NTN1 CDHR2 ARHGAP4 FBXO7 KCTD17 PTK6 ARHGEF7 METRN FBXO31 SF3A2 MAG SCN1B KANK1 KAT2A TRPV4 SEMA5A LRP1 OBSL1 CCR7 PODXL EPO DLG4 ITM2C SPRY2 TBR1 PPP3CA NTRK3 PTPRG GRID2 S100A9 TSC1 KLK6 CDH2 LPAR3 BRSK2 NR2F1 ANAPC2 CDK5R1 GAK CDC42EP4 IST1 AGRN PLXNB2 SIPA1L1 ARC
0.000136444	32	325	2.49948	Positive regulation of cytosolic calcium ion concentration	http://amigo.geneontology.org/amigo/term/GO:0007204	CD38 P2RX5 CAPN3 GRIN2D NMU TRPV4 TACR1 SLC8A2 LRP1 CCR7 FAM155B EPO DLG4 C5AR2 PDGFRA CIB2 LPAR6 AGTR1 JPH2 SLC24A2 PTGIR CXCR5 PTGER1 CX3CR1 PLA2G1B LPAR3 GATA2 SLC8A1 PLA2G6 TPCN1 RYR1 NMB
0.000146057	42	490	2.17588	Axonogenesis	http://amigo.geneontology.org/amigo/term/GO:0007409	SEMA3F RUFY3 NTN1 NOTCH3 PAX2 ARHGAP4 POU4F3 METRN MAG SCN1B PTPRZ1 UNC5B PHOX2B SEMA5A LRP1 FLRT3 MAP1S LAMA5 PTPRA TBR1 TUBB2B APP DOK2 SHC3 NOTCH1 ROBO3 SHH ADCY1 GDNF CDH2 LPAR3 LAMB2 SPTBN2 BRSK2 ANAPC2 CDK5R1 ADGRB1 IST1 SLIT1 PLXNB2 SIPA1L1 TCTN1
0.000146057	14	79	4.49866	Positive regulation of muscle cell differentiation	http://amigo.geneontology.org/amigo/term/GO:0051149	CYP26B1 IGF1 TCF3 MEF2C SMARCD3 ENG KAT2A MYF5 SHH CDH2 TBX1 MAPK11 MAPK12 MAML1
0.000158469	11	49	5.69874	Epithelial cell differentiation involved in kidney development	http://amigo.geneontology.org/amigo/term/GO:0035850	PAX2 MEF2C JAG1 ACTA2 PODXL NOTCH1 NPHS1 GDNF LAMB2 FOXC2 ADIPOQ
0.000161962	50	632	2.00833	Circulatory system process	http://amigo.geneontology.org/amigo/term/GO:0003013	CD38 CACNA1G NISCH SLC6A13 CACNB1 ATP2B1 SLC4A4 MYH7 TAZ DMPK SLC5A5 SCN1B ENG ACTA2 NMU TRPV4 EPAS1 SLC8A2 ABCG2 TBX2 POPDC2 LRP1 KCNK15 AVPR2 EPO LRP3 CRP HEY2 AGTR1 CYP11B1 OR51E2 KLK1 SGCD GAA HOXB2 TCAP FOXC2 CYP11B2 ADIPOQ SLC8A1 NKX2-5 CTNNA3 ADRA2C KCNJ12 NR2F2 SLC4A5 RYR1 TREX1 TJP1 TNNI2
0.000168045	60	815	1.86886	Synaptic signaling	http://amigo.geneontology.org/amigo/term/GO:0099536	CD38 CACNA1G NISCH APBA3 GABRA1 CACNB1 SCGN MEF2C P2RX5 ACHE GNA11 RPH3A TRIM9 HRH3 PDYN SLC17A7 GRIN2D GRIK5 DNM1 KAT2A NMU SLC8A2 GIPC1 GRM4 DLG4 PTPRA SERPINE2 TUBB2B PPP3CA SH3GL1 APP HTR3B GRID2 SLC24A2 SHANK1 ADCY1 SLC6A5 PNOC FAM107A CX3CR1 GDNF GRM5 CDH2 LPAR3 ANAPC2 RIMS2 CDK5R1 HTR1F ADIPOQ ADGRB1 PLA2G6 OR10H1 GABRD AGRN SIPA1L1 ARC APBA2 LRP6 NFATC4 CLSTN3
0.000183013	57	762	1.8989	Transmembrane receptor protein tyrosine kinase signaling pathway	http://amigo.geneontology.org/amigo/term/GO:0007169	RHBDF1 IGF1 ATP6V0A1 FLT4 ROS1 CYFIP2 NDST1 EPN2 BLNK EFS PTK6 RASSF2 ARHGEF7 HPN DNM1 KANK1 TNS2 MAPKAPK3 ZAP70 ATP6V1B1 SOCS2 NCKAP1L LRP1 RUNX2 FLRT3 SHC2 HIP1R PTPRA PDGFRA COL4A2 SPRY2 ABI1 EMILIN1 NTRK3 PTPRG DOK2 SHC3 NRG2 PTGIR SH2B2 ITGA5 SPRY1 MST1R TSC1 CSPG4 BTC FOXC2 CDK5R1 ERBB4 FUT7 ADIPOQ MAPK11 COL4A1 SIPA1L1 SPRED2 DDR1 NFATC4
0.000215407	13	71	4.64801	Cardiac ventricle morphogenesis	http://amigo.geneontology.org/amigo/term/GO:0003208	MEF2C SMARCD3 MYH7 JAG1 FOXF1 ENG SOX4 HEY2 NOTCH1 HEYL FOXC2 NKX2-5 GATA4
0.000215407	57	767	1.88652	Chemical synaptic transmission	http://amigo.geneontology.org/amigo/term/GO:0007268	CD38 CACNA1G NISCH APBA3 GABRA1 CACNB1 SCGN MEF2C P2RX5 ACHE RPH3A TRIM9 HRH3 PDYN SLC17A7 GRIN2D GRIK5 DNM1 KAT2A NMU SLC8A2 GIPC1 GRM4 DLG4 PTPRA SERPINE2 TUBB2B PPP3CA SH3GL1 APP HTR3B GRID2 SLC24A2 SHANK1 ADCY1 SLC6A5 PNOC FAM107A CX3CR1 GDNF GRM5 CDH2 LPAR3 ANAPC2 RIMS2 HTR1F ADIPOQ ADGRB1 PLA2G6 OR10H1 GABRD SIPA1L1 ARC APBA2 LRP6 NFATC4 CLSTN3
0.000215407	14	82	4.33408	Neural crest cell development	http://amigo.geneontology.org/amigo/term/GO:0014032	SEMA3F JAG1 PHOX2B SEMA5A HES1 TWIST1 LAMA5 PITX2 SHH GDNF CDH2 FOXC2 ERBB4 TBX1
0.000215407	57	767	1.88652	Anterograde trans-synaptic signaling	http://amigo.geneontology.org/amigo/term/GO:0098916	CD38 CACNA1G NISCH APBA3 GABRA1 CACNB1 SCGN MEF2C P2RX5 ACHE RPH3A TRIM9 HRH3 PDYN SLC17A7 GRIN2D GRIK5 DNM1 KAT2A NMU SLC8A2 GIPC1 GRM4 DLG4 PTPRA SERPINE2 TUBB2B PPP3CA SH3GL1 APP HTR3B GRID2 SLC24A2 SHANK1 ADCY1 SLC6A5 PNOC FAM107A CX3CR1 GDNF GRM5 CDH2 LPAR3 ANAPC2 RIMS2 HTR1F ADIPOQ ADGRB1 PLA2G6 OR10H1 GABRD SIPA1L1 ARC APBA2 LRP6 NFATC4 CLSTN3
0.000217844	76	1129	1.70884	Immune system development	http://amigo.geneontology.org/amigo/term/GO:0002520	CYP26B1 CIAPIN1 FARP2 CD79B JARID2 ERCC1 FLT4 PARP3 AP3D1 TCF3 ADD2 TYR MEF2C LAG3 MAEA BLNK MKNK2 MFNG FBXO7 THOC5 RASSF2 JAG1 TAZ ARHGEF7 ERCC2 PTPRZ1 PSMD3 PSMD11 KAT2A HES1 ZAP70 PLEK EPAS1 PLA2G2D HOXB3 HOXA7 NCKAP1L PDE1B SOX4 RUNX2 PAX1 CCR7 ZFP36 EPO SPINK5 PDGFRA IL10 ABI1 RB1 IRF8 APP NOTCH1 CEBPG BATF SLAMF8 CXCR5 PITX2 SHH TSC1 LY6D RASGRP1 SOX12 FOXE1 GATA2 FUT7 ADIPOQ NKX2-5 TBX1 GP…
0.000245288	39	451	2.19518	Synapse organization	http://amigo.geneontology.org/amigo/term/GO:0050808	SEMA3F GABRA1 NTN1 CACNB1 ADD2 MEF2C ACHE SLC8A2 OBSL1 FLRT3 LRFN3 DLG4 IL10 NTRK3 APP GRID2 LGI2 SHANK1 TSC1 PPFIBP2 CX3CR1 GDNF GRM5 CDH2 LAMB2 SPTBN2 ANAPC2 CDK5R1 ERBB4 ADGRB1 SLIT1 COL4A1 AGRN PLXNB2 SIPA1L1 ARC PCDHGC3 ADGRL1 CLSTN3
0.000259985	15	95	4.00821	Positive regulation of neuron differentiation	http://amigo.geneontology.org/amigo/term/GO:0045666	TCF3 MEF2C PHOX2B ARHGEF2 SOCS2 FOXA1 EPO MAPK8IP3 HEYL GPRC5B GATA2 PCP4 NKX2-5 ADRA2C BRINP2
0.000274613	54	719	1.90655	Cellular ion homeostasis	http://amigo.geneontology.org/amigo/term/GO:0006873	CD38 ATP6V0A1 AP3D1 ATP2B1 SCGN SLC4A4 P2RX5 SLC22A17 CAPN3 KCTD17 DMPK GRIN2D ATP4A NMU TRPV4 SLC30A3 TACR1 ATP6V1B1 SLC8A2 ABCG2 ATP7B LRP1 CCR7 FAM155B EPO DLG4 C5AR2 PDGFRA CIB2 LPAR6 RHCG APP AGTR1 JPH2 SLC24A2 SLAMF8 PTGIR CXCR5 PTGER1 S100A9 CX3CR1 GRM5 PLA2G1B LPAR3 CALCB GATA2 PACS2 CCL13 SLC8A1 PLA2G6 TPCN1 SLC4A5 RYR1 NMB
0.000274613	25	230	2.75927	Skeletal system morphogenesis	http://amigo.geneontology.org/amigo/term/GO:0048705	CYP26B1 NDST1 MEF2C MYF5 TRPV4 MGP CDX1 HOXB3 MSX2 HOXA7 TWIST1 RUNX2 PAX1 HOXD9 HOXD10 PDGFRA ACAN THBS3 HOXB9 HOXB2 FOXC2 TBX1 HOXC4 HOXB7 LRP6
0.000285935	15	96	3.96645	Embryonic skeletal system morphogenesis	http://amigo.geneontology.org/amigo/term/GO:0048704	NDST1 MYF5 HOXB3 HOXA7 TWIST1 RUNX2 HOXD9 HOXD10 PDGFRA HOXB9 HOXB2 FOXC2 TBX1 HOXC4 HOXB7
0.000285935	57	776	1.86464	Trans-synaptic signaling	http://amigo.geneontology.org/amigo/term/GO:0099537	CD38 CACNA1G NISCH APBA3 GABRA1 CACNB1 SCGN MEF2C P2RX5 ACHE RPH3A TRIM9 HRH3 PDYN SLC17A7 GRIN2D GRIK5 DNM1 KAT2A NMU SLC8A2 GIPC1 GRM4 DLG4 PTPRA SERPINE2 TUBB2B PPP3CA SH3GL1 APP HTR3B GRID2 SLC24A2 SHANK1 ADCY1 SLC6A5 PNOC FAM107A CX3CR1 GDNF GRM5 CDH2 LPAR3 ANAPC2 RIMS2 HTR1F ADIPOQ ADGRB1 PLA2G6 OR10H1 GABRD SIPA1L1 ARC APBA2 LRP6 NFATC4 CLSTN3
0.000285935	10	43	5.90356	Semi-lunar valve development	http://amigo.geneontology.org/amigo/term/GO:1905314	JAG1 TWIST1 NFATC1 HEY2 EMILIN1 RB1 NOTCH1 HEYL NKX2-5 GATA4
0.000300525	17	121	3.56653	Myotube differentiation	http://amigo.geneontology.org/amigo/term/GO:0014902	CYP26B1 IGF1 MEF2C DMPK MYF5 TNFSF14 CCN3 PPP3CA CD53 NOTCH1 NPHS1 SHH ADGRB1 NKX2-5 TBX1 RYR1 MAML1
0.000301277	53	704	1.91111	Cellular cation homeostasis	http://amigo.geneontology.org/amigo/term/GO:0030003	CD38 ATP6V0A1 AP3D1 ATP2B1 SCGN SLC4A4 P2RX5 SLC22A17 CAPN3 KCTD17 DMPK GRIN2D ATP4A NMU TRPV4 SLC30A3 TACR1 ATP6V1B1 SLC8A2 ABCG2 ATP7B LRP1 CCR7 FAM155B EPO DLG4 C5AR2 PDGFRA CIB2 LPAR6 APP AGTR1 JPH2 SLC24A2 SLAMF8 PTGIR CXCR5 PTGER1 S100A9 CX3CR1 GRM5 PLA2G1B LPAR3 CALCB GATA2 PACS2 CCL13 SLC8A1 PLA2G6 TPCN1 SLC4A5 RYR1 NMB
0.000306894	11	53	5.26865	Mesenchyme morphogenesis	http://amigo.geneontology.org/amigo/term/GO:0072132	FOXF1 ENG ACTA2 TBX2 TWIST1 HNF1A HEY2 NOTCH1 HEYL FOXC2 MDM4
0.000318405	99	1607	1.56387	Negative regulation of nucleobase-containing compound metabolic process	http://amigo.geneontology.org/amigo/term/GO:0045934	CD38 GTF2IRD1 JARID2 AASS NFIX MLXIPL ZBTB32 ERCC1 ZMYND11 PARP3 MNT TCF3 MBD3 PAX2 SIRT6 CIC MEF2C TFAP4 CAPN3 MACROH2A2 MZF1 CIRBP TFIP11 CBY1 KLF8 HSF4 FOXF1 MED25 MIER2 ERF AEBP1 ENG EZH1 MAPK10 CCND1 TRPV4 HES1 ZBTB17 HOXB3 MSX2 TBX2 RNF2 HOXA7 TWIST1 RUNX2 SIN3B ZFP36 HOXD9 SOX15 FOXA1 EPO NPAS1 MYBBP1A LANCL2 ERN2 DHX34 HNF1A HEY2 TBR1 PPP3CA RB1 NEIL1 IRF8 VIP NOTCH1 SIM2 NR2F6 EN1 YEATS2…
0.000328259	48	616	1.97808	Cellular metal ion homeostasis	http://amigo.geneontology.org/amigo/term/GO:0006875	CD38 AP3D1 ATP2B1 SCGN P2RX5 SLC22A17 CAPN3 KCTD17 DMPK GRIN2D ATP4A NMU TRPV4 SLC30A3 TACR1 SLC8A2 ABCG2 ATP7B LRP1 CCR7 FAM155B EPO DLG4 C5AR2 PDGFRA CIB2 LPAR6 APP AGTR1 JPH2 SLC24A2 PTGIR CXCR5 PTGER1 S100A9 CX3CR1 GRM5 PLA2G1B LPAR3 CALCB GATA2 PACS2 CCL13 SLC8A1 PLA2G6 TPCN1 RYR1 NMB
0.000335667	20	162	3.13399	Neural tube development	http://amigo.geneontology.org/amigo/term/GO:0021915	DVL2 PAX2 CHRD CBY1 FKBP8 KAT2A HES1 TWIST1 SOX4 FOXA1 NOTCH1 ST14 EN1 SHH DLC1 TSC1 PLXNB2 ZNF358 TCTN1 LRP6
0.000337488	49	635	1.95887	Blood vessel morphogenesis	http://amigo.geneontology.org/amigo/term/GO:0048514	HSPB6 TYMP FLT4 EPN2 SIRT6 JAG1 FOXF1 ENG UNC5B SEMA5A HES1 EPAS1 HOXB3 TBX2 HOXA7 TWIST1 MMP19 NR4A1 LRP1 PTGIS SOX4 SPINK5 PDGFRA COL4A2 HEY2 SPRY2 IL10 CCN3 EMILIN1 ADAM15 AGTR1 NOTCH1 ITGA5 TERT SHH CX3CR1 CDH2 CSPG4 FOXC2 GATA2 ADGRB1 NKX2-5 TBX1 NR2F2 COL4A1 NOTCH4 TNFSF12 TJP1 GATA4
0.000351115	13	75	4.40012	Tissue regeneration	http://amigo.geneontology.org/amigo/term/GO:0042246	IGF1 CAPN3 ENO3 SGCA SOX15 CCN3 PPP3CA ADAM15 NOTCH1 KLK6 NINJ2 ERBB4 GATA4
0.000351115	92	1469	1.58982	Negative regulation of RNA metabolic process	http://amigo.geneontology.org/amigo/term/GO:0051253	CD38 GTF2IRD1 JARID2 AASS NFIX MLXIPL ZBTB32 ZMYND11 MNT TCF3 MBD3 PAX2 SIRT6 CIC MEF2C TFAP4 CAPN3 MACROH2A2 MZF1 CIRBP CBY1 KLF8 HSF4 FOXF1 MED25 MIER2 ERF AEBP1 ENG EZH1 MAPK10 CCND1 TRPV4 HES1 ZBTB17 HOXB3 MSX2 TBX2 RNF2 HOXA7 TWIST1 RUNX2 SIN3B ZFP36 HOXD9 SOX15 FOXA1 EPO NPAS1 MYBBP1A LANCL2 ERN2 DHX34 HNF1A HEY2 TBR1 PPP3CA RB1 IRF8 VIP NOTCH1 SIM2 NR2F6 EN1 YEATS2 HEYL PITX2 TERT SHH GDNF…
0.000361273	39	461	2.14756	Gland development	http://amigo.geneontology.org/amigo/term/GO:0048732	JARID2 NTN1 TYR PGR DHODH FOXF1 FGL1 HPN CCND1 HES1 HOXB3 SOCS2 TBX2 PAX1 MPST HOXD9 FOXA1 LAMA5 PDGFRA HNF1A SERPINE2 IL10 CCDC40 NOTCH1 CEBPG PITX2 SHH HOXB9 MST1 ERBB4 FOXE1 GATA2 NKX2-5 TBX1 NOTCH4 CEBPA PROP1 HNF1B LRP6
0.000367291	7	20	8.88486	Cardiac right ventricle morphogenesis	http://amigo.geneontology.org/amigo/term/GO:0003215	SMARCD3 JAG1 SOX4 HEY2 NOTCH1 NKX2-5 GATA4
0.000369893	55	748	1.86657	Vasculature development	http://amigo.geneontology.org/amigo/term/GO:0001944	HSPB6 TYMP FLT4 NDST1 EPN2 SIRT6 MEF2C JAG1 FOXF1 ENG UNC5B ACTA2 SEMA5A HES1 EPAS1 HOXB3 TBX2 HOXA7 TWIST1 MMP19 NR4A1 LRP1 PTGIS SOX4 NFATC1 SPINK5 PDGFRA COL4A2 HEY2 SPRY2 IL10 CCN3 EMILIN1 ADAM15 AGTR1 NOTCH1 ITGA5 TERT SHH CX3CR1 CDH2 CSPG4 FOXC2 GATA2 ADGRB1 NKX2-5 TBX1 NR2F2 COL4A1 TMEM231 TREX1 NOTCH4 TNFSF12 TJP1 GATA4
0.000376057	70	1034	1.71854	Regulation of anatomical structure morphogenesis	http://amigo.geneontology.org/amigo/term/GO:0022603	SEMA3F HSPB6 DVL2 RUFY3 PHLDB1 FLT4 NTN1 EPN2 PAX2 SIRT6 MEF2C ARHGAP4 ARHGEF7 DHODH PARD6A METRN FBXO31 SYT17 ARHGEF18 MAG HPN ENG KANK1 PSMD3 PSMD11 SEMA5A CDX1 HES1 TBX2 TWIST1 LRP1 OBSL1 PTGIS RUNX2 DLG4 SPINK5 COL4A2 SPRY2 IL10 EMILIN1 PPP3CA NOTCH1 ITGA5 SPRY1 TERT SHH DLC1 CX3CR1 GDNF CDH2 LPAR3 BRSK2 ANAPC2 RIMS2 FOXC2 CDK5R1 GATA2 CDC42EP4 CCL13 ADGRB1 IST1 TBX1 PLXNB2 SIPA1L1 ARC LST1 T…
0.000392016	100	1639	1.54883	Regulation of apoptotic process	http://amigo.geneontology.org/amigo/term/GO:0042981	CASP10 CD38 HSPB6 CIAPIN1 ZMYND11 BID IGF1 FLT4 TMEM161A EYA2 MNT PAX2 ARHGEF1 MEF2C MAEA TFAP4 CAPN3 GADD45B MYBL2 RASSF2 ARHGEF7 DHODH ARHGEF18 DKKL1 MAG FKBP8 HPN GRIK5 PTPRZ1 UNC5B PITX3 SEMA5A PDE1A ARHGEF2 TEX11 SOCS2 TWIST1 NCKAP1L NR4A1 LRP1 PTGIS GRM4 SOX4 TNFSF14 RBCK1 CCR7 BECN1 ZFP36 FOXA1 EPO ARHGEF16 HIP1R MYBBP1A NES RNF122 HEY2 ITM2C SPRY2 IL10 YME1L1 BCL2L10 DUSP6 RB1 VIP NOTCH1 …
0.000392016	86	1353	1.61355	Negative regulation of transcription, DNA-templated	http://amigo.geneontology.org/amigo/term/GO:0045892	CD38 GTF2IRD1 JARID2 AASS NFIX MLXIPL ZBTB32 ZMYND11 MNT TCF3 MBD3 PAX2 SIRT6 CIC MEF2C TFAP4 CAPN3 MACROH2A2 MZF1 CBY1 KLF8 HSF4 FOXF1 MED25 MIER2 ERF AEBP1 ENG EZH1 MAPK10 CCND1 TRPV4 HES1 ZBTB17 HOXB3 MSX2 TBX2 RNF2 HOXA7 TWIST1 RUNX2 SIN3B ZFP36 HOXD9 SOX15 FOXA1 EPO NPAS1 MYBBP1A LANCL2 ERN2 HNF1A HEY2 TBR1 RB1 IRF8 NOTCH1 SIM2 NR2F6 EN1 YEATS2 HEYL PITX2 SHH HIC2 NR2F1 FOXC2 CDK5R1 ZHX2 FOX…
0.000392016	43	533	2.04797	Axon development	http://amigo.geneontology.org/amigo/term/GO:0061564	SEMA3F RUFY3 NTN1 NOTCH3 PAX2 ARHGAP4 POU4F3 METRN MAG SCN1B PTPRZ1 UNC5B PHOX2B SEMA5A LRP1 FLRT3 MAP1S LAMA5 PTPRA TBR1 TUBB2B MAPK8IP3 APP DOK2 SHC3 NOTCH1 ROBO3 SHH ADCY1 GDNF CDH2 LPAR3 LAMB2 SPTBN2 BRSK2 ANAPC2 CDK5R1 ADGRB1 IST1 SLIT1 PLXNB2 SIPA1L1 TCTN1
0.000407815	86	1355	1.61117	Negative regulation of nucleic acid-templated transcription	http://amigo.geneontology.org/amigo/term/GO:1903507	CD38 GTF2IRD1 JARID2 AASS NFIX MLXIPL ZBTB32 ZMYND11 MNT TCF3 MBD3 PAX2 SIRT6 CIC MEF2C TFAP4 CAPN3 MACROH2A2 MZF1 CBY1 KLF8 HSF4 FOXF1 MED25 MIER2 ERF AEBP1 ENG EZH1 MAPK10 CCND1 TRPV4 HES1 ZBTB17 HOXB3 MSX2 TBX2 RNF2 HOXA7 TWIST1 RUNX2 SIN3B ZFP36 HOXD9 SOX15 FOXA1 EPO NPAS1 MYBBP1A LANCL2 ERN2 HNF1A HEY2 TBR1 RB1 IRF8 NOTCH1 SIM2 NR2F6 EN1 YEATS2 HEYL PITX2 SHH HIC2 NR2F1 FOXC2 CDK5R1 ZHX2 FOX…
0.000410703	14	88	4.03857	Stem cell development	http://amigo.geneontology.org/amigo/term/GO:0048864	SEMA3F JAG1 PHOX2B SEMA5A HES1 TWIST1 LAMA5 PITX2 SHH GDNF CDH2 FOXC2 ERBB4 TBX1
0.000421141	32	348	2.33428	Urogenital system development	http://amigo.geneontology.org/amigo/term/GO:0001655	CYP26B1 IFT88 PAX2 MEF2C JAG1 FOXF1 AMH ACTA2 TNS2 HES1 SOX4 MPST PODXL FOXA1 LAMA5 PDGFRA AGTR1 NOTCH1 NPHS1 HEYL SPRY1 SHH TSC1 GDNF LAMB2 FOXC2 GATA2 ADIPOQ COL4A1 TREX1 HOXB7 HNF1B
0.000422076	86	1357	1.6088	Negative regulation of RNA biosynthetic process	http://amigo.geneontology.org/amigo/term/GO:1902679	CD38 GTF2IRD1 JARID2 AASS NFIX MLXIPL ZBTB32 ZMYND11 MNT TCF3 MBD3 PAX2 SIRT6 CIC MEF2C TFAP4 CAPN3 MACROH2A2 MZF1 CBY1 KLF8 HSF4 FOXF1 MED25 MIER2 ERF AEBP1 ENG EZH1 MAPK10 CCND1 TRPV4 HES1 ZBTB17 HOXB3 MSX2 TBX2 RNF2 HOXA7 TWIST1 RUNX2 SIN3B ZFP36 HOXD9 SOX15 FOXA1 EPO NPAS1 MYBBP1A LANCL2 ERN2 HNF1A HEY2 TBR1 RB1 IRF8 NOTCH1 SIM2 NR2F6 EN1 YEATS2 HEYL PITX2 SHH HIC2 NR2F1 FOXC2 CDK5R1 ZHX2 FOX…
0.000425147	66	962	1.74161	Negative regulation of developmental process	http://amigo.geneontology.org/amigo/term/GO:0051093	SEMA3F JARID2 IGF1 RUFY3 PARP3 NTN1 TRIB2 EPN2 PAX2 LAG3 ARHGAP4 CHRD FBXO7 JAG1 AMH MAG HPN KANK1 PITX3 PHOX2B CCND1 TRPV4 SEMA5A HES1 SOCS2 TBX2 HOXA7 TWIST1 ZFP36 SOX15 FOXA1 LRP3 NFATC1 CRP SPINK5 COL4A2 HEY2 SPRY2 CCN3 EMILIN1 LBX1 PPP3CA RB1 NTRK3 TGFB1I1 APP NOTCH1 SPRY1 TERT SHH CX3CR1 LDLRAD4 FOXC2 CDK5R1 ZHX2 GATA2 ADIPOQ ADGRB1 NKX2-5 TBX1 MAPK11 SLIT1 SPRED2 OLIG2 NOTCH4 STATH
0.000434971	53	717	1.87646	Blood vessel development	http://amigo.geneontology.org/amigo/term/GO:0001568	HSPB6 TYMP FLT4 NDST1 EPN2 SIRT6 MEF2C JAG1 FOXF1 ENG UNC5B ACTA2 SEMA5A HES1 EPAS1 HOXB3 TBX2 HOXA7 TWIST1 MMP19 NR4A1 LRP1 PTGIS SOX4 SPINK5 PDGFRA COL4A2 HEY2 SPRY2 IL10 CCN3 EMILIN1 ADAM15 AGTR1 NOTCH1 ITGA5 TERT SHH CX3CR1 CDH2 CSPG4 FOXC2 GATA2 ADGRB1 NKX2-5 TBX1 NR2F2 COL4A1 TREX1 NOTCH4 TNFSF12 TJP1 GATA4
0.000454906	10	46	5.51854	Endocardial cushion development	http://amigo.geneontology.org/amigo/term/GO:0003197	JAG1 FOXF1 ENG TBX2 TWIST1 HEY2 NOTCH1 HEYL MDM4 GATA4
0.000463145	56	775	1.83429	Cell morphogenesis involved in differentiation	http://amigo.geneontology.org/amigo/term/GO:0000904	SEMA3F RUFY3 NTN1 NOTCH3 PAX2 MEF2C ARHGAP4 POU4F3 ARHGEF7 METRN FBXO31 MAG SCN1B PTPRZ1 KANK1 UNC5B PHOX2B SEMA5A HES1 LRP1 OBSL1 FLRT3 MAP1S LAMA5 DLG4 BTBD3 PTPRA TBR1 ABI1 TUBB2B PPP3CA RB1 APP DOK2 SHC3 NOTCH1 ST14 ROBO3 SHANK1 SHH ADCY1 GDNF CDH2 LPAR3 LAMB2 SPTBN2 BRSK2 ANAPC2 CDK5R1 ADGRB1 IST1 SLIT1 PLXNB2 SIPA1L1 ARC TCTN1
0.000463145	23	210	2.78029	Regulation of synaptic plasticity	http://amigo.geneontology.org/amigo/term/GO:0048167	CD38 SCGN MEF2C GRIN2D KAT2A SLC8A2 GIPC1 DLG4 SERPINE2 APP GRID2 SLC24A2 SHANK1 ADCY1 FAM107A CX3CR1 GRM5 ANAPC2 RIMS2 ADGRB1 SIPA1L1 ARC NFATC4
0.000474486	16	114	3.56285	Nephron epithelium development	http://amigo.geneontology.org/amigo/term/GO:0072009	PAX2 MEF2C JAG1 HES1 PODXL LAMA5 NOTCH1 NPHS1 HEYL SHH GDNF LAMB2 FOXC2 ADIPOQ HOXB7 HNF1B
0.000496446	72	1085	1.68455	Cell morphogenesis	http://amigo.geneontology.org/amigo/term/GO:0000902	SEMA3F DVL2 RUFY3 CYFIP2 NTN1 NOTCH3 PAX2 MEF2C ARHGAP4 POU4F3 ARHGEF7 METRN FBXO31 SYT17 ARHGEF18 MAG HPN SCN1B PTPRZ1 KANK1 UNC5B CNTNAP1 PHOX2B SEMA5A HES1 ARHGEF2 NCKAP1L LRP1 OBSL1 FLRT3 MAP1S LAMA5 DLG4 BTBD3 PTPRA NES TBR1 ABI1 TUBB2B PPP3CA RB1 APP DOK2 SHC3 NOTCH1 ST14 ROBO3 SHANK1 SHH DLC1 ADCY1 GDNF CDH2 LPAR3 LAMB2 SPTBN2 BRSK2 ANAPC2 RIMS2 CDK5R1 CDC42EP4 CCL13 ADGRB1 IST1 GP1BA SLIT…
0.000503405	38	453	2.12945	Regulation of neuron projection development	http://amigo.geneontology.org/amigo/term/GO:0010975	SEMA3F CD38 RUFY3 NTN1 ARHGAP4 FBXO7 PTK6 METRN FBXO31 SF3A2 MAG SCN1B KANK1 TRPV4 SEMA5A LRP1 OBSL1 EPO ITM2C TBR1 PPP3CA NTRK3 PTPRG GRID2 S100A9 TSC1 KLK6 CDH2 LPAR3 BRSK2 NR2F1 ANAPC2 CDK5R1 GAK IST1 PLXNB2 SIPA1L1 ARC
0.000569973	69	1031	1.69892	Hemopoiesis	http://amigo.geneontology.org/amigo/term/GO:0030097	CYP26B1 CIAPIN1 FARP2 CD79B ERCC1 FLT4 AP3D1 TCF3 ADD2 MEF2C LAG3 MAEA BLNK MKNK2 MFNG FBXO7 THOC5 RASSF2 JAG1 TAZ ARHGEF7 ERCC2 PTPRZ1 PSMD3 PSMD11 KAT2A HES1 ZAP70 PLEK EPAS1 PLA2G2D HOXB3 HOXA7 NCKAP1L PDE1B SOX4 RUNX2 PAX1 CCR7 ZFP36 EPO SPINK5 PDGFRA IL10 ABI1 RB1 IRF8 APP NOTCH1 CEBPG BATF SLAMF8 SHH TSC1 LY6D RASGRP1 SOX12 GATA2 FUT7 ADIPOQ NKX2-5 GP1BA L3MBTL1 TREX1 IFNA7 NOTCH4 TNFRSF13B…
0.00060694	42	527	2.02312	Skeletal system development	http://amigo.geneontology.org/amigo/term/GO:0001501	CYP26B1 IGF1 NDST1 MEF2C GNA11 CHRD RASSF2 ENG KAT2A MYF5 TRPV4 MGP CDX1 HOXB3 MSX2 HOXA7 TWIST1 SOX4 RUNX2 PAX1 HOXD9 HOXD10 PDGFRA ABI1 CCN3 ACAN EN1 PITX2 SHH THBS3 HOXB9 CYTL1 HOXB2 MEX3C FOXC2 TBX1 MAPK11 RYR1 HOXC4 HOXA10 HOXB7 LRP6
0.00060979	43	545	2.00288	Blood circulation	http://amigo.geneontology.org/amigo/term/GO:0008015	CD38 CACNA1G NISCH CACNB1 ATP2B1 MYH7 TAZ DMPK SCN1B ENG ACTA2 NMU TRPV4 EPAS1 SLC8A2 TBX2 POPDC2 KCNK15 AVPR2 EPO CRP HEY2 AGTR1 CYP11B1 OR51E2 KLK1 SGCD GAA HOXB2 TCAP FOXC2 CYP11B2 ADIPOQ SLC8A1 NKX2-5 CTNNA3 ADRA2C KCNJ12 NR2F2 SLC4A5 RYR1 TJP1 TNNI2
0.000638032	101	1684	1.52252	Regulation of programmed cell death	http://amigo.geneontology.org/amigo/term/GO:0043067	CASP10 CD38 HSPB6 CIAPIN1 MARK4 ZMYND11 BID IGF1 FLT4 TMEM161A EYA2 MNT PAX2 ARHGEF1 MEF2C MAEA TFAP4 CAPN3 GADD45B MYBL2 RASSF2 ARHGEF7 DHODH ARHGEF18 DKKL1 MAG FKBP8 HPN GRIK5 PTPRZ1 UNC5B PITX3 SEMA5A PDE1A ARHGEF2 TEX11 SOCS2 TWIST1 NCKAP1L NR4A1 LRP1 PTGIS GRM4 SOX4 TNFSF14 RBCK1 CCR7 BECN1 ZFP36 FOXA1 EPO ARHGEF16 HIP1R MYBBP1A NES RNF122 HEY2 ITM2C SPRY2 IL10 YME1L1 BCL2L10 DUSP6 RB1 VIP N…
0.000652737	105	1769	1.50676	Response to endogenous stimulus	http://amigo.geneontology.org/amigo/term/GO:0009719	AOC1 CD38 DDX11 IGF1 GABRA1 IFT88 ATP6V0A1 GLP2R CACNB1 NDST1 ATP2B1 PAX2 MEF2C PGR COL16A1 GNA11 TFAP4 CHRD COMT KLHL22 HRH3 PARD6A ARHGEF18 AMH AKAP8 SLC5A5 FKBP8 HPN ENG KANK1 PITX3 KAT2A PHOX2B CCND1 SCGB2A2 TNS2 TRPV4 HES1 ATP6V1B1 ARHGEF2 SOCS2 GIPC1 NR4A1 LRP1 RUNX2 FLRT3 CCR7 BECN1 IL22 ZFP36 VPS13C FOXA1 SAFB2 EPO JUND LANCL2 PTPRA PDGFRA COL4A2 SPRY2 CIB2 IL10 EMILIN1 PCSK6 NTRK3 TGFB1I…
0.000652737	70	1056	1.68274	Regulation of locomotion	http://amigo.geneontology.org/amigo/term/GO:0040012	SEMA3F NISCH WAS IGF1 RUFY3 FLT4 NTN1 MEF2C ARHGAP4 CHRD FBXO7 JAG1 ARHGEF7 FOXF1 FBXO31 SYDE1 ENG KANK1 DDX58 TRPV4 SEMA5A TACR1 ARHGEF2 HOXA7 TWIST1 NCKAP1L LRP1 TNFSF14 CCR7 PODXL LAMA5 C5AR2 PDGFRA SERPINE2 SPRY2 TBR1 CCN3 TUBB2B DUOX1 EMILIN1 PPP3CA NTRK3 APP ADAM15 PTPRG NOTCH1 NRG2 SLAMF8 TERT SHH DLC1 FAM107A CX3CR1 LDLRAD4 MST1 SELP BTC FOXC2 ERBB4 GATA2 FUT7 ADIPOQ ADGRB1 SLC8A1 NR2F2 I…
0.000655737	21	186	2.86608	Synapse assembly	http://amigo.geneontology.org/amigo/term/GO:0007416	GABRA1 NTN1 ADD2 MEF2C ACHE OBSL1 FLRT3 LRFN3 NTRK3 APP GRID2 LGI2 SHANK1 CDH2 SPTBN2 ERBB4 ADGRB1 SLIT1 AGRN PLXNB2 CLSTN3
0.00072438	22	202	2.76474	Inner ear development	http://amigo.geneontology.org/amigo/term/GO:0048839	DVL2 IFT88 NTN1 PAX2 POU4F3 JAG1 HPN NAGLU PHOX2B HES1 ATP6V1B1 KCNQ4 HEY2 SPRY2 NTRK3 NOTCH1 SHH CYTL1 TCAP GATA2 TBX1 CEBPA
0.00072438	35	410	2.16704	Sensory system development	http://amigo.geneontology.org/amigo/term/GO:0048880	ATP2B1 PAX2 SMARCD3 ACHE CRYBB3 JAG1 HSF4 SLC17A7 FKBP8 PITX3 NAGLU PHOX2B MYF5 GNAT1 TBX2 TWIST1 OBSL1 NES PDGFRA SPRY2 SPRY1 PITX2 SHH TUB LAMB2 FOXC2 ZHX2 FJX1 COL4A1 SLC4A5 SPRED2 TMEM231 CRYBB2 LRP6 CRYGC
0.00075564	34	394	2.19061	Eye development	http://amigo.geneontology.org/amigo/term/GO:0001654	ATP2B1 PAX2 SMARCD3 ACHE CRYBB3 JAG1 HSF4 SLC17A7 FKBP8 PITX3 NAGLU MYF5 GNAT1 TBX2 TWIST1 OBSL1 NES PDGFRA SPRY2 SPRY1 PITX2 SHH TUB LAMB2 FOXC2 ZHX2 FJX1 COL4A1 SLC4A5 SPRED2 TMEM231 CRYBB2 LRP6 CRYGC
0.000779105	18	146	3.12969	Nephron development	http://amigo.geneontology.org/amigo/term/GO:0072006	PAX2 MEF2C JAG1 ACTA2 HES1 PODXL LAMA5 PDGFRA NOTCH1 NPHS1 HEYL SHH GDNF LAMB2 FOXC2 ADIPOQ HOXB7 HNF1B
0.000780505	29	312	2.35953	Renal system development	http://amigo.geneontology.org/amigo/term/GO:0072001	CYP26B1 IFT88 PAX2 MEF2C JAG1 FOXF1 ACTA2 TNS2 HES1 SOX4 MPST PODXL LAMA5 PDGFRA AGTR1 NOTCH1 NPHS1 HEYL SPRY1 SHH TSC1 GDNF LAMB2 FOXC2 ADIPOQ COL4A1 TREX1 HOXB7 HNF1B
0.000804237	80	1264	1.60666	Chemical homeostasis	http://amigo.geneontology.org/amigo/term/GO:0048878	CYP26B1 CD38 CACNA1G MLXIPL ATP6V0A1 SLC66A1 POLD1 AP3D1 ATP2B1 PAX2 SCGN SLC4A4 P2RX5 ACOX3 SLC22A17 CAPN3 COMT KCTD17 DMPK GRIN2D ATP4A SCN1B GRIK5 NMU APOA4 TRPV4 SLC30A3 TACR1 EPAS1 ATP6V1B1 SLC8A2 ABCG2 ATP7B LRP1 SOX4 CCR7 AVPR2 FOXA1 FAM155B EPO DLG4 C5AR2 PDGFRA HNF1A CIB2 PPP3CA LPAR6 RHCG APP AGTR1 SLC12A9 SLC25A37 JPH2 SLC24A2 SLAMF8 PTGIR CXCR5 CYP11B1 PTGER1 S100A9 ADCY1 CX3CR1 GRM5 …
0.000812944	48	644	1.89207	Regulation of plasma membrane bounded cell projection organization	http://amigo.geneontology.org/amigo/term/GO:0120035	SEMA3F CD38 MARK4 WAS RUFY3 IFT88 NTN1 CDHR2 ARHGAP4 FBXO7 KCTD17 PTK6 ARHGEF7 METRN FBXO31 SF3A2 MAG SCN1B KANK1 TRPV4 SEMA5A LRP1 OBSL1 CCR7 PODXL EPO ITM2C TBR1 PPP3CA NTRK3 PTPRG GRID2 S100A9 TSC1 KLK6 CDH2 LPAR3 BRSK2 NR2F1 ANAPC2 CDK5R1 GAK CDC42EP4 IST1 AGRN PLXNB2 SIPA1L1 ARC
0.000822495	8	31	6.55105	Cardiac epithelial to mesenchymal transition	http://amigo.geneontology.org/amigo/term/GO:0060317	JAG1 ENG TWIST1 HEY2 ADAM15 NOTCH1 HEYL SPRY1
0.000842364	54	757	1.81084	Cell junction organization	http://amigo.geneontology.org/amigo/term/GO:0034330	SEMA3F GABRA1 NTN1 CACNB1 ADD2 MEF2C COL16A1 ACHE ARVCF ARHGEF7 PARD6A CLDN15 CNTNAP1 TRPV4 SLC8A2 LRP1 OBSL1 FLRT3 LRFN3 DLG4 PTPRA IL10 NTRK3 KIFC3 APP GRID2 LGI2 CLDN8 SHANK1 DLC1 TSC1 PPFIBP2 FAM107A CX3CR1 GDNF GRM5 GJB1 CDH2 LAMB2 SPTBN2 ANAPC2 CDK5R1 ERBB4 ADGRB1 SLIT1 COL4A1 AGRN PLXNB2 SIPA1L1 ARC PCDHGC3 TJP1 ADGRL1 CLSTN3
0.000891781	34	398	2.16859	Visual system development	http://amigo.geneontology.org/amigo/term/GO:0150063	ATP2B1 PAX2 SMARCD3 ACHE CRYBB3 JAG1 HSF4 SLC17A7 FKBP8 PITX3 NAGLU MYF5 GNAT1 TBX2 TWIST1 OBSL1 NES PDGFRA SPRY2 SPRY1 PITX2 SHH TUB LAMB2 FOXC2 ZHX2 FJX1 COL4A1 SLC4A5 SPRED2 TMEM231 CRYBB2 LRP6 CRYGC
0.000899693	101	1702	1.50641	Negative regulation of cellular biosynthetic process	http://amigo.geneontology.org/amigo/term/GO:0031327	CD38 GTF2IRD1 JARID2 AASS NFIX MLXIPL ZBTB32 ZMYND11 PARP3 MNT TCF3 MBD3 ACADVL PAX2 SIRT6 CIC MEF2C KHSRP MAEA TFAP4 CAPN3 MACROH2A2 MZF1 CIRBP CBY1 KLF8 HSF4 FOXF1 DKKL1 MED25 MIER2 ERF AEBP1 ENG EZH1 MAPK10 CCND1 TRPV4 HES1 ACADL PLEK ZBTB17 HOXB3 MSX2 TBX2 RNF2 HOXA7 TWIST1 PTGIS RUNX2 SIN3B ZFP36 HOXD9 SOX15 FOXA1 EPO NPAS1 MYBBP1A LANCL2 ERN2 HNF1A HEY2 ITM2C ITM2B TBR1 IL10 RB1 IRF8 INPP5E…
0.000899693	67	1010	1.68398	Regulation of cell motility	http://amigo.geneontology.org/amigo/term/GO:2000145	SEMA3F NISCH WAS IGF1 RUFY3 FLT4 NTN1 MEF2C ARHGAP4 CHRD JAG1 ARHGEF7 FOXF1 FBXO31 SYDE1 ENG KANK1 DDX58 TRPV4 SEMA5A TACR1 ARHGEF2 HOXA7 TWIST1 NCKAP1L LRP1 TNFSF14 CCR7 PODXL LAMA5 C5AR2 PDGFRA SERPINE2 SPRY2 CCN3 DUOX1 EMILIN1 PPP3CA NTRK3 APP ADAM15 PTPRG NOTCH1 NRG2 SLAMF8 TERT SHH DLC1 FAM107A CX3CR1 LDLRAD4 MST1 SELP BTC FOXC2 ERBB4 GATA2 FUT7 ADIPOQ ADGRB1 SLC8A1 NR2F2 IFITM1 PLXNB2 ZNF58…
0.000956527	13	84	3.92868	Embryonic heart tube development	http://amigo.geneontology.org/amigo/term/GO:0035050	MEF2C ENG HES1 TBX2 TBR1 LBX1 CCDC40 NOTCH1 PITX2 SHH FOXC2 NKX2-5 GATA4
0.000965669	16	122	3.32922	Cardiac chamber morphogenesis	http://amigo.geneontology.org/amigo/term/GO:0003206	MEF2C SMARCD3 MYH7 JAG1 FOXF1 ENG HES1 TBX2 SOX4 HEY2 NOTCH1 HEYL FOXC2 NKX2-5 TBX1 GATA4
0.000965669	19	163	2.95902	Skeletal muscle tissue development	http://amigo.geneontology.org/amigo/term/GO:0007519	CYP26B1 MEF2C TAZ PHOX2B MYF5 POPDC2 TWIST1 NR4A1 HOXD9 HOXD10 PPP3CA RB1 NOTCH1 NPHS1 HEYL SHH TBX1 NR2F2 RYR1
0.000965669	71	1092	1.65051	Regulation of cellular component movement	http://amigo.geneontology.org/amigo/term/GO:0051270	SEMA3F NISCH WAS IGF1 RUFY3 FLT4 NTN1 MEF2C ARHGAP4 CHRD JAG1 ARHGEF7 FOXF1 FBXO31 SYDE1 ENG KANK1 DDX58 TRPV4 SEMA5A TACR1 ARHGEF2 HOXA7 TWIST1 NCKAP1L LRP1 TNFSF14 CCR7 PODXL LAMA5 C5AR2 PDGFRA SERPINE2 SPRY2 TBR1 CCN3 TUBB2B DUOX1 EMILIN1 PPP3CA NTRK3 CCDC40 APP ADAM15 PTPRG NOTCH1 NRG2 SLAMF8 TERT SHH DLC1 FAM107A CX3CR1 LDLRAD4 MST1 SELP BTC FOXC2 ERBB4 GATA2 FUT7 ADIPOQ ADGRB1 SLC8A1 CTNNA3…
0.00101319	107	1835	1.48023	Positive regulation of cell communication	http://amigo.geneontology.org/amigo/term/GO:0010647	CASP10 CD38 DVL2 BID IGF1 MARCO FLT4 CYFIP2 NDST1 EPN2 SCGN MEF2C P2RX5 GADD45B KLHL22 MFNG PTK6 RASSF2 JAG1 ARHGEF7 NECAB2 GRIN2D FKBP8 ENG KANK1 UNC5B PSMD3 PSMD11 NMU TRPV4 SEMA5A HES1 ZAP70 SLC8A2 GIPC1 LRP1 PTGIS GRM4 SOX4 TNFSF14 RBCK1 CCR7 BECN1 FOXA1 EPO HIP1R LANCL2 DLG4 CSNK1G2 C5AR2 PDGFRA ITM2C SERPINE2 SPRY2 IL10 CCN3 MAPK8IP3 INHBE MAP3K12 LPAR6 NTRK3 TGFB1I1 BRD4 APP NOTCH1 SLC24A2…
0.00111637	102	1734	1.49325	Negative regulation of biosynthetic process	http://amigo.geneontology.org/amigo/term/GO:0009890	CD38 GTF2IRD1 JARID2 AASS NFIX MLXIPL ZBTB32 ZMYND11 PARP3 MNT TCF3 MBD3 ACADVL PAX2 SIRT6 CIC MEF2C KHSRP MAEA TFAP4 CAPN3 MACROH2A2 MZF1 CIRBP CBY1 KLF8 HSF4 FOXF1 DKKL1 MED25 MIER2 ERF AEBP1 ENG EZH1 MAPK10 CCND1 TRPV4 HES1 ACADL PLEK ZBTB17 HOXB3 MSX2 TBX2 RNF2 HOXA7 TWIST1 PTGIS RUNX2 SIN3B ZFP36 HOXD9 SOX15 FOXA1 EPO NPAS1 MYBBP1A LANCL2 ERN2 HNF1A HEY2 ITM2C ITM2B TBR1 IL10 EMILIN1 RB1 IRF…
0.00111637	65	979	1.68544	Cellular homeostasis	http://amigo.geneontology.org/amigo/term/GO:0019725	CD38 MLXIPL ATP6V0A1 AP3D1 ATP2B1 PAX2 SCGN SLC4A4 P2RX5 SLC22A17 CAPN3 KCTD17 DMPK GRIN2D ATP4A GRIK5 NMU TNS2 TRPV4 SLC30A3 TACR1 ATP6V1B1 SLC8A2 ABCG2 ATP7B LRP1 SOX4 CCR7 FAM155B EPO DLG4 C5AR2 PDGFRA CIB2 PPP3CA LPAR6 RHCG RHOT2 APP AGTR1 SLC12A9 JPH2 SLC24A2 SLAMF8 PTGIR CXCR5 PTGER1 HAAO S100A9 CX3CR1 GRM5 PLA2G1B GAA LPAR3 BRSK2 CALCB GATA2 PACS2 CCL13 SLC8A1 PLA2G6 TPCN1 SLC4A5 RYR1 NMB
0.00112114	60	882	1.72689	Cellular chemical homeostasis	http://amigo.geneontology.org/amigo/term/GO:0055082	CD38 MLXIPL ATP6V0A1 AP3D1 ATP2B1 PAX2 SCGN SLC4A4 P2RX5 SLC22A17 CAPN3 KCTD17 DMPK GRIN2D ATP4A GRIK5 NMU TRPV4 SLC30A3 TACR1 ATP6V1B1 SLC8A2 ABCG2 ATP7B LRP1 SOX4 CCR7 FAM155B EPO DLG4 C5AR2 PDGFRA CIB2 PPP3CA LPAR6 RHCG APP AGTR1 JPH2 SLC24A2 SLAMF8 PTGIR CXCR5 PTGER1 S100A9 CX3CR1 GRM5 PLA2G1B LPAR3 BRSK2 CALCB GATA2 PACS2 CCL13 SLC8A1 PLA2G6 TPCN1 SLC4A5 RYR1 NMB
0.00112114	91	1505	1.53493	Cellular response to endogenous stimulus	http://amigo.geneontology.org/amigo/term/GO:0071495	AOC1 DDX11 IGF1 GABRA1 IFT88 ATP6V0A1 GLP2R CACNB1 NDST1 ATP2B1 PAX2 MEF2C PGR COL16A1 GNA11 TFAP4 CHRD KLHL22 HRH3 PARD6A ARHGEF18 AMH AKAP8 SLC5A5 FKBP8 ENG KANK1 PITX3 KAT2A PHOX2B SCGB2A2 TNS2 HES1 ATP6V1B1 ARHGEF2 SOCS2 GIPC1 NR4A1 LRP1 RUNX2 FLRT3 BECN1 ZFP36 FOXA1 SAFB2 LANCL2 PTPRA PDGFRA COL4A2 SPRY2 CIB2 EMILIN1 PCSK6 NTRK3 TGFB1I1 PELP1 APP AGTR1 NOTCH1 HTR3B CYP11B1 PTGER1 SH2B2 HEYL …
0.00114457	16	124	3.27552	Embryonic skeletal system development	http://amigo.geneontology.org/amigo/term/GO:0048706	NDST1 MYF5 HOXB3 HOXA7 TWIST1 RUNX2 HOXD9 HOXD10 PDGFRA SHH HOXB9 HOXB2 FOXC2 TBX1 HOXC4 HOXB7
0.00114585	107	1842	1.47461	Positive regulation of signaling	http://amigo.geneontology.org/amigo/term/GO:0023056	CASP10 CD38 DVL2 BID IGF1 MARCO FLT4 CYFIP2 NDST1 EPN2 SCGN MEF2C P2RX5 GADD45B KLHL22 MFNG PTK6 RASSF2 JAG1 ARHGEF7 NECAB2 GRIN2D FKBP8 ENG KANK1 UNC5B PSMD3 PSMD11 NMU TRPV4 SEMA5A HES1 ZAP70 SLC8A2 GIPC1 LRP1 PTGIS GRM4 SOX4 TNFSF14 RBCK1 CCR7 BECN1 FOXA1 EPO HIP1R LANCL2 DLG4 CSNK1G2 C5AR2 PDGFRA ITM2C SERPINE2 SPRY2 IL10 CCN3 MAPK8IP3 INHBE MAP3K12 LPAR6 NTRK3 TGFB1I1 BRD4 APP NOTCH1 SLC24A2…
0.0012692	107	1847	1.47062	Regulation of cell death	http://amigo.geneontology.org/amigo/term/GO:0010941	CASP10 CD38 HSPB6 CIAPIN1 MARK4 SLC6A13 ZMYND11 BID IGF1 FLT4 TMEM161A EYA2 MNT PAX2 ARHGEF1 MEF2C MAEA TFAP4 CAPN3 GADD45B FBXO7 MYBL2 RASSF2 ARHGEF7 DHODH ARHGEF18 DKKL1 MAG FKBP8 HPN GRIK5 PTPRZ1 UNC5B PITX3 SEMA5A PDE1A ARHGEF2 TEX11 SOCS2 TWIST1 NCKAP1L NR4A1 LRP1 PTGIS GRM4 SOX4 TNFSF14 RBCK1 CCR7 BECN1 ZFP36 FOXA1 EPO ARHGEF16 HIP1R MYBBP1A NES RNF122 HEY2 ITM2C SPRY2 IL10 YME1L1 CCN3 BCL2…
0.0012692	4	6	16.9235	Vesicle uncoating	http://amigo.geneontology.org/amigo/term/GO:0072319	DNAJC6 VPS4A SH3GL1 GAK
0.00126926	19	167	2.88815	Cardiac chamber development	http://amigo.geneontology.org/amigo/term/GO:0003205	NDST1 MEF2C SMARCD3 MYH7 JAG1 FOXF1 ENG HES1 TBX2 SOX4 HEY2 NOTCH1 HEYL FOXC2 NKX2-5 TBX1 MDM4 MAML1 GATA4
0.00137531	7	25	7.10788	Atrioventricular valve morphogenesis	http://amigo.geneontology.org/amigo/term/GO:0003181	TWIST1 SOX4 HEY2 NOTCH1 HEYL MDM4 GATA4
0.00137531	23	228	2.5608	Ear development	http://amigo.geneontology.org/amigo/term/GO:0043583	DVL2 IFT88 NTN1 PAX2 POU4F3 JAG1 HPN NAGLU PHOX2B HES1 ATP6V1B1 KCNQ4 TWIST1 HEY2 SPRY2 NTRK3 NOTCH1 SHH CYTL1 TCAP GATA2 TBX1 CEBPA
0.00137531	37	461	2.03743	Regulation of nervous system development	http://amigo.geneontology.org/amigo/term/GO:0051960	SEMA3F RUFY3 TYMP NTN1 SMARCD3 ARHGAP4 METRN FBXO31 MAG PTPRZ1 PITX3 SEMA5A HES1 HOXB3 LRP1 OBSL1 FLRT3 HEY2 SERPINE2 PPP3CA NTRK3 NOTCH1 GRID2 HEYL SHH CX3CR1 LPAR3 ANAPC2 CDK5R1 ADGRB1 IST1 SLIT1 AGRN PLXNB2 ZNF335 OLIG2 CLSTN3
0.00140447	50	699	1.81583	Chemotaxis	http://amigo.geneontology.org/amigo/term/GO:0006935	SEMA3F TYMP NTN1 NOTCH3 POU4F3 SCN1B ENG UNC5B TRPV4 SEMA5A NCKAP1L NR4A1 LRP1 TNFSF14 FLRT3 CCR7 LAMA5 ARHGEF16 PTPRA C5AR2 PDGFRA TBR1 IL10 CCN3 TUBB2B NTRK3 APP AGTR1 DOK2 SHC3 NOTCH1 ROBO3 SLAMF8 CXCR5 S100A9 SHH CX3CR1 GDNF HOXB9 PLA2G1B LAMB2 MST1 SPTBN2 CDK5R1 CCL13 PLA2G6 SLIT1 PLXNB2 ZNF580 LTB4R2
0.00143474	13	88	3.7501	Myoblast differentiation	http://amigo.geneontology.org/amigo/term/GO:0045445	IGF1 MEF2C CAPN3 JAG1 MYF5 EPAS1 TBX2 TNFSF14 SOX15 RB1 NOTCH1 SHH MAPK12
0.00149941	17	141	3.06064	Kidney epithelium development	http://amigo.geneontology.org/amigo/term/GO:0072073	PAX2 MEF2C JAG1 HES1 PODXL LAMA5 NOTCH1 NPHS1 HEYL SPRY1 SHH GDNF LAMB2 FOXC2 ADIPOQ HOXB7 HNF1B
0.00153001	10	54	4.70098	Aorta development	http://amigo.geneontology.org/amigo/term/GO:0035904	NDST1 JAG1 ENG HES1 TBX2 LRP1 SOX4 HEY2 NOTCH1 TBX1
0.00153348	50	702	1.80807	Taxis	http://amigo.geneontology.org/amigo/term/GO:0042330	SEMA3F TYMP NTN1 NOTCH3 POU4F3 SCN1B ENG UNC5B TRPV4 SEMA5A NCKAP1L NR4A1 LRP1 TNFSF14 FLRT3 CCR7 LAMA5 ARHGEF16 PTPRA C5AR2 PDGFRA TBR1 IL10 CCN3 TUBB2B NTRK3 APP AGTR1 DOK2 SHC3 NOTCH1 ROBO3 SLAMF8 CXCR5 S100A9 SHH CX3CR1 GDNF HOXB9 PLA2G1B LAMB2 MST1 SPTBN2 CDK5R1 CCL13 PLA2G6 SLIT1 PLXNB2 ZNF580 LTB4R2
0.00162155	6	18	8.46177	Parasympathetic nervous system development	http://amigo.geneontology.org/amigo/term/GO:0048486	SEMA3F PHOX2B HES1 GDNF HOXB2 TBX1
0.00173953	23	232	2.51665	Developmental cell growth	http://amigo.geneontology.org/amigo/term/GO:0048588	SEMA3F IGF1 RUFY3 CYFIP2 NTN1 SIRT6 ARHGAP4 POU4F3 SYT17 MAG SEMA5A LRP1 FLRT3 APP GDF9 LPAR3 LAMB2 ANAPC2 RIMS2 MEX3C CDK5R1 IST1 SLIT1
0.00174251	11	66	4.23088	Artery morphogenesis	http://amigo.geneontology.org/amigo/term/GO:0048844	JAG1 FOXF1 ENG HES1 TBX2 LRP1 SOX4 HEY2 NOTCH1 FOXC2 TBX1
0.00177456	36	450	2.03082	Extracellular matrix organization	http://amigo.geneontology.org/amigo/term/GO:0030198	ITGAL MMP25 PHLDB1 COL16A1 FOXF1 ERCC2 HPN AEBP1 ENG MYF5 TTR MMP19 LRP1 LAMA5 SPINK5 PDGFRA COL4A2 ADAM19 LCP1 EMILIN1 RB1 P3H4 APP ITGA10 ADAM15 NOTCH1 DMP1 ACAN NPHS1 ITGA5 LAMB2 FOXC2 COL4A1 AGRN MMP11 ADAMTS13
0.00177822	61	919	1.68499	Supramolecular fiber organization	http://amigo.geneontology.org/amigo/term/GO:0097435	WAS RUFY3 TUBG2 CYFIP2 ARHGEF10L ADD2 COL16A1 CAPN3 HOOK2 EFS ARHGEF7 ELMO3 ARHGEF18 AEBP1 CLIP2 KANK1 APOA4 TRPV4 SEMA5A APC2 PLEK ARHGEF2 TTR NCKAP1L OBSL1 CCR7 MAP1S HIP1R PDGFRA COL4A2 ITM2B LCP1 ABI1 EMILIN1 RB1 P3H4 APP ACAN NPHS1 SHANK1 ARHGAP25 SHH DLC1 TSC1 SYNPO2L SAMD14 FAM107A PLA2G1B SPTBN2 TCAP FOXC2 CDK5R1 CDC42EP4 CTNNA3 GAS2L1 COL4A1 KRT20 ARHGEF10 TJP1 CORO7 ZYX
0.00183861	36	451	2.02632	Extracellular structure organization	http://amigo.geneontology.org/amigo/term/GO:0043062	ITGAL MMP25 PHLDB1 COL16A1 FOXF1 ERCC2 HPN AEBP1 ENG MYF5 TTR MMP19 LRP1 LAMA5 SPINK5 PDGFRA COL4A2 ADAM19 LCP1 EMILIN1 RB1 P3H4 APP ITGA10 ADAM15 NOTCH1 DMP1 ACAN NPHS1 ITGA5 LAMB2 FOXC2 COL4A1 AGRN MMP11 ADAMTS13
0.00187949	22	218	2.56182	Calcium-mediated signaling	http://amigo.geneontology.org/amigo/term/GO:0019722	CD22 IGF1 P2RX5 LAT2 DMPK GRIN2D ZAP70 PLEK SLC8A2 CCR7 NFATC1 PPP3CA AGTR1 CXCR5 SAMD14 CX3CR1 GRM5 SELP SLC8A1 LAT NFATC4 ADGRL1
0.00192649	37	470	1.99842	Modulation of chemical synaptic transmission	http://amigo.geneontology.org/amigo/term/GO:0050804	CD38 NISCH SCGN MEF2C ACHE GRIN2D GRIK5 DNM1 KAT2A NMU SLC8A2 GIPC1 GRM4 DLG4 PTPRA SERPINE2 TUBB2B PPP3CA SH3GL1 APP GRID2 SLC24A2 SHANK1 ADCY1 FAM107A CX3CR1 GRM5 CDH2 ANAPC2 RIMS2 ADIPOQ ADGRB1 PLA2G6 SIPA1L1 ARC NFATC4 CLSTN3
0.00199108	10	56	4.53309	Neural crest cell migration	http://amigo.geneontology.org/amigo/term/GO:0001755	SEMA3F PHOX2B SEMA5A TWIST1 LAMA5 PITX2 SHH GDNF ERBB4 TBX1
0.00199108	5	12	10.5772	Cardiac chamber formation	http://amigo.geneontology.org/amigo/term/GO:0003207	MEF2C SMARCD3 TBX2 SOX4 NOTCH1
0.00199108	5	12	10.5772	Glomerular visceral epithelial cell development	http://amigo.geneontology.org/amigo/term/GO:0072015	JAG1 PODXL NPHS1 LAMB2 ADIPOQ
0.00199108	37	471	1.99417	Regulation of trans-synaptic signaling	http://amigo.geneontology.org/amigo/term/GO:0099177	CD38 NISCH SCGN MEF2C ACHE GRIN2D GRIK5 DNM1 KAT2A NMU SLC8A2 GIPC1 GRM4 DLG4 PTPRA SERPINE2 TUBB2B PPP3CA SH3GL1 APP GRID2 SLC24A2 SHANK1 ADCY1 FAM107A CX3CR1 GRM5 CDH2 ANAPC2 RIMS2 ADIPOQ ADGRB1 PLA2G6 SIPA1L1 ARC NFATC4 CLSTN3
0.00202387	53	769	1.74957	Negative regulation of cell population proliferation	http://amigo.geneontology.org/amigo/term/GO:0008285	JARID2 MNT MEF2C TFAP4 COMT MED25 CD33 HPN ENG PHOX2B TNS2 HES1 ZBTB17 PLA2G2D SOX4 BECN1 AVPR2 CNN1 CRP TES SERPINE2 SPRY2 IL10 ABI1 CCN3 CGREF1 LBX1 RB1 TGFB1I1 APP VIP NOTCH1 VSIG4 PTGIR SPRY1 SHH DLC1 TSC1 FABP6 ERBB4 GATA2 ADIPOQ ADGRB1 RBM10 ZBTB7C MAPK11 NR2F2 IFITM1 MDM4 LST1 TNFRSF13B CEBPA H2AC4
0.00202387	36	454	2.01293	External encapsulating structure organization	http://amigo.geneontology.org/amigo/term/GO:0045229	ITGAL MMP25 PHLDB1 COL16A1 FOXF1 ERCC2 HPN AEBP1 ENG MYF5 TTR MMP19 LRP1 LAMA5 SPINK5 PDGFRA COL4A2 ADAM19 LCP1 EMILIN1 RB1 P3H4 APP ITGA10 ADAM15 NOTCH1 DMP1 ACAN NPHS1 ITGA5 LAMB2 FOXC2 COL4A1 AGRN MMP11 ADAMTS13
0.00210581	13	92	3.58705	Artery development	http://amigo.geneontology.org/amigo/term/GO:0060840	NDST1 JAG1 FOXF1 ENG HES1 TBX2 LRP1 SOX4 HEY2 NOTCH1 SHH FOXC2 TBX1
0.00213667	19	175	2.75612	Skeletal muscle organ development	http://amigo.geneontology.org/amigo/term/GO:0060538	CYP26B1 MEF2C TAZ PHOX2B MYF5 POPDC2 TWIST1 NR4A1 HOXD9 HOXD10 PPP3CA RB1 NOTCH1 NPHS1 HEYL SHH TBX1 NR2F2 RYR1
0.00230994	48	678	1.79719	Regulation of cell activation	http://amigo.geneontology.org/amigo/term/GO:0050865	CYP26B1 CD38 CD22 IGF1 PARP3 AP3D1 TCF3 MEF2C LAG3 CAPN3 FBXO7 FOXF1 FGL1 CD33 MAP3K8 KAT2A HES1 ZAP70 PLEK PLA2G2D NCKAP1L IL13RA2 SOX4 TNFSF14 CCR7 SOX15 EPO JUND SPINK5 PDGFRA SERPINE2 IL10 EMILIN1 VSIG4 SLAMF8 SHH RASGRP1 SELP SOX12 GATA2 ZNF335 CRLF2 LAT TREX1 LST1 TNFRSF13B CEBPA IL27RA
0.00239738	27	303	2.26206	Kidney development	http://amigo.geneontology.org/amigo/term/GO:0001822	CYP26B1 IFT88 PAX2 MEF2C JAG1 ACTA2 TNS2 HES1 SOX4 MPST PODXL LAMA5 PDGFRA AGTR1 NOTCH1 NPHS1 HEYL SPRY1 SHH TSC1 GDNF LAMB2 FOXC2 ADIPOQ TREX1 HOXB7 HNF1B
0.00245404	11	69	4.04693	Cardiac septum morphogenesis	http://amigo.geneontology.org/amigo/term/GO:0060411	JAG1 ENG HES1 TBX2 SOX4 HEY2 NOTCH1 HEYL NKX2-5 TBX1 GATA4
0.00258287	57	855	1.69235	Epithelial cell differentiation	http://amigo.geneontology.org/amigo/term/GO:0030855	CYP26B1 ROS1 ACADVL CDHR2 PAX2 MEF2C PGR POU4F3 MACROH2A2 PTK6 JAG1 FOXF1 ERCC2 ACTA2 PITX3 KRT32 CCND1 HES1 HOXA7 SOX4 ZFP36 PODXL FOXA1 SAFB2 KDM6B SPINK5 EHF HEY2 SPRY2 PCSK6 RHCG TGFB1I1 NOTCH1 ST14 CCNO NPHS1 KRT84 SPRY1 PITX2 GDNF CDH2 LAMB2 FOXC2 ERBB4 ADIPOQ TBX1 NR2F2 KRT10 COL4A1 SLC4A5 SERPINB13 SPRED2 TMEM231 NOTCH4 KRT20 TJP1 GATA4
0.00266339	7	28	6.34633	Atrioventricular valve development	http://amigo.geneontology.org/amigo/term/GO:0003171	TWIST1 SOX4 HEY2 NOTCH1 HEYL MDM4 GATA4
0.00271483	26	289	2.2838	Positive regulation of nervous system development	http://amigo.geneontology.org/amigo/term/GO:0051962	RUFY3 NTN1 SMARCD3 METRN FBXO31 MAG PTPRZ1 SEMA5A HES1 LRP1 OBSL1 FLRT3 SERPINE2 NOTCH1 GRID2 SHH CX3CR1 LPAR3 ANAPC2 ADGRB1 IST1 AGRN PLXNB2 ZNF335 OLIG2 CLSTN3
0.00281104	14	108	3.29069	Cardiac septum development	http://amigo.geneontology.org/amigo/term/GO:0003279	NDST1 JAG1 ENG HES1 TBX2 SOX4 HEY2 NOTCH1 HEYL NKX2-5 TBX1 MDM4 MAML1 GATA4
0.00281104	6	20	7.61559	Renal filtration cell differentiation	http://amigo.geneontology.org/amigo/term/GO:0061318	JAG1 PODXL NPHS1 LAMB2 FOXC2 ADIPOQ
0.00281104	6	20	7.61559	Glomerular visceral epithelial cell differentiation	http://amigo.geneontology.org/amigo/term/GO:0072112	JAG1 PODXL NPHS1 LAMB2 FOXC2 ADIPOQ
0.00282009	26	290	2.27592	Developmental maturation	http://amigo.geneontology.org/amigo/term/GO:0021700	FARP2 IGF1 AP3D1 PAX2 PGR MAEA ERCC2 HES1 EPAS1 RUNX2 FOXA1 EPO DLG4 SPINK5 RB1 APP SHANK1 CX3CR1 THBS3 ANAPC2 CDK5R1 GATA2 AGRN RYR1 CEBPA ADGRL1
0.00283258	36	463	1.9738	Cell junction assembly	http://amigo.geneontology.org/amigo/term/GO:0034329	GABRA1 NTN1 ADD2 MEF2C COL16A1 ACHE ARVCF ARHGEF7 PARD6A CLDN15 CNTNAP1 TRPV4 LRP1 OBSL1 FLRT3 LRFN3 PTPRA NTRK3 APP GRID2 LGI2 CLDN8 SHANK1 DLC1 TSC1 FAM107A GJB1 CDH2 SPTBN2 ERBB4 ADGRB1 SLIT1 AGRN PLXNB2 TJP1 CLSTN3
0.00283314	91	1553	1.48748	Cytoskeleton organization	http://amigo.geneontology.org/amigo/term/GO:0007010	FARP2 MARK4 NISCH WAS RUFY3 PHLDB1 TUBG2 PARP3 CYFIP2 ARHGEF10L ADD2 WDR62 EPB41L1 ARHGAP4 MAEA CAPN3 TEKT2 HOOK2 EFHC1 EFS MYBL2 ARHGEF7 ELMO3 PARD6A ARHGEF18 SYDE1 MAST1 CLIP2 KANK1 KAT2A CNTNAP1 TRPV4 SEMA5A APC2 PLEK ARHGEF2 DNAH7 CCDC170 NCKAP1L LRP1 B9D2 OBSL1 CCR7 CNN1 MAP1S HIP1R VPS4A NES PDGFRA PRPH SPRY2 LCP1 ABI1 TUBB2B NTRK3 RANBP10 CCDC40 CFAP74 SH2B2 NPHS1 SHANK1 KRT84 ARHGAP25 S10…
0.00283314	63	978	1.63525	Negative regulation of apoptotic process	http://amigo.geneontology.org/amigo/term/GO:0043066	CD38 HSPB6 CIAPIN1 ZMYND11 BID IGF1 FLT4 TMEM161A EYA2 MNT PAX2 MEF2C MAEA CAPN3 MAG FKBP8 HPN PTPRZ1 UNC5B SEMA5A ARHGEF2 TEX11 SOCS2 TWIST1 NCKAP1L NR4A1 LRP1 TNFSF14 CCR7 BECN1 EPO HIP1R NES HEY2 SPRY2 IL10 YME1L1 BCL2L10 RB1 VIP NOTCH1 ITGA5 EN1 ALB TERT SHH CX3CR1 GDNF NAA16 MST1 BTC CIDEA FOXC2 ERBB4 GATA2 NKX2-5 TBX1 SERPINB13 MDM4 TJP1 LRP6 GATA4 NFATC4
0.00284853	9	48	4.75974	Negative regulation of epithelial cell differentiation	http://amigo.geneontology.org/amigo/term/GO:0030857	JAG1 CCND1 HES1 HOXA7 SPRY2 NOTCH1 SPRY1 SPRED2 NOTCH4
0.00284853	28	324	2.19379	Regulation of developmental growth	http://amigo.geneontology.org/amigo/term/GO:0048638	SEMA3F JARID2 IGF1 RUFY3 NTN1 MEF2C ARHGAP4 CAPN3 SYT17 MAG SEMA5A SOCS2 TBX2 LRP1 SOX15 HEY2 DUSP6 APP NOTCH1 LPAR3 ANAPC2 RIMS2 FOXC2 CDK5R1 ERBB4 IST1 MAPK11 AGRN
0.00284853	5	13	9.76358	Glomerular epithelial cell development	http://amigo.geneontology.org/amigo/term/GO:0072310	JAG1 PODXL NPHS1 LAMB2 ADIPOQ
0.00290096	51	744	1.74012	Actin cytoskeleton organization	http://amigo.geneontology.org/amigo/term/GO:0030036	FARP2 NISCH WAS RUFY3 CYFIP2 ARHGEF10L ADD2 EPB41L1 CAPN3 EFS ELMO3 ARHGEF18 SYDE1 KANK1 TRPV4 SEMA5A PLEK ARHGEF2 NCKAP1L LRP1 OBSL1 CCR7 CNN1 HIP1R VPS4A PDGFRA LCP1 ABI1 NTRK3 SH2B2 NPHS1 SHANK1 ARHGAP25 DLC1 TSC1 SYNPO2L SAMD14 FAM107A PLA2G1B SPTBN2 TCAP BRSK2 CDK5R1 CDC42EP4 CTNNA3 GAS2L1 SIPA1L1 ARHGEF10 TJP1 CORO7 ZYX
0.00295985	56	842	1.68833	Actin filament-based process	http://amigo.geneontology.org/amigo/term/GO:0030029	CACNA1G FARP2 NISCH WAS RUFY3 CYFIP2 ARHGEF10L ADD2 EPB41L1 MYH7 CAPN3 MYO9B EFS ELMO3 ARHGEF18 SYDE1 SCN1B KANK1 TRPV4 SEMA5A PLEK ARHGEF2 NCKAP1L LRP1 OBSL1 CCR7 CNN1 HIP1R VPS4A PDGFRA LCP1 ABI1 NTRK3 SH2B2 NPHS1 SHANK1 ARHGAP25 DLC1 TSC1 SYNPO2L SAMD14 FAM107A PLA2G1B SPTBN2 TCAP BRSK2 CDK5R1 CDC42EP4 CTNNA3 GAS2L1 SIPA1L1 ARHGEF10 TJP1 CORO7 ZYX TNNI2
0.00295985	109	1940	1.42629	Negative regulation of response to stimulus	http://amigo.geneontology.org/amigo/term/GO:0048585	SEMA3F CYP26B1 DVL2 ERCC1 CD22 ZMYND11 BID IGF1 PARP3 TMEM161A EYA2 NTN1 GLP2R MNT EPN2 NOTCH3 CHRD LZTR1 TFIP11 DEPDC5 CBY1 FBXO7 THOC5 PTK6 RASSF2 ARHGEF7 NECAB2 FOXF1 MEFV DKKL1 CACTIN DNM1 ENG KANK1 UNC5B PSMD3 PSMD11 TNS2 SEMA5A APC2 PLEK ARHGEF2 GPR31 SOCS2 TWIST1 LRP1 IL13RA2 PTGIS RUNX2 AVPR2 ZFP36 VPS13C EPO NFATC1 SPINK5 C5AR2 PDGFRA HEY2 SERPINE2 SPRY2 IL10 CCN3 MAPKBP1 BCL2L10 EMILIN1…
0.00299332	64	1001	1.62304	Negative regulation of programmed cell death	http://amigo.geneontology.org/amigo/term/GO:0043069	CD38 HSPB6 CIAPIN1 ZMYND11 BID IGF1 FLT4 TMEM161A EYA2 MNT PAX2 MEF2C MAEA CAPN3 MAG FKBP8 HPN PTPRZ1 UNC5B SEMA5A ARHGEF2 TEX11 SOCS2 TWIST1 NCKAP1L NR4A1 LRP1 TNFSF14 RBCK1 CCR7 BECN1 EPO HIP1R NES HEY2 SPRY2 IL10 YME1L1 BCL2L10 RB1 VIP NOTCH1 ITGA5 EN1 ALB TERT SHH CX3CR1 GDNF NAA16 MST1 BTC CIDEA FOXC2 ERBB4 GATA2 NKX2-5 TBX1 SERPINB13 MDM4 TJP1 LRP6 GATA4 NFATC4
0.00300777	20	196	2.59034	Positive regulation of epithelial cell proliferation	http://amigo.geneontology.org/amigo/term/GO:0050679	IGF1 FLT4 PAX2 SIRT6 HPN CCND1 SEMA5A TWIST1 NR4A1 C5AR2 IL10 AGTR1 VIP NOTCH1 SHH MST1 GATA2 TBX1 ZNF580 TNFSF12
0.00301764	90	1537	1.48645	Negative regulation of cell communication	http://amigo.geneontology.org/amigo/term/GO:0010648	CYP26B1 CD38 DVL2 CD22 ZMYND11 BID IGF1 TMEM161A EYA2 NTN1 MNT EPN2 NOTCH3 ACHE CHRD LZTR1 DEPDC5 CBY1 THOC5 PTK6 RASSF2 ARHGEF7 NECAB2 DKKL1 CACTIN NPVF DNM1 ENG KANK1 UNC5B PSMD3 PSMD11 TNS2 APC2 PLEK ARHGEF2 SOCS2 TWIST1 LRP1 RUNX2 EPO NFATC1 HEY2 SERPINE2 SPRY2 IL10 CCN3 MAPKBP1 BCL2L10 EMILIN1 PPP3CA DUSP6 RB1 TGFB1I1 BRD4 INPP5E NOTCH1 GRID2 SLC24A2 WIF1 RGS12 PTGIR UBASH3A LRRC14 ARHGAP25 …
0.00301764	19	181	2.66476	Appendage development	http://amigo.geneontology.org/amigo/term/GO:0048736	CYP26B1 KAT2A TBX2 TWIST1 SOX4 RUNX2 HOXD9 HOXD10 HNF1A NOTCH1 KRT84 EN1 PITX2 SHH NR2F2 ZNF358 TMEM231 HOXA10 LRP6
0.00301764	19	181	2.66476	Limb development	http://amigo.geneontology.org/amigo/term/GO:0060173	CYP26B1 KAT2A TBX2 TWIST1 SOX4 RUNX2 HOXD9 HOXD10 HNF1A NOTCH1 KRT84 EN1 PITX2 SHH NR2F2 ZNF358 TMEM231 HOXA10 LRP6
0.00302	35	448	1.98323	Muscle system process	http://amigo.geneontology.org/amigo/term/GO:0003012	CD38 HSPB6 CACNA1G GTF2IRD1 JARID2 IGF1 ATP2B1 MYH7 TAZ DMPK SCN1B ACTA2 SGCA NMU TRPV4 TACR1 TBX2 BECN1 CNN1 HEY2 PPP3CA NOTCH1 PGAM2 GDNF GAA TCAP SLC8A1 NKX2-5 CTNNA3 ADRA2C KCNJ12 PLA2G6 RYR1 LTB4R TNNI2
0.00311025	55	825	1.69235	Lymphocyte activation	http://amigo.geneontology.org/amigo/term/GO:0046649	CYP26B1 CD38 ITGAL CD79B ERCC1 CD22 WAS IGF1 BTN3A1 PARP3 AP3D1 TCF3 MEF2C LAT2 LAG3 BLNK MFNG FBXO7 FGL1 MAP3K8 KAT2A CLEC4A HES1 ZAP70 PLA2G2D NCKAP1L SOX4 RUNX2 TNFSF14 PAX1 CCR7 EPO SPINK5 LCP1 IL10 PPP3CA IRF8 CEBPG VSIG4 BATF SLAMF8 CXCR5 SHH TSC1 LY6D RASGRP1 SOX12 FUT7 ZNF335 LAT TREX1 IFNA7 LST1 TNFRSF13B IL27RA
0.00313364	36	467	1.9569	Actin filament organization	http://amigo.geneontology.org/amigo/term/GO:0007015	WAS RUFY3 CYFIP2 ARHGEF10L ADD2 EFS ELMO3 ARHGEF18 KANK1 TRPV4 SEMA5A PLEK ARHGEF2 NCKAP1L CCR7 HIP1R LCP1 ABI1 NPHS1 SHANK1 ARHGAP25 DLC1 TSC1 SYNPO2L SAMD14 FAM107A PLA2G1B SPTBN2 TCAP CDC42EP4 CTNNA3 GAS2L1 ARHGEF10 TJP1 CORO7 ZYX
0.00317458	90	1540	1.48356	Negative regulation of signaling	http://amigo.geneontology.org/amigo/term/GO:0023057	CYP26B1 CD38 DVL2 CD22 ZMYND11 BID IGF1 TMEM161A EYA2 NTN1 MNT EPN2 NOTCH3 ACHE CHRD LZTR1 DEPDC5 CBY1 THOC5 PTK6 RASSF2 ARHGEF7 NECAB2 DKKL1 CACTIN NPVF DNM1 ENG KANK1 UNC5B PSMD3 PSMD11 TNS2 APC2 PLEK ARHGEF2 SOCS2 TWIST1 LRP1 RUNX2 EPO NFATC1 HEY2 SERPINE2 SPRY2 IL10 CCN3 MAPKBP1 BCL2L10 EMILIN1 PPP3CA DUSP6 RB1 TGFB1I1 BRD4 INPP5E NOTCH1 GRID2 SLC24A2 WIF1 RGS12 PTGIR UBASH3A LRRC14 ARHGAP25 …
0.00331496	61	946	1.6369	Regulation of cell migration	http://amigo.geneontology.org/amigo/term/GO:0030334	SEMA3F NISCH IGF1 RUFY3 FLT4 NTN1 MEF2C ARHGAP4 CHRD JAG1 ARHGEF7 FOXF1 FBXO31 SYDE1 ENG KANK1 DDX58 TRPV4 SEMA5A ARHGEF2 HOXA7 NCKAP1L LRP1 TNFSF14 CCR7 PODXL LAMA5 C5AR2 PDGFRA SERPINE2 SPRY2 CCN3 EMILIN1 PPP3CA NTRK3 APP ADAM15 PTPRG NOTCH1 SLAMF8 TERT SHH DLC1 FAM107A CX3CR1 LDLRAD4 MST1 SELP FOXC2 ERBB4 GATA2 FUT7 ADIPOQ ADGRB1 SLC8A1 NR2F2 IFITM1 PLXNB2 ZNF580 TJP1 ELP5
0.00333894	31	380	2.07091	Ras protein signal transduction	http://amigo.geneontology.org/amigo/term/GO:0007265	FARP2 NISCH WAS IGF1 NTN1 ARHGEF1 ARHGAP4 MYO9B LZTR1 SGSM3 ARHGEF18 KANK1 ARHGEF2 SHC2 EPO SPRY2 LPAR6 RB1 AGTR1 DOK2 SHC3 NOTCH1 SH2B2 SPRY1 DLC1 SYNPO2L RASGRP1 CDC42EP4 MAPK11 LAT ARHGEF10
0.00335601	79	1313	1.52737	Cellular response to oxygen-containing compound	http://amigo.geneontology.org/amigo/term/GO:1901701	AOC1 CYP26B1 MLXIPL DDX11 IGF1 IFT88 ATP6V0A1 GLP2R CACNB1 ATP2B1 WNT8B PAX2 MEF2C COL16A1 ACHE GNA11 TFAP4 KLHL22 FBXO7 HRH3 PTK6 AKAP8 CACTIN SLC5A5 GRIK5 KANK1 APOA4 TNS2 ATP6V1B1 ARHGEF2 SOCS2 NR4A1 LRP1 SOX4 BECN1 ZFP36 LANCL2 KDM6B PTPRA PDGFRA CIB2 IL10 IL36A PPP3CA NTRK3 IRF8 APP ADAM15 AGTR1 HTR3B CYP11B1 PTGER1 SH2B2 ADCY1 TSC1 OR51E2 CX3CR1 GRM5 PLA2G1B BRSK2 FOXC2 CDK5R1 GRAMD1C HTR1F…
0.00342624	33	416	2.01374	Ossification	http://amigo.geneontology.org/amigo/term/GO:0001503	MRC2 IGF1 ATP2B1 MEF2C ACHE CHRD RASSF2 JAG1 ERCC2 CLEC11A MYF5 MGP ATP6V1B1 MSX2 TWIST1 RUNX2 JUND LRP3 MYBBP1A NOTCH1 DMP1 SLC26A2 SHH SUN1 THBS3 FOXC2 SLC8A1 MAPK11 IFITM1 RYR1 CEBPA LRP6 STATH
0.00342624	6	21	7.25294	Glomerular epithelial cell differentiation	http://amigo.geneontology.org/amigo/term/GO:0072311	JAG1 PODXL NPHS1 LAMB2 FOXC2 ADIPOQ
0.00345113	15	125	3.04624	Cardiac ventricle development	http://amigo.geneontology.org/amigo/term/GO:0003231	MEF2C SMARCD3 MYH7 JAG1 FOXF1 ENG HES1 SOX4 HEY2 NOTCH1 HEYL FOXC2 NKX2-5 MDM4 GATA4
0.00351101	10	61	4.16152	Cell fate determination	http://amigo.geneontology.org/amigo/term/GO:0001709	CYP26B1 PAX2 MEF2C JAG1 HES1 TBX2 LBX1 GATA2 EBF2 NOTCH4
0.00351101	10	61	4.16152	Smooth muscle cell differentiation	http://amigo.geneontology.org/amigo/term/GO:0051145	MEF2C SMARCD3 FOXF1 ENG HES1 TBX2 NFATC1 HEY2 NOTCH1 SHH
0.00352805	40	544	1.86657	Angiogenesis	http://amigo.geneontology.org/amigo/term/GO:0001525	HSPB6 TYMP FLT4 EPN2 SIRT6 JAG1 ENG UNC5B SEMA5A EPAS1 HOXB3 HOXA7 TWIST1 MMP19 NR4A1 PTGIS SPINK5 PDGFRA COL4A2 SPRY2 IL10 CCN3 EMILIN1 ADAM15 AGTR1 NOTCH1 ITGA5 TERT SHH CX3CR1 CSPG4 FOXC2 GATA2 ADGRB1 TBX1 COL4A1 NOTCH4 TNFSF12 TJP1 GATA4
0.00365628	16	140	2.90118	Negative regulation of neuron projection development	http://amigo.geneontology.org/amigo/term/GO:0010977	SEMA3F CD38 RUFY3 NTN1 ARHGAP4 MAG KANK1 TRPV4 SEMA5A LRP1 ITM2C PTPRG TSC1 NR2F1 CDK5R1 GAK
0.00384297	96	1678	1.45232	Protein phosphorylation	http://amigo.geneontology.org/amigo/term/GO:0006468	DVL2 MARK4 CAMK1G MLXIPL IGF1 MARCO FLT4 ROS1 PHKA1 TRIB2 MEF2C IL12RB2 DOCK3 TFAP4 GADD45B MKNK2 FBXO7 PTK6 RASSF2 CDK5RAP1 PARD6A DMPK AKAP8 CACTIN TYK2 MAST1 FKBP8 ENG MAP3K8 MAPK10 CCND1 HES1 NEK11 MAPKAPK3 ZAP70 ARHGEF2 SLC8A2 TWIST1 NCKAP1L CCR7 EPO DLG4 PTPRA CSNK1G2 ERN2 PDGFRA SPRY2 ABI1 EMILIN1 INHBE DUSP6 MAP3K12 RB1 NTRK3 BRD4 HUNK APP CCNO CDK20 ITGA5 SPRY1 MST1R GDF9 ADCY1 PHKG1 TSC…
0.0039156	69	1115	1.57093	Negative regulation of cell death	http://amigo.geneontology.org/amigo/term/GO:0060548	CD38 HSPB6 CIAPIN1 ZMYND11 BID IGF1 FLT4 TMEM161A EYA2 MNT PAX2 MEF2C MAEA CAPN3 FBXO7 MAG FKBP8 HPN PTPRZ1 UNC5B SEMA5A ARHGEF2 TEX11 SOCS2 TWIST1 NCKAP1L NR4A1 LRP1 SOX4 TNFSF14 RBCK1 CCR7 BECN1 EPO HIP1R NES HEY2 SPRY2 IL10 YME1L1 CCN3 BCL2L10 RB1 NTRK3 VIP NOTCH1 ITGA5 EN1 ALB TERT SHH TSC1 CX3CR1 GDNF NAA16 MST1 BTC CIDEA FOXC2 ERBB4 GATA2 NKX2-5 TBX1 SERPINB13 MDM4 TJP1 LRP6 GATA4 NFATC4
0.00397982	11	74	3.77349	Negative regulation of tumor necrosis factor production	http://amigo.geneontology.org/amigo/term/GO:0032720	IGF1 AKAP8 CACTIN CD33 CLEC4A TWIST1 C5AR2 IL10 CIDEA ADIPOQ MC1R
0.00405662	4	8	12.6927	Positive regulation of cardiac epithelial to mesenchymal transition	http://amigo.geneontology.org/amigo/term/GO:0062043	JAG1 ENG TWIST1 NOTCH1
0.00414285	20	202	2.5134	Regeneration	http://amigo.geneontology.org/amigo/term/GO:0031099	IGF1 CAPN3 MAG ENO3 SGCA CCND1 LRP1 SOX15 LCP1 IL10 CCN3 PPP3CA MAPK8IP3 ADAM15 NOTCH1 KLK6 NINJ2 LAMB2 ERBB4 GATA4
0.00417751	55	837	1.66809	Regulation of cell adhesion	http://amigo.geneontology.org/amigo/term/GO:0030155	IGF1 AP3D1 COL16A1 LAG3 CHRD JAG1 ARHGEF7 FOXF1 FGL1 ENG KANK1 MAP3K8 MYF5 TRPV4 SEMA5A SERPINI2 HES1 ZAP70 PLA2G2D HOXA7 NCKAP1L LRP1 SOX4 TNFSF14 LRFN3 CCR7 PODXL FOXA1 EPO LAMA5 PTPRA SPINK5 ADAM19 SERPINE2 IL10 EMILIN1 PPP3CA ADAM15 NOTCH1 DMP1 VSIG4 SHH DLC1 TSC1 FAM107A RASGRP1 SELP FOXC2 SOX12 FUT7 ADIPOQ PLXNB2 NOTCH4 TJP1 IL27RA
0.00430293	94	1642	1.45324	Negative regulation of macromolecule biosynthetic process	http://amigo.geneontology.org/amigo/term/GO:0010558	CD38 GTF2IRD1 JARID2 AASS NFIX MLXIPL ZBTB32 ZMYND11 PARP3 MNT TCF3 MBD3 PAX2 SIRT6 CIC MEF2C KHSRP TFAP4 CAPN3 MACROH2A2 MZF1 CIRBP CBY1 KLF8 HSF4 FOXF1 MED25 MIER2 ERF AEBP1 ENG EZH1 MAPK10 CCND1 TRPV4 HES1 ZBTB17 HOXB3 MSX2 TBX2 RNF2 HOXA7 TWIST1 RUNX2 SIN3B ZFP36 HOXD9 SOX15 FOXA1 EPO NPAS1 MYBBP1A LANCL2 ERN2 HNF1A HEY2 ITM2C ITM2B TBR1 IL10 RB1 IRF8 INPP5E NOTCH1 SIM2 NR2F6 EN1 YEATS2 HEYL …
0.00430293	38	513	1.88039	Cell growth	http://amigo.geneontology.org/amigo/term/GO:0016049	SEMA3F CD38 IGF1 RUFY3 ROS1 CYFIP2 OGFR NTN1 CDHR2 SIRT6 ARHGAP4 POU4F3 KLHL22 SYT17 DDX49 MAG HPN SEMA5A SOCS2 LRP1 FLRT3 SERPINE2 CCN3 RB1 APP ADAM15 AGTR1 S100A9 GDF9 FAM107A LPAR3 LAMB2 ANAPC2 RIMS2 MEX3C CDK5R1 IST1 SLIT1
0.00439346	11	75	3.72318	Embryonic heart tube morphogenesis	http://amigo.geneontology.org/amigo/term/GO:0003143	MEF2C ENG HES1 TBX2 TBR1 LBX1 CCDC40 NOTCH1 SHH NKX2-5 GATA4
0.00455969	12	88	3.46163	Regulation of striated muscle cell differentiation	http://amigo.geneontology.org/amigo/term/GO:0051153	CYP26B1 IGF1 MEF2C DMPK KAT2A MYF5 CCN3 NOTCH1 SHH NKX2-5 TBX1 MAML1
0.00473935	40	553	1.83619	Small GTPase mediated signal transduction	http://amigo.geneontology.org/amigo/term/GO:0007264	FARP2 NISCH WAS IGF1 NTN1 ARHGEF1 DOCK3 ARHGAP4 MYO9B LZTR1 SGSM3 ARHGEF7 ARHGEF18 SYDE1 KANK1 RAPGEFL1 ARHGEF2 SHC2 DOCK6 EPO ARHGEF16 SPRY2 LPAR6 RB1 RHOT2 AGTR1 DOK2 SHC3 NOTCH1 SH2B2 ARHGAP25 SPRY1 DLC1 SYNPO2L RASGRP1 CDC42EP4 MAPK11 SIPA1L1 LAT ARHGEF10
0.00486465	13	102	3.23538	Cell fate specification	http://amigo.geneontology.org/amigo/term/GO:0001708	EYA2 PAX2 FKBP8 APC2 TBX2 HOXD10 FOXA1 TBR1 NTRK3 NOTCH1 SHH TBX1 OLIG2
0.00486465	18	174	2.62607	Positive regulation of developmental growth	http://amigo.geneontology.org/amigo/term/GO:0048639	IGF1 RUFY3 NTN1 MEF2C CAPN3 SYT17 SEMA5A TBX2 LRP1 SOX15 HEY2 NOTCH1 LPAR3 ANAPC2 RIMS2 ERBB4 IST1 AGRN
0.00486465	11	76	3.67419	Cardiac cell development	http://amigo.geneontology.org/amigo/term/GO:0055006	IGF1 JAG1 OBSL1 PDGFRA HEY2 NOTCH1 SPRY1 TCAP SLC8A1 NKX2-5 MAML1
0.00486465	11	76	3.67419	Negative regulation of tumor necrosis factor superfamily cytokine production	http://amigo.geneontology.org/amigo/term/GO:1903556	IGF1 AKAP8 CACTIN CD33 CLEC4A TWIST1 C5AR2 IL10 CIDEA ADIPOQ MC1R
0.00519096	93	1631	1.44748	Negative regulation of cellular macromolecule biosynthetic process	http://amigo.geneontology.org/amigo/term/GO:2000113	CD38 GTF2IRD1 JARID2 AASS NFIX MLXIPL ZBTB32 ZMYND11 PARP3 MNT TCF3 MBD3 PAX2 SIRT6 CIC MEF2C KHSRP TFAP4 CAPN3 MACROH2A2 MZF1 CIRBP CBY1 KLF8 HSF4 FOXF1 MED25 MIER2 ERF AEBP1 ENG EZH1 MAPK10 CCND1 TRPV4 HES1 ZBTB17 HOXB3 MSX2 TBX2 RNF2 HOXA7 TWIST1 RUNX2 SIN3B ZFP36 HOXD9 SOX15 FOXA1 EPO NPAS1 MYBBP1A LANCL2 ERN2 HNF1A HEY2 ITM2C ITM2B TBR1 RB1 IRF8 INPP5E NOTCH1 SIM2 NR2F6 EN1 YEATS2 HEYL PITX2…
0.00520541	17	160	2.69719	Epithelial to mesenchymal transition	http://amigo.geneontology.org/amigo/term/GO:0001837	PHLDB1 JAG1 HPN ENG TWIST1 FOXA1 HEY2 SPRY2 TGFB1I1 ADAM15 NOTCH1 HEYL SPRY1 LDLRAD4 SPRED2 NOTCH4 LRP6
0.00520541	17	160	2.69719	Hindbrain development	http://amigo.geneontology.org/amigo/term/GO:0030902	KAT2A NAGLU PHOX2B HES1 HOXB3 SERPINE2 TBR1 GRID2 EN1 SHH DLC1 SPTBN2 HOXB2 CDK5R1 NHLH2 GATA2 LRP6
0.00526831	13	103	3.20397	Spinal cord development	http://amigo.geneontology.org/amigo/term/GO:0021510	CHRD ERCC2 SOX4 MPST HOXD10 LBX1 NOTCH1 SHH GDNF SOX12 GATA2 TCTN1 OLIG2
0.00526831	13	103	3.20397	Segmentation	http://amigo.geneontology.org/amigo/term/GO:0035282	SEMA3F DVL2 FOXF1 KAT2A MYF5 CDX1 PAX1 ABI1 PCSK6 NOTCH1 TCAP FOXC2 LRP6
0.00532741	11	77	3.62647	Fatty acid beta-oxidation	http://amigo.geneontology.org/amigo/term/GO:0006635	ACADVL ACOX3 MCAT GCDH EHHADH ACADL ABCD4 TWIST1 ACADS ADIPOQ DECR2
0.00534763	6	23	6.62225	Lymphoid progenitor cell differentiation	http://amigo.geneontology.org/amigo/term/GO:0002320	HES1 SOX4 NOTCH1 BATF SHH TREX1
0.0054167	32	411	1.97647	Forebrain development	http://amigo.geneontology.org/amigo/term/GO:0030900	NDST1 WDR62 EFHC1 KAT2A EZH1 SEMA5A HES1 LRP1 AVPR2 KDM6B BTBD3 TBR1 APP NOTCH1 PITX2 SHH DLC1 SUN1 TSC1 CDH2 CDK5R1 NHLH2 ERBB4 GATA2 SLC8A1 NR2F2 SLIT1 ZNF335 TCTN1 OLIG2 PROP1 LRP6
0.00567264	25	290	2.18839	Axon guidance	http://amigo.geneontology.org/amigo/term/GO:0007411	SEMA3F NTN1 NOTCH3 POU4F3 SCN1B UNC5B SEMA5A LRP1 FLRT3 LAMA5 PTPRA TBR1 TUBB2B APP DOK2 SHC3 NOTCH1 ROBO3 SHH GDNF LAMB2 SPTBN2 CDK5R1 SLIT1 PLXNB2
0.00588631	17	162	2.66389	Branching morphogenesis of an epithelial tube	http://amigo.geneontology.org/amigo/term/GO:0048754	PAX2 SIRT6 PGR FOXF1 ENG FOXA1 LAMA5 SPRY2 NOTCH1 SPRY1 SHH GDNF FOXC2 COL4A1 NOTCH4 HOXB7 LRP6
0.00588975	3	4	19.039	Synaptic vesicle uncoating	http://amigo.geneontology.org/amigo/term/GO:0016191	DNAJC6 SH3GL1 GAK
0.00588975	3	4	19.039	Ascending aorta morphogenesis	http://amigo.geneontology.org/amigo/term/GO:0035910	HES1 SOX4 HEY2
0.00588975	19	193	2.49907	Morphogenesis of a branching epithelium	http://amigo.geneontology.org/amigo/term/GO:0061138	PAX2 SIRT6 PGR FOXF1 ENG FOXA1 LAMA5 SPRY2 IL10 NOTCH1 ST14 SPRY1 SHH GDNF FOXC2 COL4A1 NOTCH4 HOXB7 LRP6
0.00588975	3	4	19.039	Chemoattraction of axon	http://amigo.geneontology.org/amigo/term/GO:0061642	LRP1 ROBO3 GDNF
0.00588975	25	291	2.18087	Neuron projection guidance	http://amigo.geneontology.org/amigo/term/GO:0097485	SEMA3F NTN1 NOTCH3 POU4F3 SCN1B UNC5B SEMA5A LRP1 FLRT3 LAMA5 PTPRA TBR1 TUBB2B APP DOK2 SHC3 NOTCH1 ROBO3 SHH GDNF LAMB2 SPTBN2 CDK5R1 SLIT1 PLXNB2
0.00590969	30	378	2.01471	Regulation of neurogenesis	http://amigo.geneontology.org/amigo/term/GO:0050767	SEMA3F RUFY3 NTN1 SMARCD3 ARHGAP4 METRN FBXO31 MAG PTPRZ1 PITX3 SEMA5A HES1 HOXB3 LRP1 OBSL1 HEY2 SERPINE2 PPP3CA NTRK3 NOTCH1 HEYL SHH CX3CR1 LPAR3 ANAPC2 CDK5R1 IST1 PLXNB2 ZNF335 OLIG2
0.00591175	8	43	4.72285	Regulation of myotube differentiation	http://amigo.geneontology.org/amigo/term/GO:0010830	CYP26B1 DMPK MYF5 CCN3 NOTCH1 NKX2-5 TBX1 MAML1
0.00608606	41	581	1.79139	Regulation of hormone levels	http://amigo.geneontology.org/amigo/term/GO:0010817	CYP26B1 CD38 COMT ARHGEF7 SLC5A5 HPN NPVF NMU TRPV4 TTR LRP1 SOX4 FOXA1 PDGFRA HNF1A CCN3 DUOX1 PPP3CA PCSK6 AGTR1 VIP CYP3A4 CYP11B1 GDF9 SHH KLK6 ADH6 BRSK2 PNLIP RIMS2 FOXE1 CYP11B2 ADIPOQ ADRA2C PLA2G6 NMB HSD17B11 AKR1C4 DIO2 RAB11FIP3 HNF1B
0.00608606	13	105	3.14294	Cardiac muscle cell differentiation	http://amigo.geneontology.org/amigo/term/GO:0055007	IGF1 MEF2C CBY1 KAT2A OBSL1 KDM6B PDGFRA HEY2 TSC1 TCAP SLC8A1 NKX2-5 MAML1
0.00624324	4	9	11.2824	Cardiac ventricle formation	http://amigo.geneontology.org/amigo/term/GO:0003211	MEF2C SMARCD3 SOX4 NOTCH1
0.00624324	4	9	11.2824	Cardiac neural crest cell development involved in outflow tract morphogenesis	http://amigo.geneontology.org/amigo/term/GO:0061309	JAG1 HES1 TWIST1 PITX2
0.00624324	4	9	11.2824	Regulation of cardiac epithelial to mesenchymal transition	http://amigo.geneontology.org/amigo/term/GO:0062042	JAG1 ENG TWIST1 NOTCH1
0.00627423	93	1644	1.43603	Positive regulation of signal transduction	http://amigo.geneontology.org/amigo/term/GO:0009967	CASP10 DVL2 BID IGF1 MARCO FLT4 CYFIP2 NDST1 EPN2 MEF2C P2RX5 GADD45B KLHL22 MFNG PTK6 RASSF2 JAG1 NECAB2 FKBP8 ENG KANK1 UNC5B PSMD3 PSMD11 TRPV4 SEMA5A HES1 ZAP70 GIPC1 LRP1 PTGIS GRM4 SOX4 TNFSF14 RBCK1 CCR7 BECN1 FOXA1 EPO HIP1R LANCL2 DLG4 CSNK1G2 C5AR2 PDGFRA ITM2C SPRY2 IL10 CCN3 MAPK8IP3 INHBE MAP3K12 LPAR6 NTRK3 TGFB1I1 BRD4 APP NOTCH1 NRG2 ITGA5 SHANK1 S100A9 MST1R TERT GDF9 SHH SYNPO2L…
0.00628461	48	717	1.69943	Negative regulation of cellular component organization	http://amigo.geneontology.org/amigo/term/GO:0051129	SEMA3F CD38 ERCC1 WAS IGF1 RUFY3 NTN1 ADD2 ARHGAP4 KLHL22 TFIP11 TRIM9 ARHGEF7 NECAB2 MEFV ARHGEF18 MAG KANK1 KAT2A APOA4 TRPV4 SEMA5A APC2 ARHGEF2 DNAJC15 LRP1 BECN1 HIP1R DLG4 ITM2C SPRY2 EMILIN1 PPP3CA PTPRG NOTCH1 SHANK1 DLC1 TSC1 FAM107A LDLRAD4 SPTBN2 NR2F1 CDK5R1 GAK ADIPOQ SLIT1 RTEL1 TJP1
0.006441	48	718	1.69707	Negative regulation of cell differentiation	http://amigo.geneontology.org/amigo/term/GO:0045596	SEMA3F IGF1 RUFY3 NTN1 TRIB2 LAG3 ARHGAP4 CHRD FBXO7 JAG1 MAG HPN KANK1 PITX3 PHOX2B CCND1 TRPV4 SEMA5A HES1 HOXA7 TWIST1 ZFP36 FOXA1 LRP3 NFATC1 CRP HEY2 SPRY2 CCN3 LBX1 PPP3CA RB1 NTRK3 TGFB1I1 APP NOTCH1 SPRY1 SHH LDLRAD4 CDK5R1 ZHX2 GATA2 ADIPOQ NKX2-5 TBX1 SPRED2 OLIG2 NOTCH4
0.006441	6	24	6.34633	Glomerular epithelium development	http://amigo.geneontology.org/amigo/term/GO:0072010	JAG1 PODXL NPHS1 LAMB2 FOXC2 ADIPOQ
0.00660447	10	67	3.78885	Muscle tissue morphogenesis	http://amigo.geneontology.org/amigo/term/GO:0060415	SIRT6 MYH7 ENG MYF5 HEY2 NOTCH1 TCAP FOXC2 NKX2-5 TBX1
0.00703474	14	121	2.93714	Embryonic limb morphogenesis	http://amigo.geneontology.org/amigo/term/GO:0030326	CYP26B1 TBX2 TWIST1 RUNX2 HOXD9 HOXD10 HNF1A NOTCH1 EN1 SHH ZNF358 TMEM231 HOXA10 LRP6
0.00703474	14	121	2.93714	Embryonic appendage morphogenesis	http://amigo.geneontology.org/amigo/term/GO:0035113	CYP26B1 TBX2 TWIST1 RUNX2 HOXD9 HOXD10 HNF1A NOTCH1 EN1 SHH ZNF358 TMEM231 HOXA10 LRP6
0.00709077	64	1042	1.55917	Positive regulation of cell population proliferation	http://amigo.geneontology.org/amigo/term/GO:0008284	CD38 MARK4 MLXIPL IGF1 FLT4 NTN1 GLP2R TCF3 PAX2 SIRT6 MEF2C IL12RB2 SMARCD3 CHRD HSF4 FOXF1 DOT1L CLEC11A HPN PITX3 CCND1 NOP2 SEMA5A HES1 ZAP70 TBX2 TWIST1 NCKAP1L NR4A1 SOX4 RUNX2 AVPR2 SOX15 EPO NES C5AR2 PDGFRA HEY2 IL10 NTRK3 AGTR1 VIP NOTCH1 MST1R TERT GDF9 SHH CX3CR1 GDNF PLA2G1B MST1 BTC ERBB4 GATA2 HOXC10 NKX2-5 TBX1 NMB ZNF335 CRLF2 ZNF580 TNFSF12 TJP1 IL27RA
0.00783938	28	350	2.03082	Negative regulation of locomotion	http://amigo.geneontology.org/amigo/term/GO:0040013	SEMA3F NISCH WAS MEF2C ARHGAP4 CHRD JAG1 ENG KANK1 SEMA5A HOXA7 LRP1 C5AR2 CCN3 EMILIN1 ADAM15 PTPRG NOTCH1 SLAMF8 SHH DLC1 CX3CR1 LDLRAD4 ERBB4 ADIPOQ ADGRB1 NR2F2 IFITM1
0.00793495	16	152	2.67214	Tube formation	http://amigo.geneontology.org/amigo/term/GO:0035148	DVL2 PAX2 KAT2A TWIST1 SOX4 PODXL NOTCH1 ST14 SHH DLC1 TSC1 GDNF TCAP PLXNB2 TCTN1 LRP6
0.0080058	104	1896	1.39244	Regulation of intracellular signal transduction	http://amigo.geneontology.org/amigo/term/GO:1902531	CASP10 DVL2 CD22 ZMYND11 BID IGF1 MARCO FLT4 ROS1 TMEM161A PDE4A NDST1 MBD3 ARHGEF1 MEF2C P2RX5 ARHGAP4 CAPN3 MYO9B GADD45B KLHL22 LZTR1 DEPDC5 THOC5 SGSM3 RASSF2 ARHGEF7 NECAB2 ARHGEF18 SYDE1 CACTIN ENG KANK1 UNC5B TRPV4 NOP2 SEMA5A ZAP70 PLEK ARHGEF2 SLC8A2 TWIST1 LRP1 GRM4 TNFSF14 RBCK1 CCR7 BECN1 EPO ARHGEF16 C5AR2 PDGFRA SERPINE2 SPRY2 CCN3 MAPKBP1 BCL2L10 EMILIN1 MAPK8IP3 DUSP6 MAP3K12 LPAR…
0.00807733	19	199	2.42372	Tumor necrosis factor production	http://amigo.geneontology.org/amigo/term/GO:0032640	IGF1 AKAP8 CACTIN CD33 DDX58 CLEC4A ARHGEF2 TWIST1 ZFP36 C5AR2 IL10 APP CX3CR1 RASGRP1 CIDEA ADIPOQ CARD9 TREX1 MC1R
0.00807733	19	199	2.42372	Regulation of tumor necrosis factor production	http://amigo.geneontology.org/amigo/term/GO:0032680	IGF1 AKAP8 CACTIN CD33 DDX58 CLEC4A ARHGEF2 TWIST1 ZFP36 C5AR2 IL10 APP CX3CR1 RASGRP1 CIDEA ADIPOQ CARD9 TREX1 MC1R
0.00807815	26	316	2.08866	Negative regulation of cell motility	http://amigo.geneontology.org/amigo/term/GO:2000146	NISCH WAS MEF2C ARHGAP4 CHRD JAG1 ENG KANK1 HOXA7 LRP1 C5AR2 CCN3 EMILIN1 ADAM15 PTPRG NOTCH1 SLAMF8 SHH DLC1 CX3CR1 LDLRAD4 ERBB4 ADIPOQ ADGRB1 NR2F2 IFITM1
0.00813509	10	69	3.67903	Heart looping	http://amigo.geneontology.org/amigo/term/GO:0001947	MEF2C ENG TBX2 TBR1 LBX1 CCDC40 NOTCH1 SHH NKX2-5 GATA4
0.00813509	25	299	2.12252	Negative regulation of cell migration	http://amigo.geneontology.org/amigo/term/GO:0030336	NISCH MEF2C ARHGAP4 CHRD JAG1 ENG KANK1 HOXA7 LRP1 C5AR2 CCN3 EMILIN1 ADAM15 PTPRG NOTCH1 SLAMF8 SHH DLC1 CX3CR1 LDLRAD4 ERBB4 ADIPOQ ADGRB1 NR2F2 IFITM1
0.00821201	13	109	3.0276	Fatty acid catabolic process	http://amigo.geneontology.org/amigo/term/GO:0009062	ACADVL ACOX3 MCAT ILVBL GCDH EHHADH PCCB ACADL ABCD4 TWIST1 ACADS ADIPOQ DECR2
0.00829644	15	138	2.75927	Endocrine system development	http://amigo.geneontology.org/amigo/term/GO:0035270	HES1 HOXB3 SOX4 PAX1 PDGFRA HNF1A PITX2 SHH CDH2 FOXE1 GATA2 NKX2-5 TBX1 PROP1 HNF1B
0.0088561	5	17	7.46626	Positive regulation of systemic arterial blood pressure	http://amigo.geneontology.org/amigo/term/GO:0003084	ENG NMU AVPR2 CYP11B2 NR2F2
0.0088561	5	17	7.46626	Cell migration involved in heart development	http://amigo.geneontology.org/amigo/term/GO:0060973	ENG TWIST1 FLRT3 NOTCH1 PITX2
0.00886544	63	1032	1.54968	Regulation of cellular component biogenesis	http://amigo.geneontology.org/amigo/term/GO:0044087	FARP2 MARK4 ERCC1 WAS BID PHLDB1 IFT88 CYFIP2 NTN1 ARHGEF10L ADD2 MEF2C COL16A1 TFIP11 MTMR3 KCTD17 TRIM9 ARHGEF7 MEFV ARHGEF18 ERCC2 MED25 KANK1 KAT2A PLEK DNAJC15 NCKAP1L LRP1 FLRT3 NCLN LRFN3 CCR7 BECN1 PODXL HIP1R VPS4A PTPRA LCP1 EMILIN1 RB1 NTRK3 APP NOTCH1 GRID2 NPHS1 SHANK1 DLC1 TSC1 SYNPO2L FAM107A LDLRAD4 SPTBN2 SELP CDK5R1 CDC42EP4 ADGRB1 PLA2G6 SLIT1 AGRN RTEL1 ARHGEF10 TJP1 CLSTN3
0.00888722	19	201	2.39961	Notch signaling pathway	http://amigo.geneontology.org/amigo/term/GO:0007219	EPN2 NOTCH3 MFNG JAG1 HES1 TBX2 FOXA1 HEY2 CCN3 APP NOTCH1 HEYL PGAM2 FOXC2 GATA2 NOTCH4 CEBPA CFD MAML1
0.008938	10	70	3.62647	Somitogenesis	http://amigo.geneontology.org/amigo/term/GO:0001756	FOXF1 KAT2A MYF5 CDX1 PAX1 ABI1 NOTCH1 TCAP FOXC2 LRP6
0.00923291	24	285	2.13771	Heart process	http://amigo.geneontology.org/amigo/term/GO:0003015	CACNA1G CACNB1 ATP2B1 MYH7 TAZ DMPK SCN1B NMU EPAS1 SLC8A2 TBX2 POPDC2 KCNK15 HEY2 SGCD GAA TCAP SLC8A1 NKX2-5 CTNNA3 KCNJ12 RYR1 TREX1 TNNI2
0.00923291	4	10	10.1541	Foregut morphogenesis	http://amigo.geneontology.org/amigo/term/GO:0007440	FOXF1 NOTCH1 SHH GATA4
0.00923291	4	10	10.1541	Vascular associated smooth muscle cell development	http://amigo.geneontology.org/amigo/term/GO:0097084	ENG HES1 HEY2 NOTCH1
0.00925885	18	186	2.45664	Negative regulation of cell projection organization	http://amigo.geneontology.org/amigo/term/GO:0031345	SEMA3F CD38 RUFY3 NTN1 ARHGAP4 MAG KANK1 TRPV4 SEMA5A LRP1 ITM2C SPRY2 PPP3CA PTPRG TSC1 NR2F1 CDK5R1 GAK
0.00925885	31	409	1.92407	Epithelial cell proliferation	http://amigo.geneontology.org/amigo/term/GO:0050673	IGF1 FLT4 PAX2 SIRT6 MEF2C PGR FGL1 HPN ENG CCND1 SEMA5A HES1 TWIST1 NR4A1 ZFP36 C5AR2 EHF IL10 CCN3 RB1 AGTR1 VIP NOTCH1 SHH OR51E2 MST1 GATA2 TBX1 NR2F2 ZNF580 TNFSF12
0.00966366	17	171	2.52368	Adaptive thermogenesis	http://amigo.geneontology.org/amigo/term/GO:1990845	SIRT6 ACHE NOVA2 PHOX2B TRPV4 ACADL EPAS1 KDM6B RB1 PTH2R NOTCH1 CIDEA FOXC2 HOXC10 ADIPOQ DIO2 EBF2
0.00968112	7	36	4.93603	Endocardial cushion morphogenesis	http://amigo.geneontology.org/amigo/term/GO:0003203	ENG TBX2 TWIST1 HEY2 NOTCH1 HEYL MDM4
0.0099104	21	236	2.25886	Regulation of synapse structure or activity	http://amigo.geneontology.org/amigo/term/GO:0050803	SEMA3F NTN1 MEF2C SLC17A7 DNM1 FLRT3 LRFN3 IL10 NTRK3 APP GRID2 CDH2 ANAPC2 CDK5R1 ADGRB1 SLIT1 AGRN SIPA1L1 ARC ADGRL1 CLSTN3
0.00998593	15	141	2.70056	Determination of bilateral symmetry	http://amigo.geneontology.org/amigo/term/GO:0009855	WNT8B MEF2C FOXF1 ENG TBX2 TBR1 LBX1 PCSK6 CCDC40 NOTCH1 PITX2 SHH NKX2-5 TBX1 GATA4
0.0100023	22	253	2.20742	Neuron apoptotic process	http://amigo.geneontology.org/amigo/term/GO:0051402	BID MEF2C POU4F3 MYBL2 MAG GRIK5 PTPRZ1 UNC5B PITX3 LRP1 GRM4 NES IL10 RB1 APP GRID2 EN1 TERT CX3CR1 GDNF CDK5R1 NFATC4
0.0101597	12	98	3.1084	Regulation of epithelial to mesenchymal transition	http://amigo.geneontology.org/amigo/term/GO:0010717	PHLDB1 JAG1 HPN ENG TWIST1 FOXA1 SPRY2 TGFB1I1 NOTCH1 SPRY1 LDLRAD4 SPRED2
0.0102019	19	204	2.36432	Tumor necrosis factor superfamily cytokine production	http://amigo.geneontology.org/amigo/term/GO:0071706	IGF1 AKAP8 CACTIN CD33 DDX58 CLEC4A ARHGEF2 TWIST1 ZFP36 C5AR2 IL10 APP CX3CR1 RASGRP1 CIDEA ADIPOQ CARD9 TREX1 MC1R
0.0102019	87	1545	1.42946	Export from cell	http://amigo.geneontology.org/amigo/term/GO:0140352	AOC1 CD38 ITGAL CACNA1G RHBDF1 MMP25 NISCH IGF1 ATP6V0A1 USE1 ATP2B1 SLC4A4 MEF2C LAT2 ACHE RPH3A TRIM9 HRH3 ARHGEF7 PARD6A FOXF1 SYT17 CD33 ATP4A GRIK5 NPVF ENG PSMD3 PSMD11 PPY NMU FOLR3 TRPV4 APBB3 PLEK SLC8A2 TTR ABCG2 GIPC1 ATP7B NCKAP1L LRP1 IL13RA2 GRM4 SOX4 UBR4 SYNGR3 ACLY VPS4A TCN1 HNF1A SERPINE2 CCN3 PPP3CA PCSK6 APP CD53 AGTR1 VIP NOTCH1 ITIH3 S100A9 ALB GDF9 ADCY1 OR51E2 TRAPPC11 GD…
0.0102019	19	204	2.36432	Regulation of tumor necrosis factor superfamily cytokine production	http://amigo.geneontology.org/amigo/term/GO:1903555	IGF1 AKAP8 CACTIN CD33 DDX58 CLEC4A ARHGEF2 TWIST1 ZFP36 C5AR2 IL10 APP CX3CR1 RASGRP1 CIDEA ADIPOQ CARD9 TREX1 MC1R
0.0102507	21	237	2.24933	Anatomical structure maturation	http://amigo.geneontology.org/amigo/term/GO:0071695	FARP2 IGF1 PAX2 PGR MAEA ERCC2 HES1 EPAS1 RUNX2 FOXA1 EPO SPINK5 RB1 APP CX3CR1 THBS3 CDK5R1 GATA2 AGRN RYR1 CEBPA
0.0103387	16	157	2.58704	Cold-induced thermogenesis	http://amigo.geneontology.org/amigo/term/GO:0106106	SIRT6 ACHE NOVA2 PHOX2B ACADL EPAS1 KDM6B RB1 PTH2R NOTCH1 CIDEA FOXC2 HOXC10 ADIPOQ DIO2 EBF2
0.0103387	16	157	2.58704	Regulation of cold-induced thermogenesis	http://amigo.geneontology.org/amigo/term/GO:0120161	SIRT6 ACHE NOVA2 PHOX2B ACADL EPAS1 KDM6B RB1 PTH2R NOTCH1 CIDEA FOXC2 HOXC10 ADIPOQ DIO2 EBF2
0.0104666	15	142	2.68155	Specification of symmetry	http://amigo.geneontology.org/amigo/term/GO:0009799	WNT8B MEF2C FOXF1 ENG TBX2 TBR1 LBX1 PCSK6 CCDC40 NOTCH1 PITX2 SHH NKX2-5 TBX1 GATA4
0.0105711	29	377	1.95272	Regulation of binding	http://amigo.geneontology.org/amigo/term/GO:0051098	DDX11 IGF1 ADD2 SMARCD3 TFAP4 MFNG TFIP11 ARHGEF7 ERCC2 DOT1L MED25 HES1 MSX2 TWIST1 LRP1 SYMPK HIP1R NES HEY2 IL10 PPP3CA RB1 APP ADAM15 CEBPG TERT ADIPOQ ZBTB7C EBF2
0.0106362	21	238	2.23988	Fat cell differentiation	http://amigo.geneontology.org/amigo/term/GO:0045444	TRIB2 CBY1 JAG1 DKKL1 CCND1 TRPV4 HES1 NR4A1 ZFP36 LRP3 PDGFRA TGFB1I1 WIF1 SH2B2 MEX3C GATA2 ADIPOQ ZBTB7C DIO2 EBF2 CEBPA
0.0106362	21	238	2.23988	Positive regulation of neurogenesis	http://amigo.geneontology.org/amigo/term/GO:0050769	RUFY3 NTN1 SMARCD3 METRN FBXO31 MAG PTPRZ1 SEMA5A HES1 LRP1 OBSL1 SERPINE2 NOTCH1 SHH CX3CR1 LPAR3 ANAPC2 IST1 PLXNB2 ZNF335 OLIG2
0.0106799	5	18	7.05147	Pulmonary valve morphogenesis	http://amigo.geneontology.org/amigo/term/GO:0003184	JAG1 NFATC1 HEY2 NOTCH1 HEYL
0.0106799	7	37	4.80262	Cardiac atrium development	http://amigo.geneontology.org/amigo/term/GO:0003230	ENG SOX4 HEY2 NOTCH1 NKX2-5 MDM4 GATA4
0.0106799	29	378	1.94755	Lipid catabolic process	http://amigo.geneontology.org/amigo/term/GO:0016042	CYP26B1 PNPLA6 ACADVL ACOX3 MCAT ILVBL GCDH APOA4 EHHADH PCCB ACADL NEU2 PLA2G2D ABCD4 TWIST1 ACADS LRP1 FABP2 CYP3A4 PLIN1 FABP6 PLA2G1B PNLIP CIDEA ADIPOQ PLA2G6 HSD17B11 DECR2 PLCH2
0.0106799	27	342	2.0041	Second-messenger-mediated signaling	http://amigo.geneontology.org/amigo/term/GO:0019932	CD22 IGF1 PDE4A P2RX5 LAT2 DMPK GRIN2D ZAP70 PLEK SLC8A2 CCR7 NFATC1 PPP3CA AGTR1 CXCR5 ADCY1 SAMD14 OR51E2 CX3CR1 GRM5 PDZD3 SELP RIMS2 SLC8A1 LAT NFATC4 ADGRL1
0.0106799	16	158	2.57066	Regulation of epithelial cell differentiation	http://amigo.geneontology.org/amigo/term/GO:0030856	PAX2 MACROH2A2 JAG1 CCND1 HES1 HOXA7 ZFP36 HEY2 SPRY2 NOTCH1 KRT84 SPRY1 GDNF SERPINB13 SPRED2 NOTCH4
0.0106799	7	37	4.80262	Cell-cell adhesion mediated by cadherin	http://amigo.geneontology.org/amigo/term/GO:0044331	CDHR2 FOXA1 ADAM19 NOTCH1 CDH2 NOTCH4 TJP1
0.0106799	23	272	2.14655	Positive regulation of growth	http://amigo.geneontology.org/amigo/term/GO:0045927	CD38 IGF1 RUFY3 NTN1 MEF2C CAPN3 KLHL22 SYT17 DDX49 HPN SEMA5A TBX2 LRP1 SOX15 HEY2 NOTCH1 S100A9 LPAR3 ANAPC2 RIMS2 ERBB4 IST1 AGRN
0.0106799	91	1636	1.41202	Secretion	http://amigo.geneontology.org/amigo/term/GO:0046903	AOC1 CD38 ITGAL CACNA1G RHBDF1 MMP25 NISCH IGF1 ATP6V0A1 USE1 MEF2C LAT2 ACHE RPH3A COMT TRIM9 HRH3 ARHGEF7 DHODH PARD6A FOXF1 SYT17 CD33 GRIK5 NPVF ENG PSMD3 PSMD11 PPY NMU CCND1 FOLR3 TRPV4 APBB3 PLEK PLA2G2D TTR SOCS2 GIPC1 NCKAP1L LRP1 IL13RA2 GRM4 SOX4 AVPR2 UBR4 SYNGR3 HIP1R ACLY VPS4A TCN1 HNF1A SERPINE2 CCN3 PPP3CA PCSK6 APP CD53 AGTR1 VIP NOTCH1 NPHS1 ITIH3 S100A9 ALB GDF9 ADCY1 OR51E2 T…
0.0106799	26	324	2.03709	Negative regulation of cellular component movement	http://amigo.geneontology.org/amigo/term/GO:0051271	NISCH WAS MEF2C ARHGAP4 CHRD JAG1 ENG KANK1 HOXA7 LRP1 C5AR2 CCN3 EMILIN1 ADAM15 PTPRG NOTCH1 SLAMF8 SHH DLC1 CX3CR1 LDLRAD4 ERBB4 ADIPOQ ADGRB1 NR2F2 IFITM1
0.0106799	16	158	2.57066	Retina development in camera-type eye	http://amigo.geneontology.org/amigo/term/GO:0060041	ATP2B1 PAX2 SMARCD3 ACHE SLC17A7 NAGLU GNAT1 OBSL1 PDGFRA TUB LAMB2 ZHX2 FJX1 COL4A1 SLC4A5 LRP6
0.0106799	12	99	3.07701	Renal tubule development	http://amigo.geneontology.org/amigo/term/GO:0061326	PAX2 MEF2C JAG1 HES1 LAMA5 NOTCH1 HEYL SHH GDNF COL4A1 HOXB7 HNF1B
0.0110362	28	361	1.96894	Muscle contraction	http://amigo.geneontology.org/amigo/term/GO:0006936	CD38 HSPB6 CACNA1G ATP2B1 MYH7 TAZ DMPK SCN1B ACTA2 SGCA NMU TRPV4 TACR1 TBX2 CNN1 PGAM2 GDNF GAA TCAP SLC8A1 NKX2-5 CTNNA3 ADRA2C KCNJ12 PLA2G6 RYR1 LTB4R TNNI2
0.0111667	39	566	1.74916	Regulation of cytoskeleton organization	http://amigo.geneontology.org/amigo/term/GO:0051493	WAS PHLDB1 PARP3 CYFIP2 ARHGEF10L ADD2 ARHGEF7 ARHGEF18 SYDE1 KANK1 KAT2A TRPV4 SEMA5A APC2 PLEK ARHGEF2 NCKAP1L LRP1 CCR7 MAP1S HIP1R NES PDGFRA NTRK3 NPHS1 SHANK1 S100A9 MAP9 DLC1 TSC1 SYNPO2L FAM107A SPTBN2 CDK5R1 CDC42EP4 GAS2L1 AFAP1 ARHGEF10 TJP1
0.0112903	10	73	3.47744	Negative regulation of neuron differentiation	http://amigo.geneontology.org/amigo/term/GO:0045665	JAG1 MAG PHOX2B HES1 LBX1 APP NOTCH1 SHH ZHX2 OLIG2
0.0113176	19	207	2.33005	Morphogenesis of a branching structure	http://amigo.geneontology.org/amigo/term/GO:0001763	PAX2 SIRT6 PGR FOXF1 ENG FOXA1 LAMA5 SPRY2 IL10 NOTCH1 ST14 SPRY1 SHH GDNF FOXC2 COL4A1 NOTCH4 HOXB7 LRP6
0.0113176	3	5	15.2312	Ascending aorta development	http://amigo.geneontology.org/amigo/term/GO:0035905	HES1 SOX4 HEY2
0.0113176	12	100	3.04624	Long-term synaptic potentiation	http://amigo.geneontology.org/amigo/term/GO:0060291	SCGN GRIN2D SLC8A2 SERPINE2 APP SLC24A2 SHANK1 ADCY1 FAM107A CX3CR1 ARC NFATC4
0.0113176	3	5	15.2312	Glomerular mesangial cell development	http://amigo.geneontology.org/amigo/term/GO:0072144	ACTA2 NOTCH1 FOXC2
0.0113176	3	5	15.2312	Clathrin coat disassembly	http://amigo.geneontology.org/amigo/term/GO:0072318	DNAJC6 SH3GL1 GAK
0.0113176	23	274	2.13088	Sensory organ morphogenesis	http://amigo.geneontology.org/amigo/term/GO:0090596	CYP26B1 DVL2 NTN1 PAX2 POU4F3 JAG1 HPN PITX3 NAGLU GNAT1 ATP6V1B1 KCNQ4 TBX2 TWIST1 OBSL1 SPRY2 PITX2 TCAP ZHX2 GATA2 FJX1 TBX1 LRP6
0.0113176	3	5	15.2312	Regulation of gastric motility	http://amigo.geneontology.org/amigo/term/GO:1905333	TYMP NMU PTGER1
0.0115791	99	1816	1.38389	Positive regulation of molecular function	http://amigo.geneontology.org/amigo/term/GO:0044093	CASP10 DVL2 DDX11 BID IGF1 FLT4 ROS1 CYFIP2 TCF3 ARHGEF10L ADD2 ARHGEF1 MEF2C DOCK3 ARHGAP4 TFAP4 CAPN3 MYO9B MFNG DEPDC5 SGSM3 RASSF2 CDK5RAP1 ARHGEF7 MEFV ERCC2 AMH MED25 SYDE1 CD33 DDX58 CCND1 APOA4 HES1 GNAT1 APC2 PLEK ARHGEF2 SLC8A2 DNAJC15 TWIST1 NCKAP1L LRP1 RBCK1 CCR7 SYNGR3 FOXA1 EPO ARHGEF16 HIP1R DLG4 PDGFRA SPRY2 IL10 ABI1 BCL2L10 PPP3CA RB1 NTRK3 SGSM2 APP AGTR1 JPH2 CEBPG RGS12 ARHG…
0.0116981	23	275	2.12313	Heart contraction	http://amigo.geneontology.org/amigo/term/GO:0060047	CACNA1G CACNB1 ATP2B1 MYH7 TAZ DMPK SCN1B NMU EPAS1 SLC8A2 TBX2 POPDC2 KCNK15 HEY2 SGCD GAA TCAP SLC8A1 NKX2-5 CTNNA3 KCNJ12 RYR1 TNNI2
0.0117727	8	49	4.14454	Positive regulation of striated muscle cell differentiation	http://amigo.geneontology.org/amigo/term/GO:0051155	CYP26B1 IGF1 MEF2C KAT2A MYF5 SHH TBX1 MAML1
0.0117727	8	49	4.14454	Cardiac muscle cell proliferation	http://amigo.geneontology.org/amigo/term/GO:0060038	JARID2 MEF2C TBX2 HEY2 NOTCH1 FOXC2 ERBB4 MAPK11
0.0118048	11	87	3.20964	Heart growth	http://amigo.geneontology.org/amigo/term/GO:0060419	JARID2 IGF1 SIRT6 MEF2C TBX2 HEY2 DUSP6 NOTCH1 FOXC2 ERBB4 MAPK11
0.011892	15	145	2.62607	Appendage morphogenesis	http://amigo.geneontology.org/amigo/term/GO:0035107	CYP26B1 TBX2 TWIST1 SOX4 RUNX2 HOXD9 HOXD10 HNF1A NOTCH1 EN1 SHH ZNF358 TMEM231 HOXA10 LRP6
0.011892	15	145	2.62607	Limb morphogenesis	http://amigo.geneontology.org/amigo/term/GO:0035108	CYP26B1 TBX2 TWIST1 SOX4 RUNX2 HOXD9 HOXD10 HNF1A NOTCH1 EN1 SHH ZNF358 TMEM231 HOXA10 LRP6
0.011892	32	437	1.85888	Reproductive structure development	http://amigo.geneontology.org/amigo/term/GO:0048608	ERCC1 MAMLD1 PGR PCYT1B AMH CCND1 HES1 EPAS1 TEX11 SOX15 FOXA1 SAFB2 PDGFRA ADAM19 HNF1A HEY2 SERPINE2 IL10 ADAM15 NOTCH1 ST14 GDF9 SHH GJB1 NHLH2 GATA2 NR2F2 CEBPA HOXA10 HNF1B LRP6 GATA4
0.0119996	10	74	3.43045	Muscle organ morphogenesis	http://amigo.geneontology.org/amigo/term/GO:0048644	SIRT6 MYH7 ENG MYF5 HEY2 NOTCH1 TCAP FOXC2 NKX2-5 TBX1
0.0119996	10	74	3.43045	Determination of heart left/right asymmetry	http://amigo.geneontology.org/amigo/term/GO:0061371	MEF2C ENG TBX2 TBR1 LBX1 CCDC40 NOTCH1 SHH NKX2-5 GATA4
0.0120473	4	11	9.23102	Fatty acid beta-oxidation using acyl-CoA dehydrogenase	http://amigo.geneontology.org/amigo/term/GO:0033539	ACADVL GCDH ACADL ACADS
0.0120473	4	11	9.23102	Notch signaling involved in heart development	http://amigo.geneontology.org/amigo/term/GO:0061314	JAG1 HEY2 NOTCH1 HEYL
0.0124738	80	1411	1.43928	Negative regulation of signal transduction	http://amigo.geneontology.org/amigo/term/GO:0009968	CYP26B1 DVL2 CD22 ZMYND11 BID IGF1 TMEM161A EYA2 NTN1 MNT EPN2 NOTCH3 CHRD LZTR1 DEPDC5 CBY1 THOC5 PTK6 RASSF2 ARHGEF7 NECAB2 DKKL1 CACTIN DNM1 ENG KANK1 UNC5B PSMD3 PSMD11 TNS2 APC2 PLEK ARHGEF2 SOCS2 TWIST1 LRP1 RUNX2 EPO NFATC1 HEY2 SERPINE2 SPRY2 IL10 CCN3 MAPKBP1 BCL2L10 EMILIN1 DUSP6 RB1 TGFB1I1 BRD4 INPP5E NOTCH1 WIF1 RGS12 PTGIR UBASH3A LRRC14 ARHGAP25 HEYL SPRY1 TERT SHH DLC1 TSC1 CX3CR1…
0.0124738	56	909	1.56389	Inorganic ion transmembrane transport	http://amigo.geneontology.org/amigo/term/GO:0098660	CACNA1G SLC6A13 GABRA1 ATP6V0A1 ANO2 CACNB1 ATP2B1 ASIC4 SLC4A4 CAPN3 SLC17A7 GRIN2D SLC5A5 ATP4A HPN SCN1B TRPV4 SLC30A3 NDUFS7 ATP6V1B1 KCNQ4 SLC8A2 TWIST1 ATP7B KCNK15 CCR7 FAM155B TCN1 YME1L1 RHCG KCNA10 SLC12A9 SLC25A37 JPH2 SLC26A2 SLC24A2 COX6A2 KCNJ15 COX7A1 SCNN1D KCNF1 SLC6A5 GRM5 KCNA4 SLC8A1 KCNJ12 PLA2G6 TPCN1 GABRD SLC4A5 RYR1 SPG7 ASIC3 TRPV5 TTYH1 TRPV6
0.0126418	14	131	2.71293	Determination of left/right symmetry	http://amigo.geneontology.org/amigo/term/GO:0007368	MEF2C FOXF1 ENG TBX2 TBR1 LBX1 PCSK6 CCDC40 NOTCH1 PITX2 SHH NKX2-5 TBX1 GATA4
0.0129108	18	194	2.35534	Temperature homeostasis	http://amigo.geneontology.org/amigo/term/GO:0001659	ACADVL SIRT6 ACHE NOVA2 PHOX2B NMU ACADL EPAS1 KDM6B RB1 PTH2R NOTCH1 CIDEA FOXC2 HOXC10 ADIPOQ DIO2 EBF2
0.0129108	8	50	4.06165	Cell differentiation in spinal cord	http://amigo.geneontology.org/amigo/term/GO:0021515	SOX4 HOXD10 LBX1 NOTCH1 SHH GATA2 TCTN1 OLIG2
0.0129108	16	162	2.50719	Regulation of axonogenesis	http://amigo.geneontology.org/amigo/term/GO:0050770	SEMA3F RUFY3 NTN1 ARHGAP4 METRN MAG SEMA5A LRP1 CDH2 LPAR3 BRSK2 ANAPC2 CDK5R1 IST1 PLXNB2 SIPA1L1
0.0129108	44	670	1.66709	Regulation of secretion	http://amigo.geneontology.org/amigo/term/GO:0051046	CD38 CACNA1G RHBDF1 IGF1 MEF2C ACHE COMT TRIM9 HRH3 ARHGEF7 PARD6A FOXF1 SYT17 CD33 NPVF NMU APBB3 GIPC1 LRP1 IL13RA2 SOX4 AVPR2 HIP1R VPS4A HNF1A CCN3 PPP3CA AGTR1 VIP NOTCH1 NPHS1 GDF9 ADCY1 OR51E2 GDNF PLA2G1B BRSK2 RIMS2 GATA2 ADIPOQ ADRA2C PLA2G6 NMB RAB11FIP3
0.0129108	32	440	1.8462	Reproductive system development	http://amigo.geneontology.org/amigo/term/GO:0061458	ERCC1 MAMLD1 PGR PCYT1B AMH CCND1 HES1 EPAS1 TEX11 SOX15 FOXA1 SAFB2 PDGFRA ADAM19 HNF1A HEY2 SERPINE2 IL10 ADAM15 NOTCH1 ST14 GDF9 SHH GJB1 NHLH2 GATA2 NR2F2 CEBPA HOXA10 HNF1B LRP6 GATA4
0.0129108	8	50	4.06165	Cochlea development	http://amigo.geneontology.org/amigo/term/GO:0090102	DVL2 PAX2 HPN HES1 HEY2 NTRK3 GATA2 TBX1
0.0130851	27	349	1.96391	Regulation of epithelial cell proliferation	http://amigo.geneontology.org/amigo/term/GO:0050678	IGF1 FLT4 PAX2 SIRT6 MEF2C PGR HPN ENG CCND1 SEMA5A HES1 TWIST1 NR4A1 ZFP36 C5AR2 IL10 RB1 AGTR1 VIP NOTCH1 SHH MST1 GATA2 TBX1 NR2F2 ZNF580 TNFSF12
0.0131094	37	535	1.75562	Regulation of anatomical structure size	http://amigo.geneontology.org/amigo/term/GO:0090066	SEMA3F CD38 WAS RUFY3 CYFIP2 NTN1 ATP2B1 CDHR2 ADD2 PAX2 ARHGAP4 MAG KANK1 ACTA2 TRPV4 SEMA5A PLEK NCKAP1L LRP1 CCR7 AVPR2 HIP1R CRP AGTR1 SLC12A9 NPHS1 TSC1 LPAR3 SPTBN2 ANAPC2 FOXC2 CDK5R1 CDC42EP4 IST1 SLC8A1 ADRA2C HNF1B
0.0134924	18	195	2.34326	Hematopoietic progenitor cell differentiation	http://amigo.geneontology.org/amigo/term/GO:0002244	FLT4 TCF3 ARHGEF7 ERCC2 PTPRZ1 PSMD3 PSMD11 HES1 PLEK HOXB3 SOX4 PDGFRA NOTCH1 BATF SHH GATA2 TREX1 TNFRSF13B
0.0134924	7	39	4.55634	Forelimb morphogenesis	http://amigo.geneontology.org/amigo/term/GO:0035136	TWIST1 RUNX2 HOXD9 HOXD10 EN1 SHH ZNF358
0.0134924	45	692	1.65078	Regulation of growth	http://amigo.geneontology.org/amigo/term/GO:0040008	SEMA3F CD38 JARID2 IGF1 RUFY3 ROS1 OGFR NTN1 CDHR2 MEF2C ARHGAP4 CAPN3 KLHL22 PTK6 SYT17 DDX49 MAG HPN SEMA5A SOCS2 TBX2 LRP1 SOX15 HEY2 SERPINE2 CCN3 TMEM8B DUSP6 RB1 APP ADAM15 AGTR1 NOTCH1 S100A9 GDF9 FAM107A LPAR3 ANAPC2 RIMS2 FOXC2 CDK5R1 ERBB4 IST1 MAPK11 AGRN
0.0134924	11	89	3.13751	Somite development	http://amigo.geneontology.org/amigo/term/GO:0061053	FOXF1 KAT2A MYF5 CDX1 PAX1 ABI1 NOTCH1 SHH TCAP FOXC2 LRP6
0.0139015	36	518	1.76423	Regulation of cell development	http://amigo.geneontology.org/amigo/term/GO:0060284	SEMA3F IGF1 RUFY3 NTN1 SMARCD3 ARHGAP4 ARHGEF7 METRN FBXO31 MAG PTPRZ1 KANK1 PITX3 MYF5 SEMA5A HES1 HOXB3 LRP1 OBSL1 HEY2 SERPINE2 PPP3CA NTRK3 NOTCH1 SLAMF8 HEYL SHH CX3CR1 LPAR3 ANAPC2 CDK5R1 ADIPOQ IST1 PLXNB2 ZNF335 OLIG2
0.0145313	91	1658	1.39328	Cell activation	http://amigo.geneontology.org/amigo/term/GO:0001775	AOC1 CYP26B1 CD38 ITGAL CD79B MMP25 ERCC1 CD22 WAS IGF1 BTN3A1 ATP6V0A1 PARP3 AP3D1 TCF3 MEF2C LAT2 GNA11 LAG3 CAPN3 BLNK MFNG FBXO7 FOXF1 FGL1 CD33 MAP3K8 PSMD3 PSMD11 KAT2A FOLR3 CLEC4A HES1 ZAP70 PLEK PLA2G2D TTR NCKAP1L LRP1 IL13RA2 SOX4 RUNX2 TNFSF14 PAX1 CCR7 UBR4 SOX15 EPO JUND ACLY SPINK5 TCN1 PDGFRA SERPINE2 LCP1 IL10 EMILIN1 PPP3CA IRF8 APP CD53 CEBPG VSIG4 BATF SLAMF8 CXCR5 S100A9 SHH …
0.0145493	6	29	5.25213	Spinal cord motor neuron differentiation	http://amigo.geneontology.org/amigo/term/GO:0021522	SOX4 HOXD10 LBX1 SHH TCTN1 OLIG2
0.0148172	15	149	2.55557	Regulation of nervous system process	http://amigo.geneontology.org/amigo/term/GO:0031644	TYMP COMT GRIN2D MAG NMU SLC8A2 DLG4 IL10 CCN3 SH3GL1 APP VIP SHANK1 RIMS2 ADRA2C
0.015126	14	134	2.6522	Monocarboxylic acid catabolic process	http://amigo.geneontology.org/amigo/term/GO:0072329	CYP26B1 ACADVL ACOX3 MCAT ILVBL GCDH EHHADH PCCB ACADL ABCD4 TWIST1 ACADS ADIPOQ DECR2
0.0153936	7	40	4.44243	Cardiac conduction system development	http://amigo.geneontology.org/amigo/term/GO:0003161	CACNA1G MSX2 HEY2 NOTCH1 NKX2-5 MAML1 GATA4
0.0153936	7	40	4.44243	Neural tube patterning	http://amigo.geneontology.org/amigo/term/GO:0021532	FKBP8 HES1 FOXA1 EN1 SHH TCTN1 LRP6
0.0153936	7	40	4.44243	Regulation of cardiac muscle cell proliferation	http://amigo.geneontology.org/amigo/term/GO:0060043	JARID2 MEF2C TBX2 HEY2 NOTCH1 ERBB4 MAPK11
0.0160859	19	215	2.24335	Muscle cell proliferation	http://amigo.geneontology.org/amigo/term/GO:0033002	JARID2 IGF1 MEF2C COMT PDE1A TBX2 CNN1 HEY2 IL10 CCN3 VIP NOTCH1 PTGIR TERT SHH FOXC2 ERBB4 ADIPOQ MAPK11
0.0161143	13	120	2.75007	Protein depolymerization	http://amigo.geneontology.org/amigo/term/GO:0051261	ADD2 TRPV4 SEMA5A APC2 PLEK ARHGEF2 DNAJC6 MAP1S VPS4A NES SH3GL1 SPTBN2 GAK
0.0161389	8	52	3.90543	Cranial nerve development	http://amigo.geneontology.org/amigo/term/GO:0021545	SEMA3F PAX2 POU4F3 PHOX2B HES1 HOXB3 HOXB2 TBX1
0.0161972	4	12	8.46177	Positive regulation of astrocyte differentiation	http://amigo.geneontology.org/amigo/term/GO:0048711	MAG HES1 SERPINE2 NOTCH1
0.0161972	4	12	8.46177	Cardiac neural crest cell differentiation involved in heart development	http://amigo.geneontology.org/amigo/term/GO:0061307	JAG1 HES1 TWIST1 PITX2
0.0161972	4	12	8.46177	Cardiac neural crest cell development involved in heart development	http://amigo.geneontology.org/amigo/term/GO:0061308	JAG1 HES1 TWIST1 PITX2
0.0165204	15	151	2.52172	Regulation of postsynaptic membrane potential	http://amigo.geneontology.org/amigo/term/GO:0060078	GABRA1 MEF2C P2RX5 GRIN2D GRIK5 SLC8A2 DLG4 PPP3CA SH3GL1 APP GRID2 SHANK1 GRM5 RIMS2 GABRD
0.0166467	57	944	1.5328	MAPK cascade	http://amigo.geneontology.org/amigo/term/GO:0000165	DVL2 ZMYND11 IGF1 MARCO FLT4 ROS1 NDST1 MEF2C GADD45B RASSF2 NECAB2 MAP3K8 PSMD3 PSMD11 MAPK10 TRPV4 MAPKAPK3 LRP1 GRM4 CCR7 ZFP36 SHC2 EPO DLG4 PTPRA C5AR2 PDGFRA SPRY2 EMILIN1 MAPK8IP3 DUSP6 MAP3K12 NTRK3 APP SHC3 NOTCH1 NRG2 NPHS1 SPRY1 MST1R GDNF CDH2 LPAR3 RASGRP1 SPTBN2 BTC ERBB4 ADIPOQ CCL13 TBX1 ADRA2C MAPK11 CARD9 MAPK12 SPRED2 LAT GATA4
0.016657	16	167	2.43212	Muscle cell development	http://amigo.geneontology.org/amigo/term/GO:0055001	IGF1 CAPN3 ENG MYF5 HES1 OBSL1 PDGFRA HEY2 PPP3CA NOTCH1 SYNPO2L TCAP SLC8A1 NKX2-5 RYR1 MAML1
0.016657	12	106	2.87381	Excitatory postsynaptic potential	http://amigo.geneontology.org/amigo/term/GO:0060079	MEF2C P2RX5 GRIN2D GRIK5 SLC8A2 DLG4 PPP3CA SH3GL1 APP GRID2 SHANK1 RIMS2
0.0167409	6	30	5.07706	Cardiac atrium morphogenesis	http://amigo.geneontology.org/amigo/term/GO:0003209	ENG SOX4 HEY2 NOTCH1 NKX2-5 GATA4
0.0167409	9	65	3.51489	Striated muscle cell proliferation	http://amigo.geneontology.org/amigo/term/GO:0014855	JARID2 MEF2C TBX2 HEY2 NOTCH1 SHH FOXC2 ERBB4 MAPK11
0.0167409	9	65	3.51489	Neuron fate commitment	http://amigo.geneontology.org/amigo/term/GO:0048663	HOXD10 FOXA1 TBR1 LBX1 NTRK3 NOTCH1 SHH GATA2 OLIG2
0.0167409	9	65	3.51489	Regulation of heart growth	http://amigo.geneontology.org/amigo/term/GO:0060420	JARID2 IGF1 MEF2C TBX2 HEY2 DUSP6 NOTCH1 ERBB4 MAPK11
0.0169439	30	412	1.84844	Regulation of supramolecular fiber organization	http://amigo.geneontology.org/amigo/term/GO:1902903	WAS CYFIP2 ARHGEF10L ADD2 ARHGEF7 ARHGEF18 AEBP1 KANK1 TRPV4 SEMA5A APC2 PLEK ARHGEF2 NCKAP1L CCR7 MAP1S HIP1R EMILIN1 RB1 APP NPHS1 SHANK1 DLC1 TSC1 SYNPO2L SPTBN2 CDK5R1 CDC42EP4 ARHGEF10 TJP1
0.017217	7	41	4.33408	Regulation of sensory perception of pain	http://amigo.geneontology.org/amigo/term/GO:0051930	COMT GRIN2D NMU IL10 CCN3 VIP ADRA2C
0.0172209	15	152	2.50513	Morphogenesis of embryonic epithelium	http://amigo.geneontology.org/amigo/term/GO:0016331	DVL2 PAX2 KAT2A TWIST1 SOX4 LAMA5 TGFB1I1 ST14 SHH DLC1 TSC1 GDNF PLXNB2 TCTN1 LRP6
0.0172209	21	251	2.12387	Cellular lipid catabolic process	http://amigo.geneontology.org/amigo/term/GO:0044242	CYP26B1 PNPLA6 ACADVL ACOX3 MCAT ILVBL GCDH APOA4 EHHADH PCCB ACADL NEU2 ABCD4 TWIST1 ACADS LRP1 FABP2 FABP6 ADIPOQ PLA2G6 DECR2
0.0179532	10	79	3.21333	Cardiac muscle tissue growth	http://amigo.geneontology.org/amigo/term/GO:0055017	JARID2 IGF1 SIRT6 MEF2C TBX2 HEY2 NOTCH1 FOXC2 ERBB4 MAPK11
0.0187491	14	138	2.57532	Regulation of fat cell differentiation	http://amigo.geneontology.org/amigo/term/GO:0045598	TRIB2 JAG1 DKKL1 TRPV4 HES1 ZFP36 LRP3 TGFB1I1 WIF1 MEX3C GATA2 ADIPOQ ZBTB7C CEBPA
0.0187491	3	6	12.6927	Glomerular mesangial cell differentiation	http://amigo.geneontology.org/amigo/term/GO:0072008	ACTA2 NOTCH1 FOXC2
0.0187491	3	6	12.6927	Mesangial cell development	http://amigo.geneontology.org/amigo/term/GO:0072143	ACTA2 NOTCH1 FOXC2
0.0187491	14	138	2.57532	Epithelial tube formation	http://amigo.geneontology.org/amigo/term/GO:0072175	DVL2 PAX2 KAT2A TWIST1 SOX4 PODXL ST14 DLC1 TSC1 GDNF TCAP PLXNB2 TCTN1 LRP6
0.0187491	3	6	12.6927	Negative regulation of lens fiber cell differentiation	http://amigo.geneontology.org/amigo/term/GO:1902747	SPRY2 SPRY1 SPRED2
0.0187491	3	6	12.6927	Regulation of collagen fibril organization	http://amigo.geneontology.org/amigo/term/GO:1904026	AEBP1 EMILIN1 RB1
0.0187491	3	6	12.6927	Positive regulation of skeletal muscle cell differentiation	http://amigo.geneontology.org/amigo/term/GO:2001016	CYP26B1 MEF2C TBX1
0.0188469	5	21	6.04412	Calcium ion import across plasma membrane	http://amigo.geneontology.org/amigo/term/GO:0098703	TRPV4 SLC8A2 FAM155B SLC24A2 SLC8A1
0.0193345	7	42	4.23088	Positive regulation of glial cell differentiation	http://amigo.geneontology.org/amigo/term/GO:0045687	MAG PTPRZ1 HES1 SERPINE2 NOTCH1 SHH OLIG2
0.0193345	7	42	4.23088	Regulation of sensory perception	http://amigo.geneontology.org/amigo/term/GO:0051931	COMT GRIN2D NMU IL10 CCN3 VIP ADRA2C
0.0197682	41	629	1.65469	Regulation of leukocyte activation	http://amigo.geneontology.org/amigo/term/GO:0002694	CYP26B1 CD38 CD22 IGF1 PARP3 AP3D1 TCF3 MEF2C LAG3 FBXO7 FOXF1 FGL1 CD33 MAP3K8 KAT2A HES1 ZAP70 PLA2G2D NCKAP1L IL13RA2 SOX4 TNFSF14 CCR7 EPO JUND SPINK5 IL10 VSIG4 SLAMF8 SHH RASGRP1 SOX12 GATA2 ZNF335 CRLF2 LAT TREX1 LST1 TNFRSF13B CEBPA IL27RA
0.0203269	13	124	2.66136	Ear morphogenesis	http://amigo.geneontology.org/amigo/term/GO:0042471	DVL2 NTN1 PAX2 POU4F3 HPN NAGLU ATP6V1B1 KCNQ4 TWIST1 SPRY2 TCAP GATA2 TBX1
0.0207216	40	611	1.66189	Regulation of secretion by cell	http://amigo.geneontology.org/amigo/term/GO:1903530	CD38 CACNA1G RHBDF1 IGF1 MEF2C ACHE TRIM9 HRH3 ARHGEF7 PARD6A FOXF1 SYT17 CD33 NPVF NMU APBB3 GIPC1 LRP1 IL13RA2 SOX4 VPS4A HNF1A CCN3 PPP3CA AGTR1 VIP NOTCH1 GDF9 ADCY1 OR51E2 GDNF PLA2G1B BRSK2 RIMS2 GATA2 ADIPOQ ADRA2C PLA2G6 NMB RAB11FIP3
0.021003	11	95	2.93935	Vascular endothelial growth factor receptor signaling pathway	http://amigo.geneontology.org/amigo/term/GO:0048010	FLT4 CYFIP2 EPN2 MAPKAPK3 NCKAP1L SHC2 ABI1 EMILIN1 ITGA5 FOXC2 MAPK11
0.0210565	23	291	2.0064	Regulation of blood circulation	http://amigo.geneontology.org/amigo/term/GO:1903522	CD38 CACNA1G CACNB1 ATP2B1 MYH7 DMPK SCN1B NMU EPAS1 SLC8A2 TBX2 POPDC2 KCNK15 AVPR2 HEY2 AGTR1 GAA SLC8A1 NKX2-5 CTNNA3 ADRA2C KCNJ12 RYR1
0.0211684	48	772	1.57836	Cellular response to nitrogen compound	http://amigo.geneontology.org/amigo/term/GO:1901699	AOC1 DDX11 IGF1 GABRA1 ATP6V0A1 GLP2R CACNB1 ATP2B1 MEF2C COL16A1 ACHE GNA11 KLHL22 HRH3 SLC5A5 KANK1 DDX58 TNS2 ATP6V1B1 ARHGEF2 SOCS2 NR4A1 LRP1 PTPRA PDGFRA CIB2 APP AGTR1 HTR3B CYP11B1 PTGER1 SH2B2 ADCY1 TSC1 GRM5 PLA2G1B FOXC2 CDK5R1 HTR1F CYP11B2 FUT7 ADIPOQ SLC8A1 OR10H1 COL4A1 AGRN RYR1 TREX1
0.0215031	70	1231	1.44352	Response to nitrogen compound	http://amigo.geneontology.org/amigo/term/GO:1901698	AOC1 POMT2 DDX11 IGF1 GABRA1 ATP6V0A1 GLP2R CACNB1 ATP2B1 TYR MEF2C P2RX5 COL16A1 ACHE GNA11 KLHL22 HRH3 JAG1 DHODH SLC5A5 DNM1 KANK1 DDX58 PITX3 CCND1 TNS2 TRPV4 ATP6V1B1 ARHGEF2 SOCS2 NR4A1 LRP1 CCR7 VPS13C JUND PTPRA PDGFRA CIB2 IL10 DUOX1 PPP3CA APP AGTR1 NOTCH1 HTR3B CYP11B1 PTGER1 SH2B2 EN1 ADCY1 TSC1 TMUB2 GRM5 KBTBD2 PLA2G1B BRSK2 FOXC2 CDK5R1 HTR1F CYP11B2 FUT7 ADIPOQ SLC8A1 OR10H1 COL4A…
0.0215221	8	55	3.69241	Glutamate receptor signaling pathway	http://amigo.geneontology.org/amigo/term/GO:0007215	NECAB2 GRIN2D GRIK5 GRM4 APP GRID2 GRM5 CDK5R1
0.0215221	12	110	2.76931	Fatty acid oxidation	http://amigo.geneontology.org/amigo/term/GO:0019395	ACADVL ACOX3 MCAT ILVBL GCDH EHHADH ACADL ABCD4 TWIST1 ACADS ADIPOQ DECR2
0.0215221	8	55	3.69241	Hair cell differentiation	http://amigo.geneontology.org/amigo/term/GO:0035315	POU4F3 JAG1 ERCC2 HES1 SPINK5 HEY2 NOTCH1 PITX2
0.0217987	9	68	3.35982	Skeletal muscle cell differentiation	http://amigo.geneontology.org/amigo/term/GO:0035914	CYP26B1 MEF2C PHOX2B MYF5 NR4A1 RB1 NOTCH1 HEYL TBX1
0.0223123	6	32	4.75974	Embryonic forelimb morphogenesis	http://amigo.geneontology.org/amigo/term/GO:0035115	TWIST1 RUNX2 HOXD9 EN1 SHH ZNF358
0.0223123	6	32	4.75974	Positive regulation of cardiac muscle tissue growth	http://amigo.geneontology.org/amigo/term/GO:0055023	IGF1 MEF2C TBX2 HEY2 NOTCH1 ERBB4
0.0223546	11	96	2.90873	Nephron tubule development	http://amigo.geneontology.org/amigo/term/GO:0072080	PAX2 MEF2C JAG1 HES1 LAMA5 NOTCH1 HEYL SHH GDNF HOXB7 HNF1B
0.0225031	5	22	5.76939	Pulmonary valve development	http://amigo.geneontology.org/amigo/term/GO:0003177	JAG1 NFATC1 HEY2 NOTCH1 HEYL
0.0225031	5	22	5.76939	Thyroid hormone generation	http://amigo.geneontology.org/amigo/term/GO:0006590	SLC5A5 HPN DUOX1 FOXE1 DIO2
0.0225031	5	22	5.76939	Positive regulation of transcription of Notch receptor target	http://amigo.geneontology.org/amigo/term/GO:0007221	NOTCH3 NOTCH1 HEYL NOTCH4 MAML1
0.0225031	5	22	5.76939	Calcium ion import into cytosol	http://amigo.geneontology.org/amigo/term/GO:1902656	TRPV4 SLC8A2 FAM155B SLC24A2 SLC8A1
0.0225185	68	1192	1.44815	Positive regulation of cellular component organization	http://amigo.geneontology.org/amigo/term/GO:0051130	DVL2 MARK4 ERCC1 DDX11 WAS BID IGF1 RUFY3 PHLDB1 NTN1 ARHGEF10L SIRT6 COL16A1 FBXO7 KCTD17 PTK6 ARHGEF7 METRN FBXO31 ERCC2 SF3A2 MED25 SCN1B DNM1 KAT2A TRPV4 SEMA5A PLEK NCKAP1L LRP1 OBSL1 TNFSF14 FLRT3 CCR7 BECN1 EPO HIP1R DLG4 NES LCP1 EMILIN1 PPP3CA RB1 NTRK3 SH3GL1 APP CD53 GRID2 NPHS1 S100A9 TSC1 SYNPO2L LPAR3 BTC ANAPC2 CDK5R1 GATA2 CDC42EP4 ADGRB1 IST1 PLA2G6 AGRN PLXNB2 MLLT11 RTEL1 ARHGE…
0.0233101	24	312	1.95272	Positive regulation of cell development	http://amigo.geneontology.org/amigo/term/GO:0010720	RUFY3 NTN1 SMARCD3 ARHGEF7 METRN FBXO31 MAG PTPRZ1 MYF5 SEMA5A HES1 LRP1 OBSL1 SERPINE2 NOTCH1 SHH CX3CR1 LPAR3 ANAPC2 ADIPOQ IST1 PLXNB2 ZNF335 OLIG2
0.0243477	7	44	4.03857	Ventral spinal cord development	http://amigo.geneontology.org/amigo/term/GO:0021517	SOX4 HOXD10 LBX1 SHH GATA2 TCTN1 OLIG2
0.0243477	19	225	2.14365	Regulation of synapse organization	http://amigo.geneontology.org/amigo/term/GO:0050807	SEMA3F NTN1 MEF2C FLRT3 LRFN3 IL10 NTRK3 APP GRID2 CDH2 ANAPC2 CDK5R1 ADGRB1 SLIT1 AGRN SIPA1L1 ARC ADGRL1 CLSTN3
0.024612	16	175	2.32094	Negative regulation of secretion	http://amigo.geneontology.org/amigo/term/GO:0051048	RHBDF1 COMT TRIM9 HRH3 FOXF1 NPVF NMU IL13RA2 AVPR2 CCN3 PPP3CA NOTCH1 ADIPOQ ADRA2C NMB RAB11FIP3
0.0247452	58	986	1.49325	Cation transmembrane transport	http://amigo.geneontology.org/amigo/term/GO:0098655	CACNA1G SLC6A13 ATP6V0A1 SLC66A1 CACNB1 ATP2B1 ASIC4 SLC4A4 MEF2C P2RX5 CAPN3 SLC17A7 GRIN2D ATP4A HPN SCN1B TRPV4 SLC30A3 NDUFS7 ATP6V1B1 KCNQ4 SLC8A2 TWIST1 ATP7B KCNK15 CCR7 FAM155B EPO DLG4 TCN1 YME1L1 RHCG APP KCNA10 SLC12A9 SLC25A37 JPH2 SLC24A2 COX6A2 KCNJ15 COX7A1 SHANK1 SCNN1D KCNF1 SLC6A5 KCNA4 SLC8A1 KCNJ12 PLA2G6 TPCN1 SLC4A5 RYR1 SPG7 ARC ASIC3 TRPV5 TTYH1 TRPV6
0.024851	29	406	1.81324	Lymphocyte differentiation	http://amigo.geneontology.org/amigo/term/GO:0030098	CYP26B1 CD79B AP3D1 TCF3 LAG3 BLNK MFNG FBXO7 KAT2A ZAP70 PLA2G2D NCKAP1L SOX4 RUNX2 PAX1 CCR7 SPINK5 IL10 IRF8 CEBPG BATF SLAMF8 SHH TSC1 LY6D RASGRP1 SOX12 FUT7 IFNA7
0.0250087	20	243	2.08933	Adenylate cyclase-modulating G protein-coupled receptor signaling pathway	http://amigo.geneontology.org/amigo/term/GO:0007188	MARCO GLP2R GNA11 HRH3 GNAT1 GRM4 AVPR2 PTH2R VIP PTGIR PTGER1 ADCY1 GRM5 LPAR3 CALCB HTR1F ADGRB1 ADRA2C MC1R ADGRL1
0.0256871	92	1720	1.35782	Ion transport	http://amigo.geneontology.org/amigo/term/GO:0006811	CACNA1G SLC6A13 GABRA1 ATP6V0A1 SLC66A1 ANO2 ROS1 CACNB1 ATP2B1 ASIC4 SLC4A4 MEF2C P2RX5 SLC22A17 CAPN3 HRH3 PLLP SYT17 SLC17A7 CD33 GRIN2D SLC5A5 ATP4A HPN SCN1B GRIK5 CLDN15 FOLR3 TRPV4 SLC30A3 NDUFS7 ATP6V1B1 KCNQ4 PLA2G2D SLC8A2 ABCG2 TWIST1 GIPC1 ATP7B KCNK15 CCR7 FAM155B EPO SLC7A10 DLG4 TCN1 HNF1A SERPINE2 YME1L1 SLC22A7 PPP3CA RHCG APP KCNA10 VIP SLC12A9 SLC25A37 HTR3B JPH2 GRID2 SLC26A2 …
0.026009	12	113	2.69578	Chemical synaptic transmission, postsynaptic	http://amigo.geneontology.org/amigo/term/GO:0099565	MEF2C P2RX5 GRIN2D GRIK5 SLC8A2 DLG4 PPP3CA SH3GL1 APP GRID2 SHANK1 RIMS2
0.0261528	72	1286	1.42126	Cation transport	http://amigo.geneontology.org/amigo/term/GO:0006812	CACNA1G SLC6A13 ATP6V0A1 SLC66A1 CACNB1 ATP2B1 ASIC4 SLC4A4 MEF2C P2RX5 SLC22A17 CAPN3 HRH3 SYT17 SLC17A7 CD33 GRIN2D SLC5A5 ATP4A HPN SCN1B TRPV4 SLC30A3 NDUFS7 ATP6V1B1 KCNQ4 SLC8A2 TWIST1 ATP7B KCNK15 CCR7 FAM155B EPO SLC7A10 DLG4 TCN1 SERPINE2 YME1L1 PPP3CA RHCG APP KCNA10 VIP SLC12A9 SLC25A37 JPH2 SLC24A2 COX6A2 KCNJ15 COX7A1 SHANK1 SCNN1D KCNF1 TSC1 SLC6A5 GDNF PLA2G1B LPAR3 KCNA4 SLC8A1 NK…
0.0261528	14	144	2.46802	Rho protein signal transduction	http://amigo.geneontology.org/amigo/term/GO:0007266	WAS NTN1 ARHGEF1 ARHGAP4 MYO9B ARHGEF18 KANK1 ARHGEF2 LPAR6 AGTR1 DLC1 SYNPO2L CDC42EP4 ARHGEF10
0.0262339	69	1222	1.43338	Regulation of organelle organization	http://amigo.geneontology.org/amigo/term/GO:0033043	MARK4 ERCC1 DDX11 WAS BID IGF1 PHLDB1 IFT88 PARP3 CYFIP2 ARHGEF10L ADD2 SIRT6 KLHL22 FBXO7 MTMR3 KCTD17 TRIM9 ARHGEF7 DHODH ARHGEF18 SYDE1 GRIK5 KANK1 ENO3 KAT2A TRPV4 SEMA5A APC2 PLEK ARHGEF2 NCKAP1L LRP1 OBSL1 CCR7 BECN1 VPS13C MAP1S HIP1R NES PDGFRA LCP1 RB1 NTRK3 RHOT2 GRID2 NPHS1 SHANK1 S100A9 MAP9 DLC1 TSC1 SYNPO2L FAM107A CDH2 SPTBN2 BTC CDK5R1 CDC42EP4 PLA2G6 GAS2L1 L3MBTL1 AFAP1 MLLT11 T…
0.0262341	26	352	1.87505	Negative regulation of protein phosphorylation	http://amigo.geneontology.org/amigo/term/GO:0001933	MLXIPL TRIB2 TFAP4 GADD45B FBXO7 PTK6 RASSF2 CDK5RAP1 PARD6A CACTIN FKBP8 ENG TWIST1 SPRY2 EMILIN1 DUSP6 RB1 NTRK3 SPRY1 LDLRAD4 ADIPOQ SLC8A1 NR2F2 SPRED2 CEBPA LRP6
0.0262558	32	465	1.74695	Positive regulation of MAPK cascade	http://amigo.geneontology.org/amigo/term/GO:0043410	DVL2 IGF1 MARCO FLT4 NDST1 MEF2C GADD45B RASSF2 NECAB2 TRPV4 LRP1 GRM4 CCR7 EPO C5AR2 PDGFRA SPRY2 MAPK8IP3 MAP3K12 NTRK3 APP NOTCH1 MST1R CDH2 LPAR3 RASGRP1 ERBB4 CCL13 TBX1 ADRA2C CARD9 GATA4
0.0267676	5	23	5.51854	Positive regulation of neuroblast proliferation	http://amigo.geneontology.org/amigo/term/GO:0002052	SMARCD3 NOTCH1 SHH CX3CR1 ZNF335
0.0267676	4	14	7.25294	Regulation of neurotrophin TRK receptor signaling pathway	http://amigo.geneontology.org/amigo/term/GO:0051386	CYFIP2 SPRY2 NTRK3 SPRY1
0.0268754	16	177	2.29472	Positive regulation of synaptic transmission	http://amigo.geneontology.org/amigo/term/GO:0050806	SCGN GRIN2D NMU SLC8A2 DLG4 SERPINE2 APP SLC24A2 SHANK1 ADCY1 FAM107A CX3CR1 RIMS2 ARC NFATC4 CLSTN3
0.0268895	20	245	2.07227	Glial cell differentiation	http://amigo.geneontology.org/amigo/term/GO:0010001	PAX2 METRN ERCC2 MAG PTPRZ1 CNTNAP1 PHOX2B HES1 LRP1 SOX4 SERPINE2 NTRK3 APP NOTCH1 S100A9 SHH CDH2 LAMB2 OLIG2 ARHGEF10
0.0274828	60	1034	1.47303	Response to organic cyclic compound	http://amigo.geneontology.org/amigo/term/GO:0014070	AOC1 CD38 BID GABRA1 ATP2B1 MBD3 WNT8B TYR MEF2C PGR P2RX5 GNA11 TFAP4 COMT HRH3 DHODH FOXF1 AMH SLC5A5 ENG DDX58 PITX3 KAT2A CCND1 APOA4 SCGB2A2 SOCS2 BECN1 IL22 ZFP36 FOXA1 SAFB2 EPO JUND CIB2 IL10 DUOX1 DUSP6 NTRK3 APP NOTCH1 HTR3B PTGER1 EN1 HEYL ADCY1 OR51E2 FAM107A CIDEA GRAMD1C HTR1F ADIPOQ SLC8A1 NR2F2 OR10H1 CARD9 RYR1 IFNA7 CEBPA LRP6
0.02782	9	71	3.21786	Animal organ formation	http://amigo.geneontology.org/amigo/term/GO:0048645	PAX2 MEF2C SMARCD3 HES1 TBR1 NOTCH1 SPRY1 SHH GDNF
0.0283598	25	336	1.88879	Gliogenesis	http://amigo.geneontology.org/amigo/term/GO:0042063	PAX2 METRN ERCC2 MAG PTPRZ1 PITX3 CNTNAP1 PHOX2B HES1 LRP1 SOX4 SERPINE2 NTRK3 APP NOTCH1 S100A9 SHH SUN1 CX3CR1 CDH2 LAMB2 CSPG4 CDK5R1 OLIG2 ARHGEF10
0.0283871	8	58	3.50142	Neuroblast proliferation	http://amigo.geneontology.org/amigo/term/GO:0007405	TEAD3 SMARCD3 ARHGEF2 NOTCH1 SHH CX3CR1 PLXNB2 ZNF335
0.0283871	8	58	3.50142	Regulation of cardiac muscle tissue growth	http://amigo.geneontology.org/amigo/term/GO:0055021	JARID2 IGF1 MEF2C TBX2 HEY2 NOTCH1 ERBB4 MAPK11
0.0284454	3	7	10.8794	Gastric motility	http://amigo.geneontology.org/amigo/term/GO:0035482	TYMP NMU PTGER1
0.0284454	3	7	10.8794	Mesangial cell differentiation	http://amigo.geneontology.org/amigo/term/GO:0072007	ACTA2 NOTCH1 FOXC2
0.028794	6	34	4.47976	Proximal/distal pattern formation	http://amigo.geneontology.org/amigo/term/GO:0009954	CYP26B1 HOXD9 HOXD10 EN1 HOXB9 HOXA10
0.0291891	32	469	1.73205	Mononuclear cell differentiation	http://amigo.geneontology.org/amigo/term/GO:1903131	CYP26B1 CD79B AP3D1 TCF3 LAG3 BLNK MFNG FBXO7 THOC5 KAT2A ZAP70 PLA2G2D HOXA7 NCKAP1L PDE1B SOX4 RUNX2 PAX1 CCR7 SPINK5 IL10 IRF8 CEBPG BATF SLAMF8 SHH TSC1 LY6D RASGRP1 SOX12 FUT7 IFNA7
0.0294356	16	179	2.26908	Neuron projection extension	http://amigo.geneontology.org/amigo/term/GO:1990138	SEMA3F RUFY3 CYFIP2 NTN1 ARHGAP4 POU4F3 SYT17 MAG SEMA5A LRP1 FLRT3 LAMB2 ANAPC2 RIMS2 CDK5R1 SLIT1
0.0301021	9	72	3.17316	Regulation of epidermis development	http://amigo.geneontology.org/amigo/term/GO:0045682	MACROH2A2 HES1 HOXA7 ZFP36 HEY2 NOTCH1 KRT84 KRT10 SERPINB13
0.0303586	66	1167	1.43567	Regulation of protein phosphorylation	http://amigo.geneontology.org/amigo/term/GO:0001932	DVL2 MLXIPL IGF1 MARCO FLT4 TRIB2 MEF2C DOCK3 TFAP4 GADD45B FBXO7 PTK6 RASSF2 CDK5RAP1 PARD6A AKAP8 CACTIN FKBP8 ENG CCND1 HES1 ARHGEF2 SLC8A2 TWIST1 NCKAP1L CCR7 EPO DLG4 SPRY2 ABI1 EMILIN1 INHBE DUSP6 RB1 NTRK3 BRD4 APP CCNO ITGA5 SPRY1 MST1R GDF9 ADCY1 TSC1 GPRC5B CX3CR1 LDLRAD4 GRM5 RASGRP1 CSPG4 BTC INHBC CDK5R1 ERBB4 ADIPOQ SLC8A1 TBX1 ADRA2C PLA2G6 NR2F2 PLXNB2 SPRED2 LAT IFNA7 CEBPA LRP6
0.0309756	12	116	2.62607	Lipid oxidation	http://amigo.geneontology.org/amigo/term/GO:0034440	ACADVL ACOX3 MCAT ILVBL GCDH EHHADH ACADL ABCD4 TWIST1 ACADS ADIPOQ DECR2
0.031108	8	59	3.44207	Cardiac muscle tissue morphogenesis	http://amigo.geneontology.org/amigo/term/GO:0055008	SIRT6 MYH7 ENG HEY2 NOTCH1 TCAP FOXC2 NKX2-5
0.0313871	5	24	5.2886	Atrial septum development	http://amigo.geneontology.org/amigo/term/GO:0003283	SOX4 HEY2 NKX2-5 MDM4 GATA4
0.0313871	5	24	5.2886	Positive regulation of cardiac muscle cell proliferation	http://amigo.geneontology.org/amigo/term/GO:0060045	MEF2C TBX2 HEY2 NOTCH1 ERBB4
0.0313871	5	24	5.2886	Glomerulus vasculature development	http://amigo.geneontology.org/amigo/term/GO:0072012	ACTA2 HES1 PDGFRA NOTCH1 FOXC2
0.0314721	15	164	2.32183	Positive regulation of angiogenesis	http://amigo.geneontology.org/amigo/term/GO:0045766	HSPB6 SIRT6 ENG SEMA5A TWIST1 PTGIS IL10 ITGA5 TERT CX3CR1 FOXC2 GATA2 TNFSF12 TJP1 GATA4
0.0314721	15	164	2.32183	Positive regulation of vasculature development	http://amigo.geneontology.org/amigo/term/GO:1904018	HSPB6 SIRT6 ENG SEMA5A TWIST1 PTGIS IL10 ITGA5 TERT CX3CR1 FOXC2 GATA2 TNFSF12 TJP1 GATA4
0.0317	22	285	1.95957	Cell-cell adhesion via plasma-membrane adhesion molecules	http://amigo.geneontology.org/amigo/term/GO:0098742	ITGAL CDHR2 ARVCF MAG CLDN15 OBSL1 FLRT3 LRFN3 IL10 GRID2 ROBO3 CLDN8 PCDH1 CDH16 CDH2 SELP ADIPOQ PLXNB2 PCDHGC3 PCDHGB6 ADGRL1 CLSTN3
0.0323533	43	691	1.57969	Cellular response to organonitrogen compound	http://amigo.geneontology.org/amigo/term/GO:0071417	AOC1 DDX11 IGF1 GABRA1 ATP6V0A1 GLP2R CACNB1 ATP2B1 MEF2C COL16A1 GNA11 KLHL22 HRH3 SLC5A5 KANK1 TNS2 ATP6V1B1 ARHGEF2 SOCS2 NR4A1 LRP1 PTPRA PDGFRA CIB2 APP AGTR1 HTR3B CYP11B1 PTGER1 SH2B2 ADCY1 TSC1 GRM5 PLA2G1B FOXC2 HTR1F CYP11B2 FUT7 ADIPOQ SLC8A1 OR10H1 COL4A1 RYR1
0.0332367	7	47	3.78079	Autonomic nervous system development	http://amigo.geneontology.org/amigo/term/GO:0048483	SEMA3F PHOX2B HES1 SOX4 GDNF HOXB2 TBX1
0.0333912	4	15	6.76941	Heart valve formation	http://amigo.geneontology.org/amigo/term/GO:0003188	TWIST1 HEY2 NOTCH1 GATA4
0.0333912	4	15	6.76941	Metanephric glomerulus development	http://amigo.geneontology.org/amigo/term/GO:0072224	PAX2 PDGFRA LAMB2 ADIPOQ
0.0337485	16	182	2.23167	Positive regulation of binding	http://amigo.geneontology.org/amigo/term/GO:0051099	DDX11 IGF1 ADD2 MFNG ARHGEF7 ERCC2 MED25 HES1 TWIST1 LRP1 HIP1R RB1 APP CEBPG TERT EBF2
0.0337988	8	60	3.38471	Positive regulation of Notch signaling pathway	http://amigo.geneontology.org/amigo/term/GO:0045747	EPN2 MFNG JAG1 HES1 CCN3 NOTCH1 NOTCH4 MAML1
0.0345853	10	88	2.88469	Regulation of DNA-templated transcription, initiation	http://amigo.geneontology.org/amigo/term/GO:2000142	MED24 ERCC1 MED25 CCND1 TWIST1 RUNX2 HNF1A HEY2 NKX2-5 HNF1B
0.0346707	57	984	1.47049	Metal ion transport	http://amigo.geneontology.org/amigo/term/GO:0030001	CACNA1G SLC6A13 ATP6V0A1 CACNB1 ATP2B1 ASIC4 SLC4A4 P2RX5 SLC22A17 CAPN3 SLC17A7 CD33 GRIN2D SLC5A5 ATP4A HPN SCN1B TRPV4 SLC30A3 ATP6V1B1 KCNQ4 SLC8A2 ATP7B KCNK15 CCR7 FAM155B EPO TCN1 SERPINE2 YME1L1 PPP3CA KCNA10 VIP SLC12A9 SLC25A37 JPH2 SLC24A2 KCNJ15 SCNN1D KCNF1 TSC1 SLC6A5 PLA2G1B LPAR3 KCNA4 SLC8A1 NKX2-5 KCNJ12 PLA2G6 TPCN1 SLC4A5 RYR1 SPG7 ASIC3 TRPV5 TTYH1 TRPV6
0.0351493	11	103	2.71105	Regulation of synapse assembly	http://amigo.geneontology.org/amigo/term/GO:0051963	NTN1 MEF2C FLRT3 LRFN3 NTRK3 APP GRID2 ADGRB1 SLIT1 AGRN CLSTN3
0.0359984	39	615	1.6098	Leukocyte differentiation	http://amigo.geneontology.org/amigo/term/GO:0002521	CYP26B1 FARP2 CD79B AP3D1 TCF3 LAG3 BLNK MFNG FBXO7 THOC5 RASSF2 KAT2A ZAP70 PLA2G2D HOXA7 NCKAP1L PDE1B SOX4 RUNX2 PAX1 CCR7 SPINK5 IL10 RB1 IRF8 APP CEBPG BATF SLAMF8 SHH TSC1 LY6D RASGRP1 SOX12 GATA2 FUT7 ADIPOQ IFNA7 CEBPA
0.0366714	6	36	4.23088	Branching involved in blood vessel morphogenesis	http://amigo.geneontology.org/amigo/term/GO:0001569	SIRT6 ENG SHH FOXC2 COL4A1 NOTCH4
0.0366714	6	36	4.23088	Negative regulation of epithelial to mesenchymal transition	http://amigo.geneontology.org/amigo/term/GO:0010719	HPN FOXA1 SPRY2 SPRY1 LDLRAD4 SPRED2
0.0366714	21	271	1.96713	B cell activation	http://amigo.geneontology.org/amigo/term/GO:0042113	CD38 CD79B ERCC1 CD22 PARP3 TCF3 MEF2C LAT2 BLNK MFNG ZAP70 NCKAP1L IL10 IRF8 CEBPG BATF SLAMF8 CXCR5 RASGRP1 IFNA7 TNFRSF13B
0.0366714	5	25	5.07706	Positive regulation of glycolytic process	http://amigo.geneontology.org/amigo/term/GO:0045821	MLXIPL IGF1 SLC4A4 GAPDHS APP
0.0366714	6	36	4.23088	Positive regulation of heart growth	http://amigo.geneontology.org/amigo/term/GO:0060421	IGF1 MEF2C TBX2 HEY2 NOTCH1 ERBB4
0.0366714	7	48	3.70202	Negative regulation of cold-induced thermogenesis	http://amigo.geneontology.org/amigo/term/GO:0120163	NOVA2 RB1 NOTCH1 CIDEA FOXC2 HOXC10 ADIPOQ
0.0366714	6	36	4.23088	Positive regulation of DNA-templated transcription, initiation	http://amigo.geneontology.org/amigo/term/GO:2000144	MED24 ERCC1 TWIST1 HNF1A NKX2-5 HNF1B
0.0372337	19	236	2.04373	Regulation of muscle system process	http://amigo.geneontology.org/amigo/term/GO:0090257	HSPB6 GTF2IRD1 JARID2 IGF1 ATP2B1 MYH7 DMPK SGCA NMU TRPV4 TACR1 BECN1 CNN1 PPP3CA NOTCH1 SLC8A1 NKX2-5 CTNNA3 ADRA2C
0.0383896	50	843	1.50565	Inorganic cation transmembrane transport	http://amigo.geneontology.org/amigo/term/GO:0098662	CACNA1G SLC6A13 ATP6V0A1 CACNB1 ATP2B1 ASIC4 SLC4A4 CAPN3 SLC17A7 GRIN2D ATP4A HPN SCN1B TRPV4 SLC30A3 NDUFS7 ATP6V1B1 KCNQ4 SLC8A2 TWIST1 ATP7B KCNK15 CCR7 FAM155B TCN1 YME1L1 RHCG KCNA10 SLC12A9 SLC25A37 JPH2 SLC24A2 COX6A2 KCNJ15 COX7A1 SCNN1D KCNF1 SLC6A5 KCNA4 SLC8A1 KCNJ12 PLA2G6 TPCN1 SLC4A5 RYR1 SPG7 ASIC3 TRPV5 TTYH1 TRPV6
0.039141	26	365	1.80827	Positive regulation of cell projection organization	http://amigo.geneontology.org/amigo/term/GO:0031346	DVL2 MARK4 RUFY3 NTN1 KCTD17 PTK6 ARHGEF7 METRN FBXO31 SF3A2 SCN1B KAT2A SEMA5A LRP1 OBSL1 CCR7 EPO DLG4 NTRK3 S100A9 LPAR3 ANAPC2 CDC42EP4 IST1 AGRN PLXNB2
0.0397839	18	220	2.07698	Respiratory system development	http://amigo.geneontology.org/amigo/term/GO:0060541	FLT4 CIC PGR FOXF1 PHOX2B HES1 EPAS1 FOXA1 LAMA5 PDGFRA SPRY2 CCDC40 NOTCH1 SIM2 SPRY1 SHH CEBPA LRP6
0.0398223	11	105	2.65941	Inner ear morphogenesis	http://amigo.geneontology.org/amigo/term/GO:0042472	DVL2 NTN1 PAX2 POU4F3 HPN ATP6V1B1 KCNQ4 SPRY2 TCAP GATA2 TBX1
0.0401986	27	385	1.78027	In utero embryonic development	http://amigo.geneontology.org/amigo/term/GO:0001701	APBA3 IGF1 MBD3 MFNG FOXF1 ERCC2 ELL KAT2A AKAP3 HES1 EPAS1 TWIST1 SOX15 PDGFRA HNF1A HEY2 IL10 LPAR6 NOTCH1 ST14 GATA2 NR2F2 RRP7A ZNF335 TCTN1 TMEM231 CEBPA
0.0401986	3	8	9.51949	Atrial cardiac muscle tissue development	http://amigo.geneontology.org/amigo/term/GO:0003228	ENG NKX2-5 TREX1
0.0401986	7	49	3.62647	Neuromuscular junction development	http://amigo.geneontology.org/amigo/term/GO:0007528	CACNB1 APP SHANK1 PPFIBP2 LAMB2 COL4A1 AGRN
0.0401986	3	8	9.51949	Sequestering of zinc ion	http://amigo.geneontology.org/amigo/term/GO:0032119	AP3D1 SLC30A3 S100A9
0.0401986	80	1489	1.36388	Secretion by cell	http://amigo.geneontology.org/amigo/term/GO:0032940	AOC1 CD38 ITGAL CACNA1G RHBDF1 MMP25 NISCH IGF1 ATP6V0A1 USE1 MEF2C LAT2 ACHE RPH3A TRIM9 HRH3 ARHGEF7 PARD6A FOXF1 SYT17 CD33 GRIK5 NPVF ENG PSMD3 PSMD11 PPY NMU FOLR3 TRPV4 APBB3 PLEK TTR GIPC1 NCKAP1L LRP1 IL13RA2 GRM4 SOX4 UBR4 SYNGR3 ACLY VPS4A TCN1 HNF1A SERPINE2 CCN3 PPP3CA PCSK6 APP CD53 AGTR1 VIP NOTCH1 ITIH3 S100A9 ALB GDF9 ADCY1 OR51E2 TRAPPC11 GDNF PLA2G1B GAA RASGRP1 SELP BRSK2 RIMS2…
0.0401986	3	8	9.51949	Enucleate erythrocyte differentiation	http://amigo.geneontology.org/amigo/term/GO:0043353	MAEA RB1 CEBPG
0.0401986	8	62	3.27552	Positive regulation of osteoblast differentiation	http://amigo.geneontology.org/amigo/term/GO:0045669	IGF1 MEF2C JAG1 RUNX2 JUND LRP3 IFITM1 CEBPA
0.0401986	7	49	3.62647	Thymus development	http://amigo.geneontology.org/amigo/term/GO:0048538	JARID2 TYR HES1 PAX1 SHH FOXE1 TBX1
0.0401986	44	722	1.54703	Cellular response to growth factor stimulus	http://amigo.geneontology.org/amigo/term/GO:0071363	FLT4 CYFIP2 NDST1 EPN2 PAX2 MEF2C CHRD PARD6A ARHGEF18 AMH FKBP8 ENG PITX3 KAT2A PHOX2B HES1 TWIST1 GIPC1 NR4A1 RUNX2 FLRT3 BECN1 ZFP36 PDGFRA COL4A2 SPRY2 IL10 EMILIN1 PCSK6 NTRK3 TGFB1I1 APP NOTCH1 ITGA5 HEYL SPRY1 GDF9 CX3CR1 LDLRAD4 CIDEA ERBB4 TBX1 SPRED2 ZYX
0.0401986	3	8	9.51949	Regulation of lens fiber cell differentiation	http://amigo.geneontology.org/amigo/term/GO:1902746	SPRY2 SPRY1 SPRED2
0.0402786	4	16	6.34633	Epithelial to mesenchymal transition involved in endocardial cushion formation	http://amigo.geneontology.org/amigo/term/GO:0003198	ENG HEY2 NOTCH1 HEYL
0.0402786	63	1121	1.42665	Response to organonitrogen compound	http://amigo.geneontology.org/amigo/term/GO:0010243	AOC1 POMT2 DDX11 IGF1 GABRA1 ATP6V0A1 GLP2R CACNB1 ATP2B1 TYR MEF2C P2RX5 COL16A1 GNA11 KLHL22 HRH3 JAG1 DHODH SLC5A5 DNM1 KANK1 PITX3 CCND1 TNS2 TRPV4 ATP6V1B1 ARHGEF2 SOCS2 NR4A1 LRP1 VPS13C JUND PTPRA PDGFRA CIB2 IL10 DUOX1 PPP3CA APP AGTR1 NOTCH1 HTR3B CYP11B1 PTGER1 SH2B2 EN1 ADCY1 TSC1 TMUB2 GRM5 KBTBD2 PLA2G1B BRSK2 FOXC2 HTR1F CYP11B2 FUT7 ADIPOQ SLC8A1 OR10H1 COL4A1 CARD9 RYR1
0.0402786	4	16	6.34633	Preganglionic parasympathetic fiber development	http://amigo.geneontology.org/amigo/term/GO:0021783	SEMA3F HES1 HOXB2 TBX1
0.0402786	18	221	2.06758	Regulation of neuron apoptotic process	http://amigo.geneontology.org/amigo/term/GO:0043523	MEF2C MYBL2 MAG GRIK5 PTPRZ1 UNC5B PITX3 LRP1 GRM4 NES IL10 GRID2 EN1 TERT CX3CR1 GDNF CDK5R1 NFATC4
0.0402786	25	348	1.82366	Regulation of small GTPase mediated signal transduction	http://amigo.geneontology.org/amigo/term/GO:0051056	IGF1 ARHGEF1 ARHGAP4 MYO9B LZTR1 SGSM3 ARHGEF7 ARHGEF18 SYDE1 KANK1 ARHGEF2 EPO ARHGEF16 SPRY2 LPAR6 RHOT2 NOTCH1 SH2B2 ARHGAP25 SPRY1 DLC1 SYNPO2L RASGRP1 SIPA1L1 ARHGEF10
0.0402786	4	16	6.34633	Atrial septum morphogenesis	http://amigo.geneontology.org/amigo/term/GO:0060413	SOX4 HEY2 NKX2-5 GATA4
0.0402786	18	221	2.06758	Regulation of cell junction assembly	http://amigo.geneontology.org/amigo/term/GO:1901888	NTN1 MEF2C COL16A1 LRP1 FLRT3 LRFN3 PTPRA NTRK3 APP GRID2 DLC1 TSC1 FAM107A ADGRB1 SLIT1 AGRN TJP1 CLSTN3
0.040978	19	239	2.01808	Regulation of heart contraction	http://amigo.geneontology.org/amigo/term/GO:0008016	CACNA1G CACNB1 ATP2B1 MYH7 DMPK SCN1B NMU EPAS1 SLC8A2 TBX2 POPDC2 KCNK15 HEY2 GAA SLC8A1 NKX2-5 CTNNA3 KCNJ12 RYR1
0.0411669	11	106	2.63432	Neural tube formation	http://amigo.geneontology.org/amigo/term/GO:0001841	DVL2 PAX2 KAT2A TWIST1 SOX4 ST14 DLC1 TSC1 PLXNB2 TCTN1 LRP6
0.0411669	11	106	2.63432	Smooth muscle contraction	http://amigo.geneontology.org/amigo/term/GO:0006939	CD38 ATP2B1 ACTA2 NMU TACR1 TBX2 CNN1 GDNF SLC8A1 ADRA2C PLA2G6
0.0411669	5	26	4.88179	Thyroid gland development	http://amigo.geneontology.org/amigo/term/GO:0030878	HOXB3 SHH FOXE1 NKX2-5 TBX1
0.0411669	5	26	4.88179	Ionotropic glutamate receptor signaling pathway	http://amigo.geneontology.org/amigo/term/GO:0035235	GRIN2D GRIK5 APP GRID2 CDK5R1
0.0411669	5	26	4.88179	Renal system vasculature development	http://amigo.geneontology.org/amigo/term/GO:0061437	ACTA2 HES1 PDGFRA NOTCH1 FOXC2
0.0411669	5	26	4.88179	Kidney vasculature development	http://amigo.geneontology.org/amigo/term/GO:0061440	ACTA2 HES1 PDGFRA NOTCH1 FOXC2
0.0417289	14	154	2.30775	Neuromuscular process	http://amigo.geneontology.org/amigo/term/GO:0050905	POU4F3 MYH7 DMPK GRIN2D CNTNAP1 HOXD10 NPAS1 DLG4 APP GRID2 SHANK1 GAA TCAP TNNI2
0.0423743	13	138	2.39137	Regulation of endothelial cell proliferation	http://amigo.geneontology.org/amigo/term/GO:0001936	FLT4 SIRT6 MEF2C ENG SEMA5A NR4A1 IL10 AGTR1 VIP GATA2 NR2F2 ZNF580 TNFSF12
0.0425199	28	407	1.74641	Peptidyl-tyrosine phosphorylation	http://amigo.geneontology.org/amigo/term/GO:0018108	DVL2 IGF1 FLT4 ROS1 IL12RB2 DOCK3 PTK6 TYK2 HES1 ZAP70 ARHGEF2 EPO DLG4 PDGFRA ABI1 NTRK3 APP ITGA5 MST1R GPRC5B GRM5 CSPG4 BTC ERBB4 ADIPOQ AATK DDR1 DYRK1B
0.0425199	9	77	2.96711	Nerve development	http://amigo.geneontology.org/amigo/term/GO:0021675	SEMA3F PAX2 POU4F3 PHOX2B HES1 HOXB3 SERPINE2 HOXB2 TBX1
0.0427965	37	584	1.60832	Response to inorganic substance	http://amigo.geneontology.org/amigo/term/GO:0010035	AOC1 CACNA1G ERCC1 DDX11 PAX2 MEF2C CAPN3 FBXO7 SYT17 MAPK10 CCND1 APOA4 SLC30A3 ATP7B CCR7 BECN1 JUND KDM6B DLG4 IL10 PPP3CA APP CYP11B1 HAAO TERT SHH PGAM2 ADCY1 CYP11B2 SLC8A1 RYR1 LONP1 ENTPD6 ZNF580 TREX1 CEBPA HP
0.042958	30	446	1.70753	Regulation of cell growth	http://amigo.geneontology.org/amigo/term/GO:0001558	SEMA3F CD38 IGF1 RUFY3 ROS1 OGFR NTN1 CDHR2 ARHGAP4 KLHL22 SYT17 DDX49 MAG HPN SEMA5A SOCS2 LRP1 SERPINE2 CCN3 RB1 ADAM15 AGTR1 S100A9 GDF9 FAM107A LPAR3 ANAPC2 RIMS2 CDK5R1 IST1
0.0430006	7	50	3.55394	Regulation of transcription regulatory region DNA binding	http://amigo.geneontology.org/amigo/term/GO:2000677	IGF1 DOT1L MSX2 TWIST1 HEY2 RB1 ZBTB7C
0.0432559	24	332	1.83508	Positive regulation of cell cycle	http://amigo.geneontology.org/amigo/term/GO:0045787	WIZ DDX11 IGF1 TCF3 SMARCD3 THOC5 PTK6 CDK5RAP1 PHOX2B CCND1 HES1 GIPC1 BECN1 SOX15 FOXA1 IL10 RB1 BRD4 APP CXCR5 TERT BTC CDK5R1 LRP6
0.0436025	10	92	2.75927	Regulation of organ growth	http://amigo.geneontology.org/amigo/term/GO:0046620	JARID2 IGF1 MEF2C TBX2 HEY2 DUSP6 NOTCH1 FOXC2 ERBB4 MAPK11
0.0436568	20	259	1.96025	Hormone metabolic process	http://amigo.geneontology.org/amigo/term/GO:0042445	CYP26B1 COMT SLC5A5 HPN TTR FOXA1 PDGFRA DUOX1 PCSK6 CYP3A4 CYP11B1 SHH KLK6 ADH6 PNLIP FOXE1 CYP11B2 HSD17B11 AKR1C4 DIO2
0.0436568	79	1475	1.35962	Leukocyte activation	http://amigo.geneontology.org/amigo/term/GO:0045321	AOC1 CYP26B1 CD38 ITGAL CD79B MMP25 ERCC1 CD22 WAS IGF1 BTN3A1 ATP6V0A1 PARP3 AP3D1 TCF3 MEF2C LAT2 LAG3 BLNK MFNG FBXO7 FOXF1 FGL1 CD33 MAP3K8 PSMD3 PSMD11 KAT2A FOLR3 CLEC4A HES1 ZAP70 PLA2G2D TTR NCKAP1L IL13RA2 SOX4 RUNX2 TNFSF14 PAX1 CCR7 UBR4 EPO JUND ACLY SPINK5 TCN1 LCP1 IL10 PPP3CA IRF8 APP CD53 CEBPG VSIG4 BATF SLAMF8 CXCR5 S100A9 SHH TSC1 LY6D GAA RASGRP1 SOX12 GATA2 FUT7 IST1 ZNF335 C…
0.0447424	6	38	4.00821	Negative regulation of cell-matrix adhesion	http://amigo.geneontology.org/amigo/term/GO:0001953	JAG1 HOXA7 LRP1 ADAM15 DLC1 FAM107A
0.0447424	6	38	4.00821	Ventricular septum morphogenesis	http://amigo.geneontology.org/amigo/term/GO:0060412	HES1 SOX4 HEY2 NOTCH1 HEYL NKX2-5
0.0456357	45	750	1.52312	Response to growth factor	http://amigo.geneontology.org/amigo/term/GO:0070848	FLT4 CYFIP2 NDST1 EPN2 PAX2 MEF2C CHRD PARD6A ARHGEF18 AMH FKBP8 ENG PITX3 KAT2A PHOX2B HES1 TWIST1 GIPC1 NR4A1 RUNX2 FLRT3 BECN1 ZFP36 PDGFRA COL4A2 SPRY2 IL10 EMILIN1 DUSP6 PCSK6 NTRK3 TGFB1I1 APP NOTCH1 ITGA5 HEYL SPRY1 GDF9 CX3CR1 LDLRAD4 CIDEA ERBB4 TBX1 SPRED2 ZYX
0.0460945	28	410	1.73363	Peptidyl-tyrosine modification	http://amigo.geneontology.org/amigo/term/GO:0018212	DVL2 IGF1 FLT4 ROS1 IL12RB2 DOCK3 PTK6 TYK2 HES1 ZAP70 ARHGEF2 EPO DLG4 PDGFRA ABI1 NTRK3 APP ITGA5 MST1R GPRC5B GRM5 CSPG4 BTC ERBB4 ADIPOQ AATK DDR1 DYRK1B
0.0469248	12	124	2.45664	Regulation of osteoblast differentiation	http://amigo.geneontology.org/amigo/term/GO:0045667	IGF1 MEF2C CHRD RASSF2 JAG1 TWIST1 RUNX2 JUND LRP3 NOTCH1 IFITM1 CEBPA
0.04725	5	27	4.70098	Endocardial cushion formation	http://amigo.geneontology.org/amigo/term/GO:0003272	ENG TBX2 HEY2 NOTCH1 HEYL
0.04725	5	27	4.70098	Vascular associated smooth muscle cell differentiation	http://amigo.geneontology.org/amigo/term/GO:0035886	ENG HES1 NFATC1 HEY2 NOTCH1
0.0483191	4	17	5.97301	Osteoblast development	http://amigo.geneontology.org/amigo/term/GO:0002076	ACHE RUNX2 JUND SHH
0.0483191	4	17	5.97301	Muscle cell fate commitment	http://amigo.geneontology.org/amigo/term/GO:0042693	MEF2C MYF5 TBX2 TBX1
0.0494569	10	94	2.70056	Positive regulation of endothelial cell proliferation	http://amigo.geneontology.org/amigo/term/GO:0001938	FLT4 SIRT6 SEMA5A NR4A1 IL10 AGTR1 VIP GATA2 ZNF580 TNFSF12
0.0494569	17	209	2.06483	Inflammatory response to antigenic stimulus	http://amigo.geneontology.org/amigo/term/GO:0002437	GLP2R PLA2G2D CCR7 AVPR2 KDM6B IL10 IL36A PTH2R VIP NOTCH1 PTGIR ADCY1 RASGRP1 CALCB FUT7 TREX1 MC1R
0.0494569	8	65	3.12434	Negative regulation of cell-substrate adhesion	http://amigo.geneontology.org/amigo/term/GO:0010812	JAG1 KANK1 HOXA7 LRP1 ADAM15 NOTCH1 DLC1 FAM107A
0.0494569	8	65	3.12434	Regulation of epidermal cell differentiation	http://amigo.geneontology.org/amigo/term/GO:0045604	MACROH2A2 HES1 HOXA7 ZFP36 HEY2 NOTCH1 KRT84 SERPINB13
0.0494569	10	94	2.70056	Regulation of neural precursor cell proliferation	http://amigo.geneontology.org/amigo/term/GO:2000177	SMARCD3 PTPRZ1 PITX3 NES NOTCH1 SHH CX3CR1 CDH2 GATA2 ZNF335
0.0496112	58	1028	1.43224	Positive regulation of intracellular signal transduction	http://amigo.geneontology.org/amigo/term/GO:1902533	CASP10 DVL2 BID IGF1 MARCO FLT4 NDST1 MEF2C P2RX5 GADD45B KLHL22 RASSF2 NECAB2 ENG UNC5B TRPV4 SEMA5A ZAP70 LRP1 GRM4 TNFSF14 RBCK1 CCR7 BECN1 EPO C5AR2 PDGFRA SPRY2 MAPK8IP3 MAP3K12 LPAR6 NTRK3 BRD4 APP NOTCH1 NRG2 S100A9 MST1R SYNPO2L GPRC5B OR51E2 CX3CR1 CDH2 LPAR3 RASGRP1 SELP BTC ERBB4 ADIPOQ CCL13 TBX1 ADRA2C PLA2G6 CARD9 SPRED2 MC1R GATA4 CC2D1A
0.0498208	6	39	3.90543	Skeletal muscle tissue regeneration	http://amigo.geneontology.org/amigo/term/GO:0043403	IGF1 CAPN3 ENO3 SGCA SOX15 PPP3CA
0.0500553	16	192	2.11544	Lung development	http://amigo.geneontology.org/amigo/term/GO:0030324	FLT4 CIC PGR FOXF1 HES1 EPAS1 FOXA1 LAMA5 PDGFRA SPRY2 CCDC40 NOTCH1 SIM2 SPRY1 SHH CEBPA
0.0514388	30	453	1.68115	Small molecule catabolic process	http://amigo.geneontology.org/amigo/term/GO:0044282	CYP26B1 AASS TYMP ACADVL ACOX3 MCAT ILVBL GCDH GAPDHS ENO3 EHHADH HGD PCCB ACADL ABCD4 TWIST1 ACADS MPST THNSL2 AMT INPP5E CYP3A4 HAAO PGAM2 FUT7 ADIPOQ SULT1A2 ENTPD6 NT5M DECR2
0.0515963	73	1355	1.36762	Regulation of phosphorylation	http://amigo.geneontology.org/amigo/term/GO:0042325	DVL2 MLXIPL IGF1 MARCO FLT4 ROS1 TRIB2 SLC4A4 MEF2C DOCK3 TFAP4 GADD45B FBXO7 PTK6 RASSF2 CDK5RAP1 PARD6A AKAP8 CACTIN GAPDHS FKBP8 ENG CCND1 HES1 ARHGEF2 SLC8A2 SOCS2 TWIST1 NCKAP1L CCR7 EPO DLG4 PDGFRA SPRY2 ABI1 EMILIN1 INHBE DUSP6 RB1 NTRK3 BRD4 APP CCNO SLAMF8 ITGA5 SPRY1 MST1R GDF9 ADCY1 TSC1 GPRC5B CX3CR1 LDLRAD4 GRM5 RASGRP1 CSPG4 BTC INHBC CDK5R1 ERBB4 ADIPOQ SLC8A1 TBX1 ADRA2C PLA2G6 NR…
0.0519139	18	228	2.0041	Osteoblast differentiation	http://amigo.geneontology.org/amigo/term/GO:0001649	MRC2 IGF1 MEF2C ACHE CHRD RASSF2 JAG1 MSX2 TWIST1 RUNX2 JUND LRP3 MYBBP1A NOTCH1 SHH MAPK11 IFITM1 CEBPA
0.0519139	29	434	1.69625	Ameboidal-type cell migration	http://amigo.geneontology.org/amigo/term/GO:0001667	SEMA3F FLT4 MEF2C ARHGAP4 ARHGEF7 SYDE1 KANK1 PHOX2B SEMA5A TWIST1 GIPC1 NR4A1 LAMA5 CCN3 PTPRG NOTCH1 PITX2 SHH GDNF CDH2 FOXC2 ERBB4 GATA2 ADGRB1 SLC8A1 TBX1 NR2F2 ZNF580 TNFSF12
0.0519139	12	126	2.41765	Embryonic epithelial tube formation	http://amigo.geneontology.org/amigo/term/GO:0001838	DVL2 PAX2 KAT2A TWIST1 SOX4 ST14 DLC1 TSC1 GDNF PLXNB2 TCTN1 LRP6
0.0519996	9	80	2.85585	Muscle cell apoptotic process	http://amigo.geneontology.org/amigo/term/GO:0010657	HSPB6 IGF1 DMPK PDE1A HEY2 RBM10 NKX2-5 LRP6 GATA4
0.0523503	3	9	8.46177	Atrioventricular node development	http://amigo.geneontology.org/amigo/term/GO:0003162	NOTCH1 MAML1 GATA4
0.0523503	3	9	8.46177	Atrioventricular valve formation	http://amigo.geneontology.org/amigo/term/GO:0003190	HEY2 NOTCH1 GATA4
0.0523503	3	9	8.46177	Midbrain-hindbrain boundary development	http://amigo.geneontology.org/amigo/term/GO:0030917	HES1 EN1 LRP6
0.0523503	3	9	8.46177	Regulation of inner ear auditory receptor cell differentiation	http://amigo.geneontology.org/amigo/term/GO:0045607	HES1 HEY2 NOTCH1
0.0523503	3	9	8.46177	Regulation of mechanoreceptor differentiation	http://amigo.geneontology.org/amigo/term/GO:0045631	HES1 HEY2 NOTCH1
0.0523503	3	9	8.46177	Embryonic foregut morphogenesis	http://amigo.geneontology.org/amigo/term/GO:0048617	FOXF1 SHH GATA4
0.0523503	10	95	2.67214	Astrocyte differentiation	http://amigo.geneontology.org/amigo/term/GO:0048708	MAG HES1 LRP1 SERPINE2 NTRK3 APP NOTCH1 S100A9 SHH LAMB2
0.0523503	3	9	8.46177	Synaptic assembly at neuromuscular junction	http://amigo.geneontology.org/amigo/term/GO:0051124	APP SHANK1 AGRN
0.0523503	3	9	8.46177	Pericyte cell differentiation	http://amigo.geneontology.org/amigo/term/GO:1904238	ACTA2 NOTCH1 FOXC2
0.0523503	3	9	8.46177	Regulation of inner ear receptor cell differentiation	http://amigo.geneontology.org/amigo/term/GO:2000980	HES1 HEY2 NOTCH1
0.0523503	3	9	8.46177	Negative regulation of mesenchymal cell apoptotic process	http://amigo.geneontology.org/amigo/term/GO:2001054	PAX2 SHH TBX1
0.0525124	36	574	1.59211	T cell activation	http://amigo.geneontology.org/amigo/term/GO:0042110	CYP26B1 ITGAL WAS IGF1 BTN3A1 AP3D1 LAG3 FGL1 MAP3K8 KAT2A CLEC4A HES1 ZAP70 PLA2G2D NCKAP1L SOX4 RUNX2 TNFSF14 PAX1 CCR7 EPO SPINK5 LCP1 IL10 PPP3CA VSIG4 BATF SHH TSC1 RASGRP1 SOX12 FUT7 LAT TREX1 IFNA7 IL27RA
0.0526132	5	28	4.53309	Positive regulation of G2/M transition of mitotic cell cycle	http://amigo.geneontology.org/amigo/term/GO:0010971	SMARCD3 PHOX2B CCND1 BRD4 APP
0.0526132	5	28	4.53309	Thyroid hormone metabolic process	http://amigo.geneontology.org/amigo/term/GO:0042403	SLC5A5 HPN DUOX1 FOXE1 DIO2
0.0526132	5	28	4.53309	Regulation of astrocyte differentiation	http://amigo.geneontology.org/amigo/term/GO:0048710	MAG HES1 SERPINE2 NTRK3 NOTCH1
0.0531074	14	160	2.22121	Neuron migration	http://amigo.geneontology.org/amigo/term/GO:0001764	NTN1 MEF2C FBXO31 PHOX2B ARHGEF2 TWIST1 TUBB2B NTRK3 ASTN1 CDK5R1 ERBB4 GATA2 NR2F2 PLXNB2
0.0531074	2	3	16.9235	Plasmacytoid dendritic cell activation	http://amigo.geneontology.org/amigo/term/GO:0002270	LAG3 IRF8
0.0531074	2	3	16.9235	Endocardial cushion to mesenchymal transition involved in heart valve formation	http://amigo.geneontology.org/amigo/term/GO:0003199	TWIST1 HEY2
0.0531074	2	3	16.9235	Siderophore transport	http://amigo.geneontology.org/amigo/term/GO:0015891	SLC22A17 ASIC3
0.0531074	15	177	2.1513	Sodium ion transmembrane transport	http://amigo.geneontology.org/amigo/term/GO:0035725	CACNA1G SLC6A13 ASIC4 SLC4A4 SLC17A7 ATP4A SCN1B SLC8A2 SLC24A2 SCNN1D SLC6A5 SLC8A1 TPCN1 SLC4A5 ASIC3
0.0531074	6	40	3.8078	Positive regulation of blood pressure	http://amigo.geneontology.org/amigo/term/GO:0045777	ENG NMU AVPR2 OR51E2 CYP11B2 NR2F2
0.0531074	37	595	1.57858	Positive regulation of cellular component movement	http://amigo.geneontology.org/amigo/term/GO:0051272	SEMA3F IGF1 RUFY3 FLT4 NTN1 ARHGEF7 FOXF1 FBXO31 SYDE1 TRPV4 SEMA5A TACR1 ARHGEF2 TWIST1 NCKAP1L LRP1 TNFSF14 CCR7 PODXL PDGFRA SPRY2 TUBB2B DUOX1 PPP3CA NTRK3 APP NOTCH1 TERT FAM107A CX3CR1 SELP FOXC2 GATA2 SLC8A1 ZNF580 TJP1 ELP5
0.0531074	9	81	2.82059	Regulation of transcription initiation from RNA polymerase II promoter	http://amigo.geneontology.org/amigo/term/GO:0060260	MED24 ERCC1 MED25 CCND1 RUNX2 HNF1A HEY2 NKX2-5 HNF1B
0.0531074	2	3	16.9235	Pharynx development	http://amigo.geneontology.org/amigo/term/GO:0060465	TBX2 FOXE1
0.0531074	2	3	16.9235	Secretory columnal luminar epithelial cell differentiation involved in prostate glandular acinus development	http://amigo.geneontology.org/amigo/term/GO:0060528	FOXA1 NOTCH1
0.0531074	2	3	16.9235	Cardiac vascular smooth muscle cell development	http://amigo.geneontology.org/amigo/term/GO:0060948	HEY2 NOTCH1
0.0531074	6	40	3.8078	Metanephric nephron development	http://amigo.geneontology.org/amigo/term/GO:0072210	PAX2 HES1 PDGFRA GDNF LAMB2 ADIPOQ
0.0531074	2	3	16.9235	Metanephric glomerular epithelium development	http://amigo.geneontology.org/amigo/term/GO:0072244	LAMB2 ADIPOQ
0.0531074	2	3	16.9235	Metanephric glomerular visceral epithelial cell differentiation	http://amigo.geneontology.org/amigo/term/GO:0072248	LAMB2 ADIPOQ
0.0531074	2	3	16.9235	Metanephric glomerular visceral epithelial cell development	http://amigo.geneontology.org/amigo/term/GO:0072249	LAMB2 ADIPOQ
0.0531074	2	3	16.9235	Metanephric glomerular epithelial cell differentiation	http://amigo.geneontology.org/amigo/term/GO:0072312	LAMB2 ADIPOQ
0.0531074	2	3	16.9235	Metanephric glomerular epithelial cell development	http://amigo.geneontology.org/amigo/term/GO:0072313	LAMB2 ADIPOQ
0.0531074	12	127	2.39861	Activation of GTPase activity	http://amigo.geneontology.org/amigo/term/GO:0090630	SGSM3 SYDE1 APC2 CCR7 ARHGEF16 NTRK3 SGSM2 ARHGAP25 TSC1 RASGRP1 SIPA1L1 ARHGEF10
0.0531074	2	3	16.9235	Positive regulation of skeletal muscle fiber differentiation	http://amigo.geneontology.org/amigo/term/GO:1902811	CYP26B1 TBX1
0.0531074	2	3	16.9235	Negative regulation of sensory perception of pain	http://amigo.geneontology.org/amigo/term/GO:1904057	IL10 CCN3
0.0532597	19	248	1.94484	Cell-matrix adhesion	http://amigo.geneontology.org/amigo/term/GO:0007160	ITGAL COL16A1 JAG1 ARHGEF7 MYF5 HOXA7 LRP1 CCR7 PTPRA TMEM8B EMILIN1 ITGA10 ADAM15 DLC1 TSC1 FAM107A THBS3 ADAMTS13 ZYX
0.0541626	66	1209	1.3858	Regulation of cell cycle	http://amigo.geneontology.org/amigo/term/GO:0051726	MARK4 WIZ DDX11 BID IGF1 PARP3 MNT TCF3 SMARCD3 MAEA TFAP4 GADD45B KLHL22 PES1 TTC28 FBXO7 THOC5 MYBL2 PTK6 CDK5RAP1 FBXO31 ERCC2 DOT1L PSMD3 PSMD11 KAT2A PHOX2B CCND1 HES1 NEK11 ZBTB17 RNF2 GIPC1 NR4A1 OBSL1 SOX4 BECN1 SOX15 FOXA1 JUND VPS4A IL10 TMEM8B RB1 BRD4 APP CCNO CDK20 CXCR5 MAP9 TERT TSC1 FAM107A BTC ANAPC2 CDK5R1 L3MBTL1 NR2F2 MAPK12 SFI1 MDM4 BRINP2 RING1 CEBPA RAB11FIP3 LRP6
0.054578	11	112	2.4932	Regulation of Notch signaling pathway	http://amigo.geneontology.org/amigo/term/GO:0008593	EPN2 NOTCH3 MFNG JAG1 HES1 HEY2 CCN3 NOTCH1 GATA2 NOTCH4 MAML1
0.054578	4	18	5.64118	Pyrimidine deoxyribonucleotide catabolic process	http://amigo.geneontology.org/amigo/term/GO:0009223	TYMP NTHL1 NEIL1 NT5M
0.054578	12	128	2.37987	Axon extension	http://amigo.geneontology.org/amigo/term/GO:0048675	SEMA3F RUFY3 NTN1 ARHGAP4 POU4F3 MAG SEMA5A LRP1 LAMB2 ANAPC2 CDK5R1 SLIT1
0.054578	8	67	3.03108	B cell receptor signaling pathway	http://amigo.geneontology.org/amigo/term/GO:0050853	CD38 CD79B CD22 MEF2C LAT2 BLNK NCKAP1L SH2B2
0.0550323	19	249	1.93703	Sodium ion transport	http://amigo.geneontology.org/amigo/term/GO:0006814	CACNA1G SLC6A13 ASIC4 SLC4A4 SLC17A7 SLC5A5 ATP4A SCN1B ATP6V1B1 SLC8A2 SERPINE2 SLC24A2 SCNN1D SLC6A5 SLC8A1 NKX2-5 TPCN1 SLC4A5 ASIC3
0.0557215	33	518	1.61721	Signal release	http://amigo.geneontology.org/amigo/term/GO:0023061	CD38 NISCH MEF2C RPH3A TRIM9 HRH3 ARHGEF7 SYT17 GRIK5 NPVF NMU TRPV4 GIPC1 LRP1 GRM4 SOX4 HNF1A CCN3 PPP3CA AGTR1 VIP GDF9 ADCY1 OR51E2 GDNF BRSK2 RIMS2 ADIPOQ ADRA2C PLA2G6 NMB RAB11FIP3 HNF1B
0.0557215	16	196	2.07227	Respiratory tube development	http://amigo.geneontology.org/amigo/term/GO:0030323	FLT4 CIC PGR FOXF1 HES1 EPAS1 FOXA1 LAMA5 PDGFRA SPRY2 CCDC40 NOTCH1 SIM2 SPRY1 SHH CEBPA
0.0557215	57	1017	1.42277	Response to lipid	http://amigo.geneontology.org/amigo/term/GO:0033993	CYP26B1 CD38 BID IFT88 TMEM161A ATP2B1 MBD3 WNT8B PAX2 TYR MEF2C IL12RB2 PGR TFAP4 COMT PTK6 AKAP8 CACTIN ENG CCND1 APOA4 SCGB2A2 MAPKAPK3 SOCS2 NR4A1 CCR7 IL22 ZFP36 FOXA1 SAFB2 EPO JUND LANCL2 IL10 IL36A NTRK3 IRF8 ADAM15 NOTCH1 PTGIR PTGER1 S100A9 HEYL ADCY1 OR51E2 FAM107A CX3CR1 SELP GRAMD1C GATA2 ADIPOQ TBX1 NR2F2 AKR1C4 BRINP2 LRP6 DEFA5
0.0557215	82	1563	1.33179	Positive regulation of protein metabolic process	http://amigo.geneontology.org/amigo/term/GO:0051247	CASP10 DVL2 JARID2 POMT2 BID IGF1 MARCO FLT4 CYFIP2 TRIB2 SIRT6 MEF2C DOCK3 TFAP4 CAPN3 CIRBP SGSM3 PTK6 RASSF2 CDK5RAP1 MEFV AKAP8 CD33 HPN ENG DDX58 KAT2A CCND1 HES1 APC2 ARHGEF2 SLC8A2 NCKAP1L LRP1 SOX4 SYMPK CCR7 EPO HIP1R DLG4 HSPBP1 SPRY2 ABI1 BCL2L10 INHBE NTRK3 BRD4 APP AGTR1 VIP ITGA5 S100A9 PCOLCE2 MST1R GDF9 DLC1 ADCY1 GPRC5B FAM107A CX3CR1 GRM5 RASGRP1 CSPG4 BTC INHBC CDK5R1 MAGEF1 ER…
0.0564015	15	179	2.12726	Positive regulation of cell growth	http://amigo.geneontology.org/amigo/term/GO:0030307	CD38 IGF1 RUFY3 NTN1 KLHL22 SYT17 DDX49 HPN SEMA5A LRP1 S100A9 LPAR3 ANAPC2 RIMS2 IST1
0.0564015	26	381	1.73233	Cell-substrate adhesion	http://amigo.geneontology.org/amigo/term/GO:0031589	ITGAL COL16A1 JAG1 ARHGEF7 FOXF1 KANK1 MYF5 HOXA7 LRP1 CCR7 LAMA5 PTPRA TMEM8B EMILIN1 ITGA10 ADAM15 NOTCH1 DMP1 ITGA5 DLC1 TSC1 FAM107A THBS3 LAMB2 ADAMTS13 ZYX
0.0564015	39	640	1.54692	Positive regulation of programmed cell death	http://amigo.geneontology.org/amigo/term/GO:0043068	MARK4 BID ARHGEF1 MEF2C TFAP4 GADD45B MYBL2 RASSF2 ARHGEF7 DHODH ARHGEF18 DKKL1 GRIK5 PITX3 ARHGEF2 NR4A1 PTGIS SOX4 RBCK1 BECN1 FOXA1 ARHGEF16 HIP1R MYBBP1A RNF122 ITM2C IL10 DUSP6 NOTCH1 S100A9 SPRY1 DLC1 PLA2G1B CDK5R1 ADIPOQ RBM10 PNMA3 MLLT11 TNFSF12
0.0565294	14	162	2.19379	Organ growth	http://amigo.geneontology.org/amigo/term/GO:0035265	JARID2 IGF1 SIRT6 MEF2C TBX2 HEY2 SPRY2 DUSP6 NOTCH1 SHH THBS3 FOXC2 ERBB4 MAPK11
0.0565662	19	250	1.92928	Transcription initiation from RNA polymerase II promoter	http://amigo.geneontology.org/amigo/term/GO:0006367	TEAD3 MED24 ERCC1 NOTCH3 PGR ERCC2 MED25 CCND1 NR4A1 RUNX2 HNF1A HEY2 NOTCH1 NR2F6 NR2F1 NKX2-5 NOTCH4 HNF1B MAML1
0.0572077	11	113	2.47114	Collagen metabolic process	http://amigo.geneontology.org/amigo/term/GO:0032963	MMP25 MRC2 ENG TNS2 MMP19 EMILIN1 P3H4 ADAM15 KLK6 VPS33B MMP11
0.0577199	26	382	1.7278	Transmembrane receptor protein serine/threonine kinase signaling pathway	http://amigo.geneontology.org/amigo/term/GO:0007178	CHRD PARD6A ARHGEF18 AMH FKBP8 ENG AKAP3 HES1 GIPC1 RUNX2 HNF1A SPRY2 CCN3 EMILIN1 INHBE PCSK6 TGFB1I1 NOTCH1 SPRY1 GDF9 SHH LDLRAD4 INHBC CIDEA SPRED2 ZYX
0.0577199	16	197	2.06175	Gastrulation	http://amigo.geneontology.org/amigo/term/GO:0007369	DVL2 PHLDB1 EYA2 WNT8B PAX2 FOXF1 ZBTB17 RNF2 KDM6B COL4A2 HNF1A IL10 ITGA5 FOXC2 ADIPOQ LRP6
0.0585908	17	215	2.00721	Regulation of Ras protein signal transduction	http://amigo.geneontology.org/amigo/term/GO:0046578	IGF1 MYO9B LZTR1 SGSM3 ARHGEF18 KANK1 ARHGEF2 EPO SPRY2 LPAR6 NOTCH1 SH2B2 SPRY1 DLC1 SYNPO2L RASGRP1 ARHGEF10
0.0588456	36	581	1.57293	Positive regulation of cell motility	http://amigo.geneontology.org/amigo/term/GO:2000147	SEMA3F IGF1 RUFY3 FLT4 NTN1 ARHGEF7 FOXF1 FBXO31 SYDE1 TRPV4 SEMA5A TACR1 ARHGEF2 TWIST1 NCKAP1L LRP1 TNFSF14 CCR7 PODXL PDGFRA SPRY2 DUOX1 PPP3CA NTRK3 APP NOTCH1 TERT FAM107A CX3CR1 SELP FOXC2 GATA2 SLC8A1 ZNF580 TJP1 ELP5
0.0593156	34	541	1.59538	Regulation of lymphocyte activation	http://amigo.geneontology.org/amigo/term/GO:0051249	CYP26B1 CD38 CD22 IGF1 PARP3 AP3D1 TCF3 MEF2C LAG3 FBXO7 FGL1 MAP3K8 KAT2A HES1 ZAP70 PLA2G2D NCKAP1L SOX4 TNFSF14 CCR7 EPO SPINK5 IL10 VSIG4 SLAMF8 SHH RASGRP1 SOX12 ZNF335 LAT TREX1 LST1 TNFRSF13B IL27RA
0.0593156	10	98	2.59034	Bone morphogenesis	http://amigo.geneontology.org/amigo/term/GO:0060349	CYP26B1 MEF2C TRPV4 CDX1 MSX2 TWIST1 RUNX2 PAX1 THBS3 LRP6
0.0598586	9	83	2.75262	Embryonic placenta development	http://amigo.geneontology.org/amigo/term/GO:0001892	HES1 EPAS1 SOX15 HEY2 IL10 ST14 GATA2 NR2F2 CEBPA
0.0598586	9	83	2.75262	Diencephalon development	http://amigo.geneontology.org/amigo/term/GO:0021536	SEMA5A HES1 PITX2 SHH NHLH2 GATA2 OLIG2 PROP1 LRP6
0.060123	11	114	2.44946	Phenol-containing compound metabolic process	http://amigo.geneontology.org/amigo/term/GO:0018958	TYR COMT SLC5A5 HPN EPAS1 GIPC1 DUOX1 FOXE1 SULT1A2 DIO2 MC1R
0.060123	11	114	2.44946	Regulation of extent of cell growth	http://amigo.geneontology.org/amigo/term/GO:0061387	SEMA3F RUFY3 NTN1 ARHGAP4 MAG SEMA5A LRP1 LPAR3 ANAPC2 CDK5R1 IST1
0.0601674	35	562	1.58094	Response to peptide	http://amigo.geneontology.org/amigo/term/GO:1901652	DDX11 IGF1 ATP6V0A1 GLP2R CACNB1 ATP2B1 JAG1 DNM1 KANK1 TNS2 TRPV4 ATP6V1B1 ARHGEF2 SOCS2 NR4A1 LRP1 VPS13C JUND PTPRA IL10 APP AGTR1 NOTCH1 CYP11B1 SH2B2 ADCY1 TSC1 GRM5 KBTBD2 PLA2G1B FOXC2 CYP11B2 FUT7 ADIPOQ CARD9
0.0626739	7	55	3.23086	Negative regulation of fat cell differentiation	http://amigo.geneontology.org/amigo/term/GO:0045599	TRIB2 JAG1 TRPV4 LRP3 TGFB1I1 GATA2 ADIPOQ
0.0626739	8	69	2.94322	Cranial skeletal system development	http://amigo.geneontology.org/amigo/term/GO:1904888	NDST1 MSX2 TWIST1 RUNX2 PDGFRA FOXC2 FOXE1 TBX1
0.0629559	38	625	1.54343	Positive regulation of apoptotic process	http://amigo.geneontology.org/amigo/term/GO:0043065	BID ARHGEF1 MEF2C TFAP4 GADD45B MYBL2 RASSF2 ARHGEF7 DHODH ARHGEF18 DKKL1 GRIK5 PITX3 ARHGEF2 NR4A1 PTGIS SOX4 RBCK1 BECN1 FOXA1 ARHGEF16 HIP1R MYBBP1A RNF122 ITM2C IL10 DUSP6 NOTCH1 S100A9 SPRY1 DLC1 PLA2G1B CDK5R1 ADIPOQ RBM10 PNMA3 MLLT11 TNFSF12
0.063444	4	19	5.34427	G protein-coupled acetylcholine receptor signaling pathway	http://amigo.geneontology.org/amigo/term/GO:0007213	GNA11 HRH3 CDK5R1 AGRN
0.063444	4	19	5.34427	Pyrimidine nucleoside monophosphate metabolic process	http://amigo.geneontology.org/amigo/term/GO:0009129	TYMP DHODH UCKL1 NT5M
0.063444	39	646	1.53255	Regulation of MAPK cascade	http://amigo.geneontology.org/amigo/term/GO:0043408	DVL2 ZMYND11 IGF1 MARCO FLT4 ROS1 NDST1 MEF2C GADD45B RASSF2 NECAB2 TRPV4 LRP1 GRM4 CCR7 EPO C5AR2 PDGFRA SPRY2 EMILIN1 MAPK8IP3 DUSP6 MAP3K12 NTRK3 APP NOTCH1 SPRY1 MST1R CDH2 LPAR3 RASGRP1 ERBB4 ADIPOQ CCL13 TBX1 ADRA2C CARD9 SPRED2 GATA4
0.063444	6	42	3.62647	Dopaminergic neuron differentiation	http://amigo.geneontology.org/amigo/term/GO:0071542	PITX3 PHOX2B FOXA1 EN1 SHH LRP6
0.063444	11	115	2.42816	Negative regulation of protein serine/threonine kinase activity	http://amigo.geneontology.org/amigo/term/GO:0071901	TFAP4 FBXO7 CDK5RAP1 SPRY2 RB1 SPRY1 ADIPOQ SLC8A1 NR2F2 CEBPA LRP6
0.063444	4	19	5.34427	Positive regulation of protein depolymerization	http://amigo.geneontology.org/amigo/term/GO:1901881	TRPV4 SEMA5A PLEK NES
0.063444	6	42	3.62647	Positive regulation of ATP metabolic process	http://amigo.geneontology.org/amigo/term/GO:1903580	MLXIPL IGF1 SLC4A4 TAZ GAPDHS APP
0.063444	4	19	5.34427	Positive regulation of cardiocyte differentiation	http://amigo.geneontology.org/amigo/term/GO:1905209	MEF2C KAT2A NKX2-5 GATA4
0.0639645	35	565	1.57254	Multicellular organismal homeostasis	http://amigo.geneontology.org/amigo/term/GO:0048871	CYP26B1 CD38 MLXIPL ACADVL SIRT6 ACHE NOVA2 PHOX2B NMU TNS2 TRPV4 ACADL EPAS1 ATP6V1B1 AVPR2 KDM6B HNF1A CIB2 RB1 PTH2R NOTCH1 ALB ADCY1 TUB CYTL1 CIDEA MEX3C FOXC2 CYP11B2 GATA2 HOXC10 ADIPOQ DIO2 EBF2 TJP1
0.0640899	5	30	4.23088	Cranial nerve morphogenesis	http://amigo.geneontology.org/amigo/term/GO:0021602	SEMA3F PAX2 HOXB3 HOXB2 TBX1
0.0640899	5	30	4.23088	Negative regulation of cyclin-dependent protein serine/threonine kinase activity	http://amigo.geneontology.org/amigo/term/GO:0045736	TFAP4 FBXO7 CDK5RAP1 NR2F2 CEBPA
0.0640899	5	30	4.23088	Positive regulation of transcription initiation from RNA polymerase II promoter	http://amigo.geneontology.org/amigo/term/GO:0060261	MED24 ERCC1 HNF1A NKX2-5 HNF1B
0.0640899	5	30	4.23088	Regulation of cardiocyte differentiation	http://amigo.geneontology.org/amigo/term/GO:1905207	MEF2C KAT2A HEY2 NKX2-5 GATA4
0.0640899	5	30	4.23088	Regulation of cell-cell adhesion mediated by cadherin	http://amigo.geneontology.org/amigo/term/GO:2000047	FOXA1 ADAM19 NOTCH1 NOTCH4 TJP1
0.0642102	3	10	7.61559	Mitral valve morphogenesis	http://amigo.geneontology.org/amigo/term/GO:0003183	TWIST1 SOX4 NOTCH1
0.0642102	3	10	7.61559	Pericardium morphogenesis	http://amigo.geneontology.org/amigo/term/GO:0003344	FLRT3 NOTCH1 LRP6
0.0642102	23	329	1.77466	Regulation of ERK1 and ERK2 cascade	http://amigo.geneontology.org/amigo/term/GO:0070372	MARCO FLT4 ROS1 NECAB2 TRPV4 LRP1 CCR7 EPO C5AR2 PDGFRA SPRY2 EMILIN1 DUSP6 MAP3K12 APP NOTCH1 SPRY1 RASGRP1 ERBB4 ADIPOQ CCL13 SPRED2 GATA4
0.0642102	3	10	7.61559	Positive regulation of protein kinase C signaling	http://amigo.geneontology.org/amigo/term/GO:0090037	FLT4 PLA2G6 MC1R
0.0647817	42	710	1.50167	Positive regulation of cell death	http://amigo.geneontology.org/amigo/term/GO:0010942	MARK4 SLC6A13 BID ARHGEF1 MEF2C TFAP4 GADD45B MYBL2 RASSF2 ARHGEF7 DHODH ARHGEF18 DKKL1 GRIK5 PITX3 ARHGEF2 NR4A1 LRP1 PTGIS SOX4 RBCK1 BECN1 FOXA1 ARHGEF16 HIP1R MYBBP1A RNF122 ITM2C IL10 DUSP6 NOTCH1 S100A9 SPRY1 DLC1 PLA2G1B CDK5R1 ADIPOQ RBM10 PNMA3 MLLT11 TNFSF12 HP
0.0661063	8	70	2.90118	Cardiac muscle cell development	http://amigo.geneontology.org/amigo/term/GO:0055013	IGF1 OBSL1 PDGFRA HEY2 TCAP SLC8A1 NKX2-5 MAML1
0.066636	7	56	3.17316	Negative regulation of smooth muscle cell proliferation	http://amigo.geneontology.org/amigo/term/GO:0048662	MEF2C COMT CNN1 IL10 VIP PTGIR ADIPOQ
0.066636	17	219	1.97055	Bone development	http://amigo.geneontology.org/amigo/term/GO:0060348	CYP26B1 IGF1 MEF2C ENG KAT2A TRPV4 CDX1 MSX2 TWIST1 RUNX2 PAX1 ABI1 PITX2 THBS3 MAPK11 RYR1 LRP6
0.066636	7	56	3.17316	Positive regulation of neural precursor cell proliferation	http://amigo.geneontology.org/amigo/term/GO:2000179	SMARCD3 PITX3 NES NOTCH1 SHH CX3CR1 ZNF335
0.0667219	20	274	1.85294	Organic acid catabolic process	http://amigo.geneontology.org/amigo/term/GO:0016054	CYP26B1 AASS ACADVL ACOX3 MCAT ILVBL GCDH EHHADH HGD PCCB ACADL ABCD4 TWIST1 ACADS MPST THNSL2 AMT HAAO ADIPOQ DECR2
0.0667219	20	274	1.85294	Telencephalon development	http://amigo.geneontology.org/amigo/term/GO:0021537	WDR62 EFHC1 KAT2A EZH1 HES1 LRP1 AVPR2 KDM6B BTBD3 TBR1 SHH SUN1 TSC1 CDH2 CDK5R1 ERBB4 SLC8A1 SLIT1 TCTN1 LRP6
0.0675849	24	350	1.74071	ERK1 and ERK2 cascade	http://amigo.geneontology.org/amigo/term/GO:0070371	IGF1 MARCO FLT4 ROS1 NECAB2 TRPV4 LRP1 CCR7 EPO C5AR2 PDGFRA SPRY2 EMILIN1 DUSP6 MAP3K12 APP NOTCH1 SPRY1 RASGRP1 ERBB4 ADIPOQ CCL13 SPRED2 GATA4
0.0677264	77	1469	1.33061	Positive regulation of cellular protein metabolic process	http://amigo.geneontology.org/amigo/term/GO:0032270	CASP10 DVL2 JARID2 POMT2 BID IGF1 MARCO FLT4 CYFIP2 TRIB2 SIRT6 MEF2C DOCK3 TFAP4 CAPN3 CIRBP PTK6 RASSF2 CDK5RAP1 MEFV AKAP8 CD33 HPN ENG KAT2A CCND1 HES1 ARHGEF2 SLC8A2 NCKAP1L LRP1 SOX4 SYMPK CCR7 EPO HIP1R DLG4 HSPBP1 SPRY2 ABI1 BCL2L10 INHBE NTRK3 BRD4 APP AGTR1 ITGA5 S100A9 PCOLCE2 MST1R GDF9 DLC1 ADCY1 GPRC5B FAM107A CX3CR1 GRM5 RASGRP1 CSPG4 BTC INHBC CDK5R1 MAGEF1 ERBB4 ADIPOQ IST1 COA3 …
0.0683519	6	43	3.54213	Specification of animal organ identity	http://amigo.geneontology.org/amigo/term/GO:0010092	PAX2 MEF2C SMARCD3 TBR1 SPRY1 GDNF
0.0683519	16	202	2.01072	Actomyosin structure organization	http://amigo.geneontology.org/amigo/term/GO:0031032	WAS ARHGEF10L EPB41L1 CAPN3 ARHGEF18 OBSL1 CNN1 VPS4A PDGFRA DLC1 TSC1 SYNPO2L TCAP ARHGEF10 TJP1 ZYX
0.0683519	6	43	3.54213	Regulation of keratinocyte differentiation	http://amigo.geneontology.org/amigo/term/GO:0045616	MACROH2A2 HOXA7 ZFP36 NOTCH1 KRT84 SERPINB13
0.0683519	14	167	2.12811	Actin filament bundle assembly	http://amigo.geneontology.org/amigo/term/GO:0051017	WAS ARHGEF10L ADD2 ARHGEF18 PLEK LCP1 SHANK1 DLC1 TSC1 SYNPO2L FAM107A ARHGEF10 TJP1 ZYX
0.0685277	10	101	2.5134	Midbrain development	http://amigo.geneontology.org/amigo/term/GO:0030901	NDST1 MAG PITX3 ENO3 KAT2A HES1 SYNGR3 EN1 SHH LRP6
0.0685277	10	101	2.5134	Synaptic transmission, glutamatergic	http://amigo.geneontology.org/amigo/term/GO:0035249	MEF2C SLC17A7 GRIK5 GRM4 SERPINE2 GRID2 SHANK1 GRM5 CDH2 PLA2G6
0.0702155	67	1251	1.35956	Ion transmembrane transport	http://amigo.geneontology.org/amigo/term/GO:0034220	CACNA1G SLC6A13 GABRA1 ATP6V0A1 SLC66A1 ANO2 CACNB1 ATP2B1 ASIC4 SLC4A4 MEF2C P2RX5 CAPN3 SLC17A7 GRIN2D SLC5A5 ATP4A HPN SCN1B GRIK5 TRPV4 SLC30A3 NDUFS7 ATP6V1B1 KCNQ4 SLC8A2 TWIST1 ATP7B KCNK15 CCR7 FAM155B EPO DLG4 TCN1 YME1L1 RHCG APP KCNA10 SLC12A9 SLC25A37 HTR3B JPH2 GRID2 SLC26A2 SLC24A2 COX6A2 KCNJ15 COX7A1 SHANK1 SCNN1D KCNF1 SLC6A5 GRM5 KCNA4 SLC8A1 KCNJ12 PLA2G6 TPCN1 GABRD SLC4A5 RYR…
0.0706444	48	841	1.44886	Positive regulation of hydrolase activity	http://amigo.geneontology.org/amigo/term/GO:0051345	CASP10 DVL2 DDX11 BID CYFIP2 ARHGEF10L ARHGEF1 MEF2C ARHGAP4 TFAP4 MYO9B DEPDC5 SGSM3 ARHGEF7 MEFV SYDE1 CD33 APOA4 GNAT1 APC2 PLEK DNAJC15 NCKAP1L CCR7 ARHGEF16 HIP1R PDGFRA BCL2L10 NTRK3 SGSM2 APP AGTR1 RGS12 ARHGAP25 S100A9 PCOLCE2 DLC1 TSC1 PLA2G1B RASGRP1 PNLIP CCL13 RGS6 CARD9 MAPK12 AGRN SIPA1L1 ARHGEF10
0.0710371	17	221	1.95272	Regulation of cell-substrate adhesion	http://amigo.geneontology.org/amigo/term/GO:0010810	COL16A1 JAG1 ARHGEF7 FOXF1 KANK1 MYF5 HOXA7 LRP1 CCR7 PTPRA EMILIN1 ADAM15 NOTCH1 DMP1 DLC1 TSC1 FAM107A
0.0710371	5	31	4.0944	Negative regulation of actin filament bundle assembly	http://amigo.geneontology.org/amigo/term/GO:0032232	WAS ARHGEF18 SHANK1 DLC1 TJP1
0.0710371	14	168	2.11544	Calcium ion transport into cytosol	http://amigo.geneontology.org/amigo/term/GO:0060402	P2RX5 CAPN3 GRIN2D TRPV4 SLC8A2 CCR7 FAM155B EPO JPH2 SLC24A2 PLA2G1B SLC8A1 TPCN1 RYR1
0.0710371	5	31	4.0944	Positive regulation of cell cycle G2/M phase transition	http://amigo.geneontology.org/amigo/term/GO:1902751	SMARCD3 PHOX2B CCND1 BRD4 APP
0.0710371	5	31	4.0944	Negative regulation of cyclin-dependent protein kinase activity	http://amigo.geneontology.org/amigo/term/GO:1904030	TFAP4 FBXO7 CDK5RAP1 NR2F2 CEBPA
0.0712581	13	151	2.18549	Negative regulation of secretion by cell	http://amigo.geneontology.org/amigo/term/GO:1903531	RHBDF1 TRIM9 HRH3 FOXF1 NPVF IL13RA2 CCN3 PPP3CA NOTCH1 ADIPOQ ADRA2C NMB RAB11FIP3
0.0724355	4	20	5.07706	Pyrimidine nucleotide catabolic process	http://amigo.geneontology.org/amigo/term/GO:0006244	TYMP NTHL1 NEIL1 NT5M
0.0724355	4	20	5.07706	Response to muramyl dipeptide	http://amigo.geneontology.org/amigo/term/GO:0032495	JAG1 ARHGEF2 NOTCH1 CARD9
0.0724355	4	20	5.07706	Negative regulation of interleukin-8 production	http://amigo.geneontology.org/amigo/term/GO:0032717	CACTIN CD33 IL10 MAPKBP1
0.0724355	4	20	5.07706	Mammary gland alveolus development	http://amigo.geneontology.org/amigo/term/GO:0060749	FOXF1 CCND1 SOCS2 ERBB4
0.0724355	4	20	5.07706	Mammary gland lobule development	http://amigo.geneontology.org/amigo/term/GO:0061377	FOXF1 CCND1 SOCS2 ERBB4
0.0727838	53	950	1.41623	Inflammatory response	http://amigo.geneontology.org/amigo/term/GO:0006954	CYP26B1 ITGAL MMP25 IGF1 GLP2R NDST1 BLNK FOXF1 MEFV TRPV4 TACR1 PLA2G2D GPR31 PTGIS CCR7 AVPR2 IL22 ZFP36 EPO KDM6B CRP C5AR2 IL10 IL36A CCN3 RB1 BRD4 APP PTH2R AGTR1 VIP NOTCH1 SLAMF8 PTGIR PTGER1 S100A9 ADCY1 GPRC5B RASGRP1 SELP CALCB FUT7 ADIPOQ CCL13 ZNF580 LAT TREX1 CEBPA HP MC1R LTB4R2 LTB4R NFATC4
0.0742417	9	87	2.62607	Metanephros development	http://amigo.geneontology.org/amigo/term/GO:0001656	PAX2 HES1 PDGFRA SPRY1 SHH GDNF LAMB2 FOXC2 ADIPOQ
0.0742417	6	44	3.46163	Regulation of glycoprotein biosynthetic process	http://amigo.geneontology.org/amigo/term/GO:0010559	POMT2 IGF1 NECAB2 CCR7 ITM2C ITM2B
0.0742417	13	152	2.17111	Mammary gland development	http://amigo.geneontology.org/amigo/term/GO:0030879	NTN1 PGR DHODH FOXF1 CCND1 SOCS2 TBX2 HOXD9 HOXB9 MST1 ERBB4 NOTCH4 LRP6
0.0742417	9	87	2.62607	Positive regulation of axonogenesis	http://amigo.geneontology.org/amigo/term/GO:0050772	RUFY3 NTN1 METRN SEMA5A LRP1 LPAR3 ANAPC2 IST1 PLXNB2
0.0742417	13	152	2.17111	Neural precursor cell proliferation	http://amigo.geneontology.org/amigo/term/GO:0061351	TEAD3 SMARCD3 PTPRZ1 PITX3 ARHGEF2 NES NOTCH1 SHH CX3CR1 CDH2 GATA2 PLXNB2 ZNF335
0.0743935	8	72	2.82059	Ventricular septum development	http://amigo.geneontology.org/amigo/term/GO:0003281	HES1 SOX4 HEY2 NOTCH1 HEYL NKX2-5 MDM4 GATA4
0.077003	7	58	3.06374	Sodium ion homeostasis	http://amigo.geneontology.org/amigo/term/GO:0055078	COMT ATP4A ATP6V1B1 AVPR2 AGTR1 CYP11B2 SLC8A1
0.0776517	13	153	2.15692	Liver development	http://amigo.geneontology.org/amigo/term/GO:0001889	JARID2 FGL1 HPN CCND1 HES1 MPST HNF1A IL10 CCDC40 NOTCH1 CEBPG CEBPA HNF1B
0.0777092	38	637	1.51435	Endocytosis	http://amigo.geneontology.org/amigo/term/GO:0006897	MRC2 CD22 MARCO EPN2 ACHE HOOK2 NECAB2 SLC17A7 DNM1 MAPKAPK3 DNAJC6 NCKAP1L LRP1 BECN1 HIP1R LRP3 CLEC10A DLG4 CRP CSNK1G2 PPP3CA SH3GL1 APP ARHGAP25 ALB SHH TUB TMPRSS5 GAK GATA2 ADIPOQ ADGRB1 ARC AP1G2 HP SYNRG AP2A2 LRP6
0.0794317	3	11	6.92326	Mitral valve development	http://amigo.geneontology.org/amigo/term/GO:0003174	TWIST1 SOX4 NOTCH1
0.0794317	14	171	2.07833	Central nervous system neuron differentiation	http://amigo.geneontology.org/amigo/term/GO:0021953	SCN1B PHOX2B HES1 SOX4 HOXD10 TBR1 LBX1 GRID2 SHH NHLH2 GATA2 ZNF335 TCTN1 OLIG2
0.0794317	3	11	6.92326	Cellular response to potassium ion	http://amigo.geneontology.org/amigo/term/GO:0035865	DLG4 CYP11B1 CYP11B2
0.0794317	36	597	1.53077	Positive regulation of locomotion	http://amigo.geneontology.org/amigo/term/GO:0040017	SEMA3F IGF1 RUFY3 FLT4 NTN1 ARHGEF7 FOXF1 FBXO31 SYDE1 TRPV4 SEMA5A TACR1 ARHGEF2 TWIST1 NCKAP1L LRP1 TNFSF14 CCR7 PODXL PDGFRA SPRY2 DUOX1 PPP3CA NTRK3 APP NOTCH1 TERT FAM107A CX3CR1 SELP FOXC2 GATA2 SLC8A1 ZNF580 TJP1 ELP5
0.0794317	3	11	6.92326	Negative thymic T cell selection	http://amigo.geneontology.org/amigo/term/GO:0045060	ZAP70 CCR7 SHH
0.0794317	3	11	6.92326	Positive regulation of transcription by RNA polymerase III	http://amigo.geneontology.org/amigo/term/GO:0045945	ELL BRF1 CEBPA
0.0794317	3	11	6.92326	Positive regulation of collateral sprouting	http://amigo.geneontology.org/amigo/term/GO:0048672	LRP1 LPAR3 IST1
0.0794317	3	11	6.92326	Embryonic viscerocranium morphogenesis	http://amigo.geneontology.org/amigo/term/GO:0048703	NDST1 FOXC2 TBX1
0.0794317	5	32	3.96645	Regulation of smooth muscle cell differentiation	http://amigo.geneontology.org/amigo/term/GO:0051150	SMARCD3 ENG NFATC1 HEY2 SHH
0.0794317	14	171	2.07833	Actin filament bundle organization	http://amigo.geneontology.org/amigo/term/GO:0061572	WAS ARHGEF10L ADD2 ARHGEF18 PLEK LCP1 SHANK1 DLC1 TSC1 SYNPO2L FAM107A ARHGEF10 TJP1 ZYX
0.0794317	3	11	6.92326	Regulation of postsynaptic cytosolic calcium ion concentration	http://amigo.geneontology.org/amigo/term/GO:0099566	SLC8A2 GRM5 SLC8A1
0.0794317	3	11	6.92326	Regulation of mesenchymal cell apoptotic process	http://amigo.geneontology.org/amigo/term/GO:2001053	PAX2 SHH TBX1
0.0794537	82	1595	1.30508	Regulation of phosphate metabolic process	http://amigo.geneontology.org/amigo/term/GO:0019220	DVL2 MLXIPL IGF1 MARCO FLT4 ROS1 TRIB2 SLC4A4 MEF2C DOCK3 TFAP4 GADD45B FBXO7 MTMR3 PTK6 RASSF2 CDK5RAP1 TAZ PARD6A AKAP8 CACTIN CD33 ELL GAPDHS FKBP8 ENG CCND1 HES1 PLEK ARHGEF2 SLC8A2 SOCS2 TWIST1 NCKAP1L SYMPK CCR7 EPO DLG4 PDGFRA SPRY2 ABI1 EMILIN1 INHBE DUSP6 RB1 NTRK3 BRD4 APP CCNO SLAMF8 ITGA5 SPRY1 MST1R GDF9 DLC1 ADCY1 TSC1 GPRC5B CX3CR1 LDLRAD4 GRM5 PDZD3 RASGRP1 CSPG4 BTC INHBC CDK5R1 …
0.0794537	82	1595	1.30508	Regulation of phosphorus metabolic process	http://amigo.geneontology.org/amigo/term/GO:0051174	DVL2 MLXIPL IGF1 MARCO FLT4 ROS1 TRIB2 SLC4A4 MEF2C DOCK3 TFAP4 GADD45B FBXO7 MTMR3 PTK6 RASSF2 CDK5RAP1 TAZ PARD6A AKAP8 CACTIN CD33 ELL GAPDHS FKBP8 ENG CCND1 HES1 PLEK ARHGEF2 SLC8A2 SOCS2 TWIST1 NCKAP1L SYMPK CCR7 EPO DLG4 PDGFRA SPRY2 ABI1 EMILIN1 INHBE DUSP6 RB1 NTRK3 BRD4 APP CCNO SLAMF8 ITGA5 SPRY1 MST1R GDF9 DLC1 ADCY1 TSC1 GPRC5B CX3CR1 LDLRAD4 GRM5 PDZD3 RASGRP1 CSPG4 BTC INHBC CDK5R1 …
0.0796326	26	396	1.66671	Negative regulation of phosphorylation	http://amigo.geneontology.org/amigo/term/GO:0042326	MLXIPL TRIB2 TFAP4 GADD45B FBXO7 PTK6 RASSF2 CDK5RAP1 PARD6A CACTIN FKBP8 ENG TWIST1 SPRY2 EMILIN1 DUSP6 RB1 NTRK3 SPRY1 LDLRAD4 ADIPOQ SLC8A1 NR2F2 SPRED2 CEBPA LRP6
0.0797037	13	154	2.14291	Endothelial cell proliferation	http://amigo.geneontology.org/amigo/term/GO:0001935	FLT4 SIRT6 MEF2C ENG SEMA5A NR4A1 IL10 AGTR1 VIP GATA2 NR2F2 ZNF580 TNFSF12
0.0797037	12	137	2.22353	Positive regulation of protein secretion	http://amigo.geneontology.org/amigo/term/GO:0050714	CD38 IGF1 ACHE PARD6A CD33 NMU APBB3 LRP1 SOX4 OR51E2 PLA2G1B PLA2G6
0.0798866	6	45	3.38471	Regulation of striated muscle tissue development	http://amigo.geneontology.org/amigo/term/GO:0016202	MEF2C MYF5 TWIST1 SOX15 JPH2 SHH
0.0798866	6	45	3.38471	Negative regulation of axon extension	http://amigo.geneontology.org/amigo/term/GO:0030517	SEMA3F NTN1 ARHGAP4 MAG SEMA5A CDK5R1
0.0798866	6	45	3.38471	Modulation of excitatory postsynaptic potential	http://amigo.geneontology.org/amigo/term/GO:0098815	SLC8A2 DLG4 SH3GL1 APP SHANK1 RIMS2
0.0804662	25	377	1.68338	Regulation of actin cytoskeleton organization	http://amigo.geneontology.org/amigo/term/GO:0032956	WAS CYFIP2 ARHGEF10L ADD2 ARHGEF18 KANK1 SEMA5A PLEK NCKAP1L LRP1 CCR7 HIP1R PDGFRA NTRK3 NPHS1 SHANK1 DLC1 TSC1 SYNPO2L FAM107A SPTBN2 CDK5R1 CDC42EP4 ARHGEF10 TJP1
0.0827171	4	21	4.8353	Sympathetic nervous system development	http://amigo.geneontology.org/amigo/term/GO:0048485	SEMA3F PHOX2B SOX4 GDNF
0.0827442	19	263	1.83392	Connective tissue development	http://amigo.geneontology.org/amigo/term/GO:0061448	MEF2C ACTA2 KAT2A MYF5 TRPV4 MGP HOXB3 RUNX2 FOXA1 CCN3 NOTCH1 ACAN THBS3 CYTL1 MEX3C FOXC2 EBF2 DYRK1B LRP6
0.0828789	15	190	2.0041	Regulation of cell size	http://amigo.geneontology.org/amigo/term/GO:0008361	SEMA3F RUFY3 NTN1 ARHGAP4 MAG TRPV4 SEMA5A PLEK LRP1 SLC12A9 TSC1 LPAR3 ANAPC2 CDK5R1 IST1
0.0829962	13	155	2.12909	Negative regulation of nervous system development	http://amigo.geneontology.org/amigo/term/GO:0051961	SEMA3F RUFY3 NTN1 ARHGAP4 MAG PITX3 SEMA5A HES1 PPP3CA NTRK3 NOTCH1 CDK5R1 SLIT1
0.0830736	10	105	2.41765	Interleukin-8 production	http://amigo.geneontology.org/amigo/term/GO:0032637	CACTIN CD33 DDX58 CRP C5AR2 IL10 MAPKBP1 PLA2G1B ADIPOQ ZNF580
0.0830736	10	105	2.41765	Regulation of interleukin-8 production	http://amigo.geneontology.org/amigo/term/GO:0032677	CACTIN CD33 DDX58 CRP C5AR2 IL10 MAPKBP1 PLA2G1B ADIPOQ ZNF580
0.0831129	2	4	12.6927	Astrocyte activation involved in immune response	http://amigo.geneontology.org/amigo/term/GO:0002265	LRP1 APP
0.0831129	2	4	12.6927	Cardiac right ventricle formation	http://amigo.geneontology.org/amigo/term/GO:0003219	SMARCD3 NOTCH1
0.0831129	2	4	12.6927	Growth involved in heart morphogenesis	http://amigo.geneontology.org/amigo/term/GO:0003241	SIRT6 NOTCH1
0.0831129	2	4	12.6927	Cell migration involved in endocardial cushion formation	http://amigo.geneontology.org/amigo/term/GO:0003273	ENG NOTCH1
0.0831129	2	4	12.6927	Septum secundum development	http://amigo.geneontology.org/amigo/term/GO:0003285	NKX2-5 GATA4
0.0831129	80	1555	1.306	Lipid metabolic process	http://amigo.geneontology.org/amigo/term/GO:0006629	CYP26B1 PIGQ MLXIPL PNPLA6 ACADVL SMARCD3 ITPKC ALG9 ACOX3 ACHE COMT MCAT MTMR3 PLTP TAZ PCYT1B LMF1 DKKL1 ILVBL GCDH ISYNA1 APOA4 EHHADH PCCB ACADL NEU2 PLEK ATP6V1B1 PLA2G2D TTR ABCD4 GPR31 DNAJC15 SOCS2 TWIST1 ACADS LRP1 PTGIS CCR7 SIN3B SULT4A1 ACLY CSNK1G2 PDGFRA HNF1A APP THNSL2 AGTR1 FABP2 INPP5E CYP3A4 CYP11B1 PGAP3 SHH PLIN1 FABP6 KBTBD2 PLA2G1B ADH6 PNLIP CIDEA ERBB4 CYP11B2 FUT7 ADIPOQ…
0.0831129	14	173	2.0543	Fatty acid biosynthetic process	http://amigo.geneontology.org/amigo/term/GO:0006633	MLXIPL ACADVL MCAT APOA4 PCCB ACADL PTGIS ACLY HNF1A THNSL2 CYP3A4 PLA2G1B ADIPOQ DECR2
0.0831129	2	4	12.6927	Positive regulation of platelet activation	http://amigo.geneontology.org/amigo/term/GO:0010572	PLEK SELP
0.0831129	2	4	12.6927	Satellite cell activation involved in skeletal muscle regeneration	http://amigo.geneontology.org/amigo/term/GO:0014901	CAPN3 SOX15
0.0831129	2	4	12.6927	Negative regulation of renal sodium excretion	http://amigo.geneontology.org/amigo/term/GO:0035814	COMT AVPR2
0.0831129	2	4	12.6927	Negative regulation of inner ear auditory receptor cell differentiation	http://amigo.geneontology.org/amigo/term/GO:0045608	HES1 NOTCH1
0.0831129	2	4	12.6927	Negative regulation of mechanoreceptor differentiation	http://amigo.geneontology.org/amigo/term/GO:0045632	HES1 NOTCH1
0.0831129	8	74	2.74436	Regulation of glial cell differentiation	http://amigo.geneontology.org/amigo/term/GO:0045685	MAG PTPRZ1 HES1 SERPINE2 NTRK3 NOTCH1 SHH OLIG2
0.0831129	2	4	12.6927	Axon extension involved in regeneration	http://amigo.geneontology.org/amigo/term/GO:0048677	LRP1 LAMB2
0.0831129	2	4	12.6927	Sprouting of injured axon	http://amigo.geneontology.org/amigo/term/GO:0048682	LRP1 LAMB2
0.0831129	21	302	1.7652	Homeostasis of number of cells	http://amigo.geneontology.org/amigo/term/GO:0048872	MEF2C MAEA RASSF2 ERCC2 EPAS1 NCKAP1L SOX4 TNFSF14 CCR7 ZFP36 EPO CCN3 RB1 NOTCH1 CEBPG SH2B2 CDH2 NBEA GATA2 LAT TNFRSF13B
0.0831129	2	4	12.6927	Negative regulation of neurotrophin TRK receptor signaling pathway	http://amigo.geneontology.org/amigo/term/GO:0051387	SPRY2 SPRY1
0.0831129	2	4	12.6927	Positive regulation of mesenchymal to epithelial transition involved in metanephros morphogenesis	http://amigo.geneontology.org/amigo/term/GO:0072108	PAX2 GDNF
0.0831129	2	4	12.6927	Endocardial cushion to mesenchymal transition	http://amigo.geneontology.org/amigo/term/GO:0090500	TWIST1 HEY2
0.0831129	2	4	12.6927	Negative regulation of neutrophil migration	http://amigo.geneontology.org/amigo/term/GO:1902623	C5AR2 SLAMF8
0.0831129	2	4	12.6927	Regulation of skeletal muscle fiber differentiation	http://amigo.geneontology.org/amigo/term/GO:1902809	CYP26B1 TBX1
0.0831129	2	4	12.6927	Regulation of telomere maintenance in response to DNA damage	http://amigo.geneontology.org/amigo/term/GO:1904505	ERCC1 RTEL1
0.0831129	2	4	12.6927	Negative regulation of telomere maintenance in response to DNA damage	http://amigo.geneontology.org/amigo/term/GO:1904506	ERCC1 RTEL1
0.0831129	2	4	12.6927	Atrioventricular canal morphogenesis	http://amigo.geneontology.org/amigo/term/GO:1905222	ENG TBX2
0.0831129	2	4	12.6927	Negative regulation of lymphoid progenitor cell differentiation	http://amigo.geneontology.org/amigo/term/GO:1905457	HES1 NOTCH1
0.0831129	2	4	12.6927	Cell proliferation involved in heart valve development	http://amigo.geneontology.org/amigo/term/GO:2000793	TWIST1 NOTCH1
0.0831129	2	4	12.6927	Negative regulation of pro-B cell differentiation	http://amigo.geneontology.org/amigo/term/GO:2000974	HES1 NOTCH1
0.0831129	2	4	12.6927	Negative regulation of inner ear receptor cell differentiation	http://amigo.geneontology.org/amigo/term/GO:2000981	HES1 NOTCH1
0.0836467	13	156	2.11544	Hepaticobiliary system development	http://amigo.geneontology.org/amigo/term/GO:0061008	JARID2 FGL1 HPN CCND1 HES1 MPST HNF1A IL10 CCDC40 NOTCH1 CEBPG CEBPA HNF1B
0.0836677	5	33	3.84626	Regulation of neuroblast proliferation	http://amigo.geneontology.org/amigo/term/GO:1902692	SMARCD3 NOTCH1 SHH CX3CR1 ZNF335
0.0841201	6	46	3.31113	Embryonic cranial skeleton morphogenesis	http://amigo.geneontology.org/amigo/term/GO:0048701	NDST1 TWIST1 RUNX2 PDGFRA FOXC2 TBX1
0.0841201	6	46	3.31113	Ventricular cardiac muscle tissue morphogenesis	http://amigo.geneontology.org/amigo/term/GO:0055010	MYH7 ENG HEY2 NOTCH1 FOXC2 NKX2-5
0.0842313	10	106	2.39484	Phospholipase C-activating G protein-coupled receptor signaling pathway	http://amigo.geneontology.org/amigo/term/GO:0007200	GNA11 TACR1 C5AR2 LPAR6 AGTR1 VIP CX3CR1 GRM5 LPAR3 LTB4R
0.0842313	10	106	2.39484	Sensory perception of pain	http://amigo.geneontology.org/amigo/term/GO:0019233	COMT GRIN2D NMU IL10 CCN3 VIP NR2F6 ADRA2C ASIC3 MC1R
0.0842313	10	106	2.39484	Regulation of actin filament bundle assembly	http://amigo.geneontology.org/amigo/term/GO:0032231	WAS ARHGEF10L ARHGEF18 PLEK SHANK1 DLC1 TSC1 SYNPO2L ARHGEF10 TJP1
0.0842313	10	106	2.39484	Muscle adaptation	http://amigo.geneontology.org/amigo/term/GO:0043500	GTF2IRD1 JARID2 IGF1 MYH7 SGCA BECN1 HEY2 PPP3CA NOTCH1 TCAP
0.0847044	24	361	1.68767	Aging	http://amigo.geneontology.org/amigo/term/GO:0007568	ERCC1 MNT ATP2B1 MBD3 PAX2 ERCC2 AMH PITX3 ENO3 TBX2 TWIST1 LRP1 BECN1 EPO JUND COL4A2 IL10 PPP3CA APP SMC6 TERT GRM5 LONP1 TREX1
0.0847044	21	303	1.75938	Regulation of angiogenesis	http://amigo.geneontology.org/amigo/term/GO:0045765	HSPB6 EPN2 SIRT6 ENG SEMA5A TWIST1 PTGIS SPINK5 COL4A2 SPRY2 IL10 EMILIN1 ITGA5 TERT CX3CR1 FOXC2 GATA2 ADGRB1 TNFSF12 TJP1 GATA4
0.0847268	14	174	2.0425	Biomineral tissue development	http://amigo.geneontology.org/amigo/term/GO:0031214	IGF1 ATP2B1 MEF2C AMELY TFIP11 ERCC2 MGP TWIST1 HEY2 NOTCH1 DMP1 SLC8A1 TBX1 STATH
0.0849505	52	942	1.40131	Positive regulation of phosphorus metabolic process	http://amigo.geneontology.org/amigo/term/GO:0010562	DVL2 MLXIPL IGF1 MARCO FLT4 ROS1 SLC4A4 MEF2C DOCK3 PTK6 RASSF2 CDK5RAP1 TAZ CD33 GAPDHS ENG CCND1 HES1 PLEK ARHGEF2 SLC8A2 NCKAP1L SYMPK CCR7 EPO DLG4 PDGFRA SPRY2 ABI1 INHBE NTRK3 APP ITGA5 MST1R GDF9 DLC1 ADCY1 GPRC5B CX3CR1 GRM5 RASGRP1 CSPG4 BTC INHBC CDK5R1 ERBB4 ADIPOQ TBX1 ADRA2C PLA2G6 LAT IFNA7
0.0849505	52	942	1.40131	Positive regulation of phosphate metabolic process	http://amigo.geneontology.org/amigo/term/GO:0045937	DVL2 MLXIPL IGF1 MARCO FLT4 ROS1 SLC4A4 MEF2C DOCK3 PTK6 RASSF2 CDK5RAP1 TAZ CD33 GAPDHS ENG CCND1 HES1 PLEK ARHGEF2 SLC8A2 NCKAP1L SYMPK CCR7 EPO DLG4 PDGFRA SPRY2 ABI1 INHBE NTRK3 APP ITGA5 MST1R GDF9 DLC1 ADCY1 GPRC5B CX3CR1 GRM5 RASGRP1 CSPG4 BTC INHBC CDK5R1 ERBB4 ADIPOQ TBX1 ADRA2C PLA2G6 LAT IFNA7
0.0854175	8	75	2.70777	Regulation of muscle cell apoptotic process	http://amigo.geneontology.org/amigo/term/GO:0010660	HSPB6 IGF1 PDE1A HEY2 RBM10 NKX2-5 LRP6 GATA4
0.0863783	11	123	2.27023	Memory	http://amigo.geneontology.org/amigo/term/GO:0007613	CIC COMT KAT2A SLC8A2 SLC24A2 SHANK1 ADCY1 CX3CR1 PLA2G6 ARC NFATC4
0.0863783	11	123	2.27023	Gland morphogenesis	http://amigo.geneontology.org/amigo/term/GO:0022612	NTN1 PGR FGL1 HPN TBX2 FOXA1 LAMA5 NOTCH1 SHH MST1 LRP6
0.088046	23	343	1.70222	Cell chemotaxis	http://amigo.geneontology.org/amigo/term/GO:0060326	ENG TRPV4 SEMA5A NCKAP1L NR4A1 TNFSF14 CCR7 ARHGEF16 C5AR2 PDGFRA IL10 CCN3 AGTR1 NOTCH1 SLAMF8 CXCR5 S100A9 CX3CR1 HOXB9 PLA2G1B MST1 CCL13 ZNF580
0.0898769	4	22	4.61551	Muscle hypertrophy in response to stress	http://amigo.geneontology.org/amigo/term/GO:0003299	MYH7 HEY2 PPP3CA TCAP
0.0898769	11	124	2.25192	Integrin-mediated signaling pathway	http://amigo.geneontology.org/amigo/term/GO:0007229	ITGAL COL16A1 PLEK LAMA5 PTPRA ITGA10 ADAM15 ITGA5 LAT ADAMTS13 ZYX
0.0898769	4	22	4.61551	Cardioblast differentiation	http://amigo.geneontology.org/amigo/term/GO:0010002	TBX2 NOTCH1 NKX2-5 GATA4
0.0898769	6	47	3.24068	Negative regulation of muscle cell apoptotic process	http://amigo.geneontology.org/amigo/term/GO:0010656	HSPB6 IGF1 HEY2 NKX2-5 LRP6 GATA4
0.0898769	12	141	2.16045	Regulation of phosphatidylinositol 3-kinase signaling	http://amigo.geneontology.org/amigo/term/GO:0014066	IGF1 UNC5B TWIST1 BECN1 EPO PDGFRA SERPINE2 NTRK3 INPP5E RASGRP1 SELP ERBB4
0.0898769	4	22	4.61551	Cardiac muscle adaptation	http://amigo.geneontology.org/amigo/term/GO:0014887	MYH7 HEY2 PPP3CA TCAP
0.0898769	4	22	4.61551	Cardiac muscle hypertrophy in response to stress	http://amigo.geneontology.org/amigo/term/GO:0014898	MYH7 HEY2 PPP3CA TCAP
0.0898769	4	22	4.61551	Dorsal/ventral neural tube patterning	http://amigo.geneontology.org/amigo/term/GO:0021904	FKBP8 FOXA1 SHH TCTN1
0.0898769	4	22	4.61551	Regulation of chromatin binding	http://amigo.geneontology.org/amigo/term/GO:0035561	DDX11 MED25 PPP3CA EBF2
0.0898769	6	47	3.24068	Positive regulation of nucleotide metabolic process	http://amigo.geneontology.org/amigo/term/GO:0045981	MLXIPL IGF1 SLC4A4 TAZ GAPDHS APP
0.0898769	6	47	3.24068	Positive regulation of organ growth	http://amigo.geneontology.org/amigo/term/GO:0046622	IGF1 MEF2C TBX2 HEY2 NOTCH1 ERBB4
0.0898769	4	22	4.61551	Neuroepithelial cell differentiation	http://amigo.geneontology.org/amigo/term/GO:0060563	HES1 SOX4 CDH2 TMEM231
0.0898769	12	141	2.16045	Cardiac conduction	http://amigo.geneontology.org/amigo/term/GO:0061337	CACNA1G CACNB1 ATP2B1 DMPK SCN1B SLC8A2 KCNK15 SLC8A1 NKX2-5 CTNNA3 KCNJ12 RYR1
0.0898769	6	47	3.24068	Positive regulation of purine nucleotide metabolic process	http://amigo.geneontology.org/amigo/term/GO:1900544	MLXIPL IGF1 SLC4A4 TAZ GAPDHS APP
0.0898769	6	47	3.24068	Regulation of muscle tissue development	http://amigo.geneontology.org/amigo/term/GO:1901861	MEF2C MYF5 TWIST1 SOX15 JPH2 SHH
0.0898769	6	47	3.24068	Negative regulation of epithelial cell apoptotic process	http://amigo.geneontology.org/amigo/term/GO:1904036	SEMA5A IL10 TERT MST1 GATA2 SERPINB13
0.0903408	14	176	2.01929	Biomineralization	http://amigo.geneontology.org/amigo/term/GO:0110148	IGF1 ATP2B1 MEF2C AMELY TFIP11 ERCC2 MGP TWIST1 HEY2 NOTCH1 DMP1 SLC8A1 TBX1 STATH
0.0903704	99	1997	1.25846	Cell cycle	http://amigo.geneontology.org/amigo/term/GO:0007049	CYP26B1 MARK4 IFFO1 WIZ ERCC1 DDX11 ZMYND11 BID IGF1 TUBG2 PARP3 POLD1 MNT TCF3 WDR62 SMARCD3 MAEA TFAP4 CAPN3 EFHC1 GADD45B KLHL22 PES1 TTC28 FBXO7 THOC5 MCM5 SGSM3 MYBL2 PTK6 RASSF2 CDK5RAP1 PARD6A FBXO31 ERCC2 DOT1L AKAP8 MAP3K8 PSMD3 PSMD11 KAT2A PHOX2B CCND1 HES1 NEK11 ARHGEF2 ZBTB17 TEX11 RNF2 GIPC1 NR4A1 B9D2 OBSL1 SOX4 BECN1 SOX15 FOXA1 JUND VPS4A NES SPRY2 IL10 TMEM8B TUBB2B CGREF1 PPP3C…
0.0905926	15	194	1.96278	Cytosolic calcium ion transport	http://amigo.geneontology.org/amigo/term/GO:0060401	ATP2B1 P2RX5 CAPN3 GRIN2D TRPV4 SLC8A2 CCR7 FAM155B EPO JPH2 SLC24A2 PLA2G1B SLC8A1 TPCN1 RYR1
0.0906134	5	34	3.73313	Hindlimb morphogenesis	http://amigo.geneontology.org/amigo/term/GO:0035137	TWIST1 HOXD9 HOXD10 NOTCH1 SHH
0.0907959	19	268	1.7997	Negative regulation of inflammatory response	http://amigo.geneontology.org/amigo/term/GO:0050728	IGF1 GLP2R FOXF1 MEFV GPR31 PTGIS AVPR2 ZFP36 IL10 CCN3 RB1 PTH2R VIP SLAMF8 PTGIR ADCY1 CALCB ADIPOQ MC1R
0.0910723	3	12	6.34633	Cranial nerve structural organization	http://amigo.geneontology.org/amigo/term/GO:0021604	SEMA3F PAX2 HOXB2
0.0910723	3	12	6.34633	Distal tubule development	http://amigo.geneontology.org/amigo/term/GO:0072017	PAX2 JAG1 NOTCH1
0.0910723	3	12	6.34633	Mesenchymal cell apoptotic process	http://amigo.geneontology.org/amigo/term/GO:0097152	PAX2 SHH TBX1
0.0910723	3	12	6.34633	Negative regulation of receptor binding	http://amigo.geneontology.org/amigo/term/GO:1900121	IL10 ADAM15 ADIPOQ
0.0910723	3	12	6.34633	Calcium ion export	http://amigo.geneontology.org/amigo/term/GO:1901660	ATP2B1 SLC8A2 SLC8A1
0.0910723	3	12	6.34633	Regulation of apoptotic process involved in morphogenesis	http://amigo.geneontology.org/amigo/term/GO:1902337	PAX2 NOTCH1 FOXC2
0.0910723	3	12	6.34633	Regulation of apoptotic process involved in development	http://amigo.geneontology.org/amigo/term/GO:1904748	PAX2 NOTCH1 FOXC2
0.0912698	9	92	2.48334	Neural tube closure	http://amigo.geneontology.org/amigo/term/GO:0001843	DVL2 PAX2 KAT2A TWIST1 ST14 DLC1 TSC1 PLXNB2 LRP6
0.0912698	9	92	2.48334	Columnar/cuboidal epithelial cell differentiation	http://amigo.geneontology.org/amigo/term/GO:0002065	ROS1 PTK6 HES1 SOX4 FOXA1 NOTCH1 CDH2 TMEM231 GATA4
0.09236	16	213	1.90688	Positive regulation of peptidyl-tyrosine phosphorylation	http://amigo.geneontology.org/amigo/term/GO:0050731	DVL2 IGF1 DOCK3 PTK6 HES1 ARHGEF2 EPO DLG4 ABI1 ITGA5 GPRC5B GRM5 CSPG4 BTC ERBB4 ADIPOQ
0.09236	21	307	1.73645	Regulation of vasculature development	http://amigo.geneontology.org/amigo/term/GO:1901342	HSPB6 EPN2 SIRT6 ENG SEMA5A TWIST1 PTGIS SPINK5 COL4A2 SPRY2 IL10 EMILIN1 ITGA5 TERT CX3CR1 FOXC2 GATA2 ADGRB1 TNFSF12 TJP1 GATA4
0.0943171	17	232	1.86013	Lipid modification	http://amigo.geneontology.org/amigo/term/GO:0030258	ACADVL ACOX3 MCAT MTMR3 ILVBL GCDH APOA4 EHHADH ACADL ABCD4 TWIST1 ACADS AGTR1 INPP5E CYP3A4 ADIPOQ DECR2
0.0943171	22	327	1.70788	Cognition	http://amigo.geneontology.org/amigo/term/GO:0050890	DGCR2 CIC MEF2C COMT HRH3 PTPRZ1 KAT2A SLC8A2 DLG4 TBR1 APP VIP SLC24A2 SHANK1 EN1 ADCY1 FAM107A CX3CR1 GRM5 PLA2G6 ARC NFATC4
0.094625	7	62	2.86608	Morphogenesis of an epithelial sheet	http://amigo.geneontology.org/amigo/term/GO:0002011	DVL2 JAG1 FLRT3 NOTCH1 ITGA5 HOXB2 LRP6
0.0948157	26	406	1.62566	Regulation of cellular component size	http://amigo.geneontology.org/amigo/term/GO:0032535	SEMA3F WAS RUFY3 CYFIP2 NTN1 CDHR2 ADD2 ARHGAP4 MAG KANK1 TRPV4 SEMA5A PLEK NCKAP1L LRP1 CCR7 HIP1R SLC12A9 NPHS1 TSC1 LPAR3 SPTBN2 ANAPC2 CDK5R1 CDC42EP4 IST1
0.0954383	10	109	2.32893	Actin cytoskeleton reorganization	http://amigo.geneontology.org/amigo/term/GO:0031532	FARP2 EFS SYDE1 TRPV4 PLEK PDGFRA NTRK3 BRSK2 SIPA1L1 TJP1
0.0954383	16	214	1.89797	Vesicle-mediated transport in synapse	http://amigo.geneontology.org/amigo/term/GO:0099003	AP3D1 TRIM9 SLC17A7 GRIK5 DNM1 MAPK10 DNAJC6 GIPC1 SH3GL1 ADCY1 CDH2 BRSK2 RIMS2 CDK5R1 GAK ARC
0.0954383	10	109	2.32893	Positive regulation of cold-induced thermogenesis	http://amigo.geneontology.org/amigo/term/GO:0120162	SIRT6 ACHE PHOX2B ACADL EPAS1 KDM6B PTH2R ADIPOQ DIO2 EBF2
0.0961062	36	611	1.4957	Behavior	http://amigo.geneontology.org/amigo/term/GO:0007610	ASIC4 CIC MEF2C COMT GRIN2D PTPRZ1 PITX3 KAT2A NAGLU PPY NMU ATP6V1B1 SLC8A2 HOXD9 HOXD10 NPAS1 DLG4 TBR1 APP VIP ASTN1 SLC24A2 SHANK1 EN1 ADCY1 TSC1 CX3CR1 GDNF GRM5 GAA SPTBN2 NHLH2 TBX1 PLA2G6 ARC NFATC4
0.0961062	6	48	3.17316	Hindbrain morphogenesis	http://amigo.geneontology.org/amigo/term/GO:0021575	HES1 SERPINE2 GRID2 DLC1 SPTBN2 LRP6
0.0961062	9	93	2.45664	Tube closure	http://amigo.geneontology.org/amigo/term/GO:0060606	DVL2 PAX2 KAT2A TWIST1 ST14 DLC1 TSC1 PLXNB2 LRP6
0.0961062	9	93	2.45664	Regulation of protein depolymerization	http://amigo.geneontology.org/amigo/term/GO:1901879	ADD2 TRPV4 SEMA5A APC2 PLEK ARHGEF2 MAP1S NES SPTBN2
0.0965116	11	126	2.21618	Regulation of cell-matrix adhesion	http://amigo.geneontology.org/amigo/term/GO:0001952	COL16A1 JAG1 MYF5 HOXA7 LRP1 CCR7 PTPRA ADAM15 DLC1 TSC1 FAM107A
0.0965116	27	427	1.60516	Positive regulation of cell activation	http://amigo.geneontology.org/amigo/term/GO:0050867	CD38 IGF1 AP3D1 TCF3 MEF2C CAPN3 MAP3K8 HES1 ZAP70 PLEK NCKAP1L SOX4 TNFSF14 CCR7 SOX15 EPO JUND IL10 SHH RASGRP1 SELP SOX12 GATA2 ZNF335 CRLF2 CEBPA IL27RA
0.0987337	5	35	3.62647	Regulation of transcription elongation from RNA polymerase II promoter	http://amigo.geneontology.org/amigo/term/GO:0034243	ZMYND11 ELL BRD4 SHH NELFA
0.0987337	5	35	3.62647	Epithelial tube branching involved in lung morphogenesis	http://amigo.geneontology.org/amigo/term/GO:0060441	FOXF1 FOXA1 SPRY2 SPRY1 SHH
0.0987337	5	35	3.62647	Regulation of renal system process	http://amigo.geneontology.org/amigo/term/GO:0098801	COMT AVPR2 AGTR1 OR51E2 ADIPOQ
0.0999594	4	23	4.41483	Pyrimidine deoxyribonucleotide metabolic process	http://amigo.geneontology.org/amigo/term/GO:0009219	TYMP NTHL1 NEIL1 NT5M
0.0999594	54	998	1.37355	Response to hormone	http://amigo.geneontology.org/amigo/term/GO:0009725	CD38 IFT88 ATP6V0A1 GLP2R ATP2B1 MEF2C PGR TFAP4 COMT AKAP8 SLC5A5 HPN ENG KANK1 CCND1 SCGB2A2 TNS2 TRPV4 ATP6V1B1 SOCS2 NR4A1 CCR7 IL22 ZFP36 VPS13C FOXA1 SAFB2 EPO JUND LANCL2 PTPRA IL10 NTRK3 PELP1 AGTR1 NOTCH1 CYP11B1 SH2B2 HEYL ADCY1 TSC1 TUB OR51E2 FAM107A KBTBD2 PLA2G1B FOXC2 CYP11B2 FUT7 ADIPOQ GAS2L1 LONP1 ARID5A AKR1C4
0.0999594	4	23	4.41483	Renal sodium excretion	http://amigo.geneontology.org/amigo/term/GO:0035812	COMT ATP6V1B1 AVPR2 AGTR1
0.0999594	8	78	2.60362	Renal tubule morphogenesis	http://amigo.geneontology.org/amigo/term/GO:0061333	PAX2 MEF2C HES1 LAMA5 SHH GDNF COL4A1 HOXB7
0.0999594	4	23	4.41483	Metanephric nephron epithelium development	http://amigo.geneontology.org/amigo/term/GO:0072243	PAX2 HES1 LAMB2 ADIPOQ
0.0999594	4	23	4.41483	Neuronal stem cell population maintenance	http://amigo.geneontology.org/amigo/term/GO:0097150	JAG1 HES1 NOTCH1 CDH2
0.100351	7	63	2.82059	Export across plasma membrane	http://amigo.geneontology.org/amigo/term/GO:0140115	ATP2B1 SLC4A4 ATP4A SLC8A2 ABCG2 ATP7B SLC8A1
0.100474	11	127	2.19873	Renal system process	http://amigo.geneontology.org/amigo/term/GO:0003014	COMT ATP6V1B1 AVPR2 HNF1A AGTR1 ADCY1 OR51E2 BTC CYP11B2 ADIPOQ SLC4A5
0.100474	25	389	1.63145	Response to metal ion	http://amigo.geneontology.org/amigo/term/GO:0010038	AOC1 CACNA1G ERCC1 MEF2C CAPN3 SYT17 CCND1 SLC30A3 ATP7B BECN1 JUND DLG4 PPP3CA APP CYP11B1 HAAO TERT SHH PGAM2 ADCY1 CYP11B2 RYR1 LONP1 ENTPD6 CEBPA
0.100474	11	127	2.19873	Regulation of DNA binding	http://amigo.geneontology.org/amigo/term/GO:0051101	IGF1 TFAP4 ERCC2 DOT1L HES1 MSX2 TWIST1 HEY2 RB1 CEBPG ZBTB7C
0.101147	39	677	1.46237	Cell surface receptor signaling pathway involved in cell-cell signaling	http://amigo.geneontology.org/amigo/term/GO:1905114	DVL2 MARK4 WNT8B MEF2C P2RX5 CBY1 PARD6A DKKL1 GRIN2D GRIK5 KANK1 PSMD3 PSMD11 CCND1 SEMA5A APC2 SLC8A2 LRP1 SOX4 NFATC1 DLG4 CSNK1G2 HNF1A PPP3CA TGFB1I1 SH3GL1 APP NOTCH1 GRID2 WIF1 SHANK1 TERT SHH GPRC5B CDH2 RIMS2 FZD8 NKX2-5 LRP6
0.102789	14	180	1.97441	Cell maturation	http://amigo.geneontology.org/amigo/term/GO:0048469	FARP2 PGR MAEA ERCC2 HES1 EPAS1 RUNX2 FOXA1 EPO RB1 APP GATA2 AGRN CEBPA
0.102993	6	49	3.1084	Regulation of muscle organ development	http://amigo.geneontology.org/amigo/term/GO:0048634	MEF2C MYF5 TWIST1 SOX15 JPH2 SHH
0.102993	6	49	3.1084	Regulation of glycoprotein metabolic process	http://amigo.geneontology.org/amigo/term/GO:1903018	POMT2 IGF1 NECAB2 CCR7 ITM2C ITM2B
0.102993	6	49	3.1084	Regulation of extracellular matrix organization	http://amigo.geneontology.org/amigo/term/GO:1903053	PHLDB1 AEBP1 LRP1 EMILIN1 RB1 NOTCH1
0.103136	19	273	1.76674	Learning or memory	http://amigo.geneontology.org/amigo/term/GO:0007611	CIC MEF2C COMT PTPRZ1 KAT2A SLC8A2 DLG4 TBR1 APP VIP SLC24A2 SHANK1 EN1 ADCY1 CX3CR1 GRM5 PLA2G6 ARC NFATC4
0.103838	12	145	2.10085	Smoothened signaling pathway	http://amigo.geneontology.org/amigo/term/GO:0007224	NDST1 FOXF1 FKBP8 HES1 RUNX2 FOXA1 SERPINE2 RB1 SHH TCTN2 TCTN1 TMEM231
0.103838	12	145	2.10085	Digestive system development	http://amigo.geneontology.org/amigo/term/GO:0055123	PTK6 FOXF1 HES1 TBX2 HIP1R PDGFRA RB1 CCDC40 NOTCH1 SHH FOXE1 GATA4
0.104449	28	451	1.57603	Regulation of membrane potential	http://amigo.geneontology.org/amigo/term/GO:0042391	CACNA1G BID GABRA1 SLC4A4 MEF2C P2RX5 GNA11 GRIN2D SCN1B GRIK5 CNTNAP1 SLC8A2 POPDC2 KCNK15 DLG4 RNF122 PPP3CA SH3GL1 APP HTR3B GRID2 SHANK1 GRM5 RIMS2 SLC8A1 CTNNA3 GABRD MLLT11
0.105144	8	79	2.57066	Pancreas development	http://amigo.geneontology.org/amigo/term/GO:0031016	FOXF1 HES1 SOX4 HNF1A CCDC40 SHH CDH2 HNF1B
0.106941	7	64	2.77652	Mast cell activation	http://amigo.geneontology.org/amigo/term/GO:0045576	LAT2 FOXF1 IL13RA2 RASGRP1 GATA2 CRLF2 LAT
0.106941	7	64	2.77652	Positive regulation of protein tyrosine kinase activity	http://amigo.geneontology.org/amigo/term/GO:0061098	DVL2 DOCK3 DLG4 ABI1 GPRC5B GRM5 BTC
0.107215	3	13	5.85815	Pro-B cell differentiation	http://amigo.geneontology.org/amigo/term/GO:0002328	HES1 SOX4 NOTCH1
0.107215	3	13	5.85815	Ventricular trabecula myocardium morphogenesis	http://amigo.geneontology.org/amigo/term/GO:0003222	ENG HEY2 NOTCH1
0.107215	3	13	5.85815	Adult heart development	http://amigo.geneontology.org/amigo/term/GO:0007512	MYH7 TCAP NKX2-5
0.107215	5	36	3.52574	Long-term memory	http://amigo.geneontology.org/amigo/term/GO:0007616	KAT2A SHANK1 ADCY1 ARC NFATC4
0.107215	3	13	5.85815	UV protection	http://amigo.geneontology.org/amigo/term/GO:0009650	ERCC1 ERCC2 MC1R
0.107215	3	13	5.85815	Negative regulation of platelet-derived growth factor receptor signaling pathway	http://amigo.geneontology.org/amigo/term/GO:0010642	LRP1 PTGIR ADIPOQ
0.107215	3	13	5.85815	Negative regulation of phosphatidylinositol 3-kinase signaling	http://amigo.geneontology.org/amigo/term/GO:0014067	TWIST1 SERPINE2 INPP5E
0.107215	3	13	5.85815	Regulation of skeletal muscle adaptation	http://amigo.geneontology.org/amigo/term/GO:0014733	GTF2IRD1 MYH7 PPP3CA
0.107215	3	13	5.85815	Rostrocaudal neural tube patterning	http://amigo.geneontology.org/amigo/term/GO:0021903	HES1 EN1 LRP6
0.107215	3	13	5.85815	Regulation of phospholipase A2 activity	http://amigo.geneontology.org/amigo/term/GO:0032429	LRP1 AGTR1 PLA2G1B
0.107215	3	13	5.85815	Telomere maintenance in response to DNA damage	http://amigo.geneontology.org/amigo/term/GO:0043247	ERCC1 TFIP11 RTEL1
0.107215	3	13	5.85815	Negative T cell selection	http://amigo.geneontology.org/amigo/term/GO:0043383	ZAP70 CCR7 SHH
0.107215	3	13	5.85815	Positive regulation of smooth muscle cell differentiation	http://amigo.geneontology.org/amigo/term/GO:0051152	SMARCD3 ENG SHH
0.107215	20	294	1.72689	Regulation of actin filament organization	http://amigo.geneontology.org/amigo/term/GO:0110053	WAS CYFIP2 ARHGEF10L ADD2 ARHGEF18 KANK1 SEMA5A PLEK NCKAP1L CCR7 HIP1R NPHS1 SHANK1 DLC1 TSC1 SYNPO2L SPTBN2 CDC42EP4 ARHGEF10 TJP1
0.107783	32	535	1.51837	Regulation of cell-cell adhesion	http://amigo.geneontology.org/amigo/term/GO:0022407	IGF1 AP3D1 LAG3 JAG1 FGL1 MAP3K8 TRPV4 HES1 ZAP70 PLA2G2D NCKAP1L SOX4 TNFSF14 LRFN3 CCR7 PODXL FOXA1 EPO ADAM19 SERPINE2 IL10 NOTCH1 VSIG4 SHH RASGRP1 SELP SOX12 FUT7 ADIPOQ NOTCH4 TJP1 IL27RA
0.107783	15	200	1.9039	Multicellular organismal signaling	http://amigo.geneontology.org/amigo/term/GO:0035637	CACNA1G TYMP CACNB1 ATP2B1 DMPK MAG SCN1B CNTNAP1 SLC8A2 KCNK15 SLC8A1 NKX2-5 CTNNA3 KCNJ12 RYR1
0.107783	19	275	1.75389	Regulation of transmembrane receptor protein serine/threonine kinase signaling pathway	http://amigo.geneontology.org/amigo/term/GO:0090092	CHRD FKBP8 ENG HES1 GIPC1 SPRY2 CCN3 EMILIN1 INHBE PCSK6 TGFB1I1 NOTCH1 SPRY1 GDF9 SHH LDLRAD4 INHBC CIDEA SPRED2
0.109566	6	50	3.04624	Pyrimidine nucleotide metabolic process	http://amigo.geneontology.org/amigo/term/GO:0006220	TYMP NTHL1 DHODH NEIL1 UCKL1 NT5M
0.109566	6	50	3.04624	Mast cell degranulation	http://amigo.geneontology.org/amigo/term/GO:0043303	LAT2 FOXF1 IL13RA2 RASGRP1 GATA2 LAT
0.109566	6	50	3.04624	Metal ion export	http://amigo.geneontology.org/amigo/term/GO:0070839	ATP2B1 SLC4A4 ATP4A SLC8A2 ATP7B SLC8A1
0.109798	8	80	2.53853	Cardiac muscle hypertrophy	http://amigo.geneontology.org/amigo/term/GO:0003300	JARID2 IGF1 MYH7 BECN1 HEY2 PPP3CA NOTCH1 TCAP
0.110189	4	24	4.23088	Positive regulation of mesenchymal cell proliferation	http://amigo.geneontology.org/amigo/term/GO:0002053	CHRD FOXF1 SHH TBX1
0.110189	4	24	4.23088	Regulation of platelet-derived growth factor receptor signaling pathway	http://amigo.geneontology.org/amigo/term/GO:0010640	LRP1 HIP1R PTGIR ADIPOQ
0.110189	4	24	4.23088	Smooth muscle cell apoptotic process	http://amigo.geneontology.org/amigo/term/GO:0034390	IGF1 PDE1A RBM10 LRP6
0.110189	4	24	4.23088	Regulation of smooth muscle cell apoptotic process	http://amigo.geneontology.org/amigo/term/GO:0034391	IGF1 PDE1A RBM10 LRP6
0.110189	4	24	4.23088	Regulation of excretion	http://amigo.geneontology.org/amigo/term/GO:0044062	COMT AVPR2 AGTR1 NPHS1
0.110189	4	24	4.23088	Cochlea morphogenesis	http://amigo.geneontology.org/amigo/term/GO:0090103	DVL2 PAX2 HPN TBX1
0.110189	4	24	4.23088	Negative regulation of vascular associated smooth muscle cell proliferation	http://amigo.geneontology.org/amigo/term/GO:1904706	MEF2C CNN1 IL10 ADIPOQ
0.110366	26	414	1.59425	Fatty acid metabolic process	http://amigo.geneontology.org/amigo/term/GO:0006631	MLXIPL ACADVL ACOX3 MCAT ILVBL GCDH APOA4 EHHADH PCCB ACADL ATP6V1B1 ABCD4 TWIST1 ACADS PTGIS ACLY HNF1A THNSL2 CYP3A4 PLA2G1B ADIPOQ CYP4F8 CYP2B6 AKR1C4 TREX1 DECR2
0.112047	10	113	2.24649	Regulation of receptor signaling pathway via STAT	http://amigo.geneontology.org/amigo/term/GO:1904892	DOT1L HES1 SOCS2 IL10 NOTCH1 MST1 CDK5R1 ERBB4 CRLF2 IFNA7
0.113845	2	5	10.1541	Response to aluminum ion	http://amigo.geneontology.org/amigo/term/GO:0010044	BECN1 LONP1
0.113845	2	5	10.1541	Axon midline choice point recognition	http://amigo.geneontology.org/amigo/term/GO:0016199	APP ROBO3
0.113845	2	5	10.1541	Gastric emptying	http://amigo.geneontology.org/amigo/term/GO:0035483	NMU PTGER1
0.113845	2	5	10.1541	Regulation of kidney size	http://amigo.geneontology.org/amigo/term/GO:0035564	PAX2 HNF1B
0.113845	2	5	10.1541	Response to stilbenoid	http://amigo.geneontology.org/amigo/term/GO:0035634	APOA4 CIDEA
0.113845	2	5	10.1541	Vacuole fusion, non-autophagic	http://amigo.geneontology.org/amigo/term/GO:0042144	ENO3 VPS16
0.113845	72	1409	1.29719	Positive regulation of catalytic activity	http://amigo.geneontology.org/amigo/term/GO:0043085	CASP10 DVL2 DDX11 BID IGF1 FLT4 ROS1 CYFIP2 ARHGEF10L ARHGEF1 MEF2C DOCK3 ARHGAP4 TFAP4 MYO9B DEPDC5 SGSM3 RASSF2 CDK5RAP1 ARHGEF7 MEFV SYDE1 CD33 CCND1 APOA4 GNAT1 APC2 PLEK SLC8A2 DNAJC15 NCKAP1L CCR7 EPO ARHGEF16 HIP1R DLG4 PDGFRA SPRY2 ABI1 BCL2L10 NTRK3 SGSM2 APP AGTR1 RGS12 ARHGAP25 S100A9 PCOLCE2 MST1R TERT DLC1 ADCY1 TSC1 GPRC5B GDNF GRM5 PLA2G1B RASGRP1 BTC PNLIP CDK5R1 ERBB4 ADIPOQ CCL1…
0.113845	15	202	1.88505	Regulation of protein binding	http://amigo.geneontology.org/amigo/term/GO:0043393	DDX11 ADD2 SMARCD3 MFNG TFIP11 ARHGEF7 LRP1 SYMPK HIP1R NES IL10 APP ADAM15 TERT ADIPOQ
0.113845	2	5	10.1541	Sclerotome development	http://amigo.geneontology.org/amigo/term/GO:0061056	PAX1 SHH
0.113845	2	5	10.1541	Regulation of sequestering of zinc ion	http://amigo.geneontology.org/amigo/term/GO:0061088	AP3D1 SLC30A3
0.113845	2	5	10.1541	Regulation of metanephros development	http://amigo.geneontology.org/amigo/term/GO:0072215	PAX2 ADIPOQ
0.113845	2	5	10.1541	Mesenchyme migration	http://amigo.geneontology.org/amigo/term/GO:0090131	FOXF1 ACTA2
0.113845	2	5	10.1541	Vacuole fusion	http://amigo.geneontology.org/amigo/term/GO:0097576	ENO3 VPS16
0.113845	2	5	10.1541	Negative regulation of intrinsic apoptotic signaling pathway in response to osmotic stress	http://amigo.geneontology.org/amigo/term/GO:1902219	ARHGEF2 EPO
0.113845	2	5	10.1541	Negative regulation of apoptotic process involved in morphogenesis	http://amigo.geneontology.org/amigo/term/GO:1902338	PAX2 FOXC2
0.113845	2	5	10.1541	Negative regulation of apoptotic process involved in development	http://amigo.geneontology.org/amigo/term/GO:1904746	PAX2 FOXC2
0.113845	2	5	10.1541	Protein localization to site of double-strand break	http://amigo.geneontology.org/amigo/term/GO:1990166	IFFO1 PARP3
0.114682	13	166	1.98801	Negative regulation of cytoskeleton organization	http://amigo.geneontology.org/amigo/term/GO:0051494	WAS ADD2 ARHGEF7 ARHGEF18 KANK1 KAT2A APC2 ARHGEF2 HIP1R SHANK1 DLC1 SPTBN2 TJP1
0.115281	30	498	1.52923	Regulation of inflammatory response	http://amigo.geneontology.org/amigo/term/GO:0050727	IGF1 GLP2R FOXF1 MEFV TRPV4 PLA2G2D GPR31 PTGIS CCR7 AVPR2 ZFP36 IL10 CCN3 RB1 BRD4 APP PTH2R AGTR1 VIP SLAMF8 PTGIR S100A9 ADCY1 GPRC5B CALCB FUT7 ADIPOQ TREX1 CEBPA MC1R
0.115373	11	131	2.13159	Sprouting angiogenesis	http://amigo.geneontology.org/amigo/term/GO:0002040	FLT4 EPN2 SEMA5A NR4A1 IL10 AGTR1 NOTCH1 ITGA5 FOXC2 GATA2 TJP1
0.115373	11	131	2.13159	Camera-type eye morphogenesis	http://amigo.geneontology.org/amigo/term/GO:0048593	PAX2 JAG1 PITX3 NAGLU TBX2 TWIST1 OBSL1 PITX2 ZHX2 FJX1 LRP6
0.115566	6	51	2.98651	Mast cell activation involved in immune response	http://amigo.geneontology.org/amigo/term/GO:0002279	LAT2 FOXF1 IL13RA2 RASGRP1 GATA2 LAT
0.115566	6	51	2.98651	Neuromuscular process controlling balance	http://amigo.geneontology.org/amigo/term/GO:0050885	POU4F3 CNTNAP1 DLG4 APP SHANK1 GAA
0.116521	26	417	1.58278	Regulation of actin filament-based process	http://amigo.geneontology.org/amigo/term/GO:0032970	WAS CYFIP2 ARHGEF10L ADD2 ARHGEF18 KANK1 SEMA5A PLEK NCKAP1L LRP1 CCR7 HIP1R PDGFRA NTRK3 NPHS1 SHANK1 DLC1 TSC1 SYNPO2L FAM107A SPTBN2 CDK5R1 CDC42EP4 CTNNA3 ARHGEF10 TJP1
0.116916	25	397	1.59857	Neuron death	http://amigo.geneontology.org/amigo/term/GO:0070997	BID MEF2C POU4F3 FBXO7 MYBL2 MAG GRIK5 PTPRZ1 UNC5B PITX3 LRP1 GRM4 EPO NES IL10 RB1 APP GRID2 EN1 TERT TSC1 CX3CR1 GDNF CDK5R1 NFATC4
0.117277	7	66	2.69238	Inner ear receptor cell differentiation	http://amigo.geneontology.org/amigo/term/GO:0060113	IFT88 POU4F3 JAG1 NAGLU HES1 HEY2 NOTCH1
0.117762	12	149	2.04445	Negative regulation of neuron apoptotic process	http://amigo.geneontology.org/amigo/term/GO:0043524	MEF2C MAG PTPRZ1 UNC5B LRP1 NES IL10 EN1 TERT CX3CR1 GDNF NFATC4
0.118661	13	167	1.9761	Male sex differentiation	http://amigo.geneontology.org/amigo/term/GO:0046661	ERCC1 MAMLD1 AMH CCND1 TEX11 SOX15 SAFB2 PDGFRA ADAM15 SHH NHLH2 HOXA10 GATA4
0.118765	17	241	1.79066	Positive regulation of ERK1 and ERK2 cascade	http://amigo.geneontology.org/amigo/term/GO:0070374	MARCO FLT4 NECAB2 TRPV4 LRP1 CCR7 EPO C5AR2 PDGFRA SPRY2 MAP3K12 APP NOTCH1 RASGRP1 ERBB4 CCL13 GATA4
0.118915	9	98	2.3313	Primary neural tube formation	http://amigo.geneontology.org/amigo/term/GO:0014020	DVL2 PAX2 KAT2A TWIST1 ST14 DLC1 TSC1 PLXNB2 LRP6
0.118915	9	98	2.3313	Negative regulation of response to DNA damage stimulus	http://amigo.geneontology.org/amigo/term/GO:2001021	ERCC1 BID TMEM161A TFIP11 THOC5 TWIST1 BRD4 MAGEF1 RTEL1
0.120209	8	82	2.47661	Vasoconstriction	http://amigo.geneontology.org/amigo/term/GO:0042310	CD38 ATP2B1 ACTA2 AVPR2 CRP AGTR1 SLC8A1 ADRA2C
0.121805	4	25	4.06165	Vascular associated smooth muscle contraction	http://amigo.geneontology.org/amigo/term/GO:0014829	CD38 ATP2B1 ACTA2 SLC8A1
0.121805	4	25	4.06165	Integrin activation	http://amigo.geneontology.org/amigo/term/GO:0033622	FARP2 COL16A1 PLEK SELP
0.121805	4	25	4.06165	Collateral sprouting	http://amigo.geneontology.org/amigo/term/GO:0048668	LRP1 APP LPAR3 IST1
0.12181	6	52	2.92907	Mast cell mediated immunity	http://amigo.geneontology.org/amigo/term/GO:0002448	LAT2 FOXF1 IL13RA2 RASGRP1 GATA2 LAT
0.12181	3	14	5.43971	Negative regulation of immunoglobulin production	http://amigo.geneontology.org/amigo/term/GO:0002638	CD22 PARP3 IL13RA2
0.12181	3	14	5.43971	Cardiac left ventricle morphogenesis	http://amigo.geneontology.org/amigo/term/GO:0003214	FOXF1 HEY2 NOTCH1
0.12181	3	14	5.43971	Positive regulation of myotube differentiation	http://amigo.geneontology.org/amigo/term/GO:0010831	CYP26B1 TBX1 MAML1
0.12181	3	14	5.43971	Negative regulation of myotube differentiation	http://amigo.geneontology.org/amigo/term/GO:0010832	CCN3 NOTCH1 NKX2-5
0.12181	82	1644	1.26618	Regulation of protein modification process	http://amigo.geneontology.org/amigo/term/GO:0031399	DVL2 JARID2 AASS POMT2 MLXIPL IGF1 MARCO FLT4 TRIB2 MEF2C DOCK3 TFAP4 CAPN3 GADD45B FBXO7 PTK6 RASSF2 CDK5RAP1 PARD6A AKAP8 CACTIN CD33 FKBP8 ENG KAT2A CCND1 HES1 EPAS1 ARHGEF2 SLC8A2 TWIST1 NCKAP1L SOX4 SYMPK CCR7 EPO DLG4 HSPBP1 SPRY2 ABI1 EMILIN1 INHBE DUSP6 RB1 NTRK3 BRD4 APP CCNO ITGA5 SPRY1 MST1R GDF9 DLC1 ADCY1 TSC1 GPRC5B FAM107A CX3CR1 LDLRAD4 GRM5 RASGRP1 CSPG4 BTC INHBC CDK5R1 ERBB4 GA…
0.12181	3	14	5.43971	Positive regulation of chromatin binding	http://amigo.geneontology.org/amigo/term/GO:0035563	DDX11 MED25 EBF2
0.12181	3	14	5.43971	Atrioventricular canal development	http://amigo.geneontology.org/amigo/term/GO:0036302	ENG TBX2 GATA4
0.12181	47	862	1.38412	Positive regulation of phosphorylation	http://amigo.geneontology.org/amigo/term/GO:0042327	DVL2 MLXIPL IGF1 MARCO FLT4 ROS1 SLC4A4 MEF2C DOCK3 PTK6 RASSF2 CDK5RAP1 GAPDHS ENG CCND1 HES1 ARHGEF2 SLC8A2 NCKAP1L CCR7 EPO DLG4 PDGFRA SPRY2 ABI1 INHBE NTRK3 APP ITGA5 MST1R GDF9 ADCY1 GPRC5B CX3CR1 GRM5 RASGRP1 CSPG4 BTC INHBC CDK5R1 ERBB4 ADIPOQ TBX1 ADRA2C PLA2G6 LAT IFNA7
0.12181	3	14	5.43971	Amyloid precursor protein biosynthetic process	http://amigo.geneontology.org/amigo/term/GO:0042983	NECAB2 ITM2C ITM2B
0.12181	3	14	5.43971	Regulation of amyloid precursor protein biosynthetic process	http://amigo.geneontology.org/amigo/term/GO:0042984	NECAB2 ITM2C ITM2B
0.12181	3	14	5.43971	Erythrocyte maturation	http://amigo.geneontology.org/amigo/term/GO:0043249	MAEA ERCC2 EPO
0.12181	3	14	5.43971	Negative regulation of epidermal cell differentiation	http://amigo.geneontology.org/amigo/term/GO:0045605	HES1 HOXA7 NOTCH1
0.12181	3	14	5.43971	Negative regulation of epidermis development	http://amigo.geneontology.org/amigo/term/GO:0045683	HES1 HOXA7 NOTCH1
0.12181	3	14	5.43971	Regulation of response to osmotic stress	http://amigo.geneontology.org/amigo/term/GO:0047484	TRPV4 ARHGEF2 EPO
0.12181	5	38	3.34017	Mesodermal cell differentiation	http://amigo.geneontology.org/amigo/term/GO:0048333	EYA2 PAX2 FOXF1 KDM6B FOXC2
0.12181	12	150	2.03082	Negative regulation of neurogenesis	http://amigo.geneontology.org/amigo/term/GO:0050768	SEMA3F RUFY3 NTN1 ARHGAP4 MAG PITX3 SEMA5A HES1 PPP3CA NTRK3 NOTCH1 CDK5R1
0.12181	3	14	5.43971	Negative regulation of cytosolic calcium ion concentration	http://amigo.geneontology.org/amigo/term/GO:0051481	ATP2B1 LRP1 SLC8A1
0.12181	3	14	5.43971	Venous blood vessel development	http://amigo.geneontology.org/amigo/term/GO:0060841	FOXF1 ENG NOTCH1
0.12181	3	14	5.43971	UV-damage excision repair	http://amigo.geneontology.org/amigo/term/GO:0070914	ERCC1 TREX1 MC1R
0.12181	3	14	5.43971	Positive regulation of monocyte chemotactic protein-1 production	http://amigo.geneontology.org/amigo/term/GO:0071639	TRPV4 TWIST1 ADIPOQ
0.12181	3	14	5.43971	Regulation of extracellular matrix assembly	http://amigo.geneontology.org/amigo/term/GO:1901201	PHLDB1 EMILIN1 NOTCH1
0.121858	30	502	1.51705	Leukocyte migration	http://amigo.geneontology.org/amigo/term/GO:0050900	ITGAL ADD2 MAG TRPV4 ZAP70 HOXA7 NCKAP1L TNFSF14 CCR7 SLC7A10 C5AR2 IL10 GYPC CCN3 EMILIN1 APP DOK2 SLAMF8 CXCR5 ITGA5 S100A9 CX3CR1 VPREB1 GYPA PLA2G1B MST1 SELP FUT7 CCL13 ZNF580
0.122004	7	67	2.6522	Regulation of B cell proliferation	http://amigo.geneontology.org/amigo/term/GO:0030888	CD38 CD22 TCF3 MEF2C NCKAP1L IL10 TNFRSF13B
0.122144	11	133	2.09954	Regulation of DNA repair	http://amigo.geneontology.org/amigo/term/GO:0006282	DDX11 WAS PARP3 TMEM161A EYA2 SIRT6 TFIP11 TWIST1 CEBPG MAGEF1 RTEL1
0.122144	9	99	2.30775	Regulation of biomineral tissue development	http://amigo.geneontology.org/amigo/term/GO:0070167	ATP2B1 MEF2C MGP TWIST1 HEY2 NOTCH1 DMP1 SLC8A1 STATH
0.122144	11	133	2.09954	Regulation of stem cell differentiation	http://amigo.geneontology.org/amigo/term/GO:2000736	TCF3 JAG1 PSMD3 PSMD11 HES1 PDGFRA NOTCH1 GDNF GATA2 NKX2-5 GATA4
0.123771	8	83	2.44678	Peripheral nervous system development	http://amigo.geneontology.org/amigo/term/GO:0007422	CNTNAP1 HOXD9 HOXD10 GDNF LAMB2 NHLH2 ADGRB1 ARHGEF10
0.123771	8	83	2.44678	Striated muscle hypertrophy	http://amigo.geneontology.org/amigo/term/GO:0014897	JARID2 IGF1 MYH7 BECN1 HEY2 PPP3CA NOTCH1 TCAP
0.123771	8	83	2.44678	Lysosome localization	http://amigo.geneontology.org/amigo/term/GO:0032418	LAT2 FOXF1 IL13RA2 RASGRP1 KLC2 GATA2 VPS33B LAT
0.123771	8	83	2.44678	Regulation of muscle adaptation	http://amigo.geneontology.org/amigo/term/GO:0043502	GTF2IRD1 JARID2 IGF1 MYH7 SGCA BECN1 PPP3CA NOTCH1
0.123824	26	421	1.56774	Cellular response to peptide	http://amigo.geneontology.org/amigo/term/GO:1901653	DDX11 IGF1 ATP6V0A1 GLP2R CACNB1 ATP2B1 KANK1 TNS2 ATP6V1B1 ARHGEF2 SOCS2 NR4A1 LRP1 PTPRA APP AGTR1 CYP11B1 SH2B2 ADCY1 TSC1 GRM5 PLA2G1B FOXC2 CYP11B2 FUT7 ADIPOQ
0.124034	54	1018	1.34657	Positive regulation of protein modification process	http://amigo.geneontology.org/amigo/term/GO:0031401	DVL2 JARID2 POMT2 IGF1 MARCO FLT4 MEF2C DOCK3 PTK6 RASSF2 CDK5RAP1 AKAP8 CD33 ENG KAT2A CCND1 HES1 ARHGEF2 SLC8A2 NCKAP1L SOX4 SYMPK CCR7 EPO DLG4 HSPBP1 SPRY2 ABI1 INHBE NTRK3 BRD4 APP ITGA5 MST1R GDF9 DLC1 ADCY1 GPRC5B FAM107A CX3CR1 GRM5 RASGRP1 CSPG4 BTC INHBC CDK5R1 ERBB4 ADIPOQ TBX1 ADRA2C PLA2G6 NELFA LAT IFNA7
0.128457	22	342	1.63297	Negative regulation of cytokine production	http://amigo.geneontology.org/amigo/term/GO:0001818	IGF1 ATP2B1 TRIB2 LAG3 MEFV AKAP8 CACTIN CD33 DDX58 CLEC4A TWIST1 NCKAP1L CCR7 ZFP36 C5AR2 IL10 MAPKBP1 VSIG4 CX3CR1 CIDEA ADIPOQ MC1R
0.128457	9	100	2.28468	Inorganic cation import across plasma membrane	http://amigo.geneontology.org/amigo/term/GO:0098659	ATP4A TRPV4 SLC8A2 FAM155B SLC12A9 SLC24A2 KCNJ15 SLC8A1 KCNJ12
0.128457	9	100	2.28468	Inorganic ion import across plasma membrane	http://amigo.geneontology.org/amigo/term/GO:0099587	ATP4A TRPV4 SLC8A2 FAM155B SLC12A9 SLC24A2 KCNJ15 SLC8A1 KCNJ12
0.129013	13	170	1.94123	Phosphatidylinositol 3-kinase signaling	http://amigo.geneontology.org/amigo/term/GO:0014065	IGF1 UNC5B TWIST1 BECN1 EPO PDGFRA SERPINE2 NTRK3 INPP5E KBTBD2 RASGRP1 SELP ERBB4
0.129013	13	170	1.94123	Negative regulation of supramolecular fiber organization	http://amigo.geneontology.org/amigo/term/GO:1902904	WAS ADD2 ARHGEF7 ARHGEF18 KANK1 APC2 ARHGEF2 HIP1R EMILIN1 SHANK1 DLC1 SPTBN2 TJP1
0.129366	45	824	1.38633	Regulation of kinase activity	http://amigo.geneontology.org/amigo/term/GO:0043549	DVL2 IGF1 FLT4 ROS1 TRIB2 MEF2C DOCK3 TFAP4 GADD45B FBXO7 PTK6 RASSF2 CDK5RAP1 CCND1 SLC8A2 SOCS2 NCKAP1L CCR7 EPO DLG4 PDGFRA SPRY2 ABI1 RB1 NTRK3 APP CCNO SLAMF8 SPRY1 MST1R ADCY1 TSC1 GPRC5B GRM5 RASGRP1 BTC CDK5R1 ERBB4 ADIPOQ SLC8A1 ADRA2C NR2F2 LAT CEBPA LRP6
0.12959	18	264	1.73082	Vascular process in circulatory system	http://amigo.geneontology.org/amigo/term/GO:0003018	CD38 SLC6A13 ATP2B1 SLC4A4 SLC5A5 ACTA2 TRPV4 SLC8A2 ABCG2 LRP1 AVPR2 LRP3 CRP AGTR1 FOXC2 SLC8A1 ADRA2C TJP1
0.129691	6	53	2.87381	Collagen catabolic process	http://amigo.geneontology.org/amigo/term/GO:0030574	MMP25 MRC2 MMP19 ADAM15 KLK6 MMP11
0.129691	6	53	2.87381	Social behavior	http://amigo.geneontology.org/amigo/term/GO:0035176	CIC DLG4 SHANK1 EN1 CX3CR1 TBX1
0.129691	6	53	2.87381	Brown fat cell differentiation	http://amigo.geneontology.org/amigo/term/GO:0050873	TRPV4 SH2B2 ADIPOQ DIO2 EBF2 CEBPA
0.129997	16	226	1.79719	Gonad development	http://amigo.geneontology.org/amigo/term/GO:0008406	ERCC1 MAMLD1 PGR PCYT1B AMH CCND1 TEX11 SOX15 SAFB2 PDGFRA ADAM15 GDF9 NHLH2 NR2F2 HOXA10 GATA4
0.130228	8	84	2.41765	Amyloid precursor protein metabolic process	http://amigo.geneontology.org/amigo/term/GO:0042982	IGF1 ACHE NECAB2 ADAM19 ITM2C ITM2B RTN1 KLK6
0.130324	21	323	1.65044	DNA-templated transcription, initiation	http://amigo.geneontology.org/amigo/term/GO:0006352	TEAD3 MED24 ERCC1 NOTCH3 PGR ERCC2 MED25 CCND1 TWIST1 NR4A1 RUNX2 HNF1A HEY2 NOTCH1 NR2F6 NR2F1 NKX2-5 BRF1 NOTCH4 HNF1B MAML1
0.131368	5	39	3.25453	Embryonic camera-type eye development	http://amigo.geneontology.org/amigo/term/GO:0031076	PAX2 TBX2 TWIST1 NES LRP6
0.131368	5	39	3.25453	Inner ear auditory receptor cell differentiation	http://amigo.geneontology.org/amigo/term/GO:0042491	POU4F3 JAG1 HES1 HEY2 NOTCH1
0.131368	5	39	3.25453	Brain morphogenesis	http://amigo.geneontology.org/amigo/term/GO:0048854	PAX2 SHANK1 CDH2 SLIT1 ZNF335
0.131748	4	26	3.90543	Outflow tract septum morphogenesis	http://amigo.geneontology.org/amigo/term/GO:0003148	ENG TBX2 NKX2-5 TBX1
0.131748	11	135	2.06843	Digestive tract development	http://amigo.geneontology.org/amigo/term/GO:0048565	PTK6 FOXF1 HES1 TBX2 PDGFRA RB1 CCDC40 NOTCH1 SHH FOXE1 GATA4
0.131748	4	26	3.90543	Cell differentiation involved in metanephros development	http://amigo.geneontology.org/amigo/term/GO:0072202	PAX2 GDNF LAMB2 ADIPOQ
0.133063	9	101	2.26206	Regulation of axon extension	http://amigo.geneontology.org/amigo/term/GO:0030516	SEMA3F RUFY3 NTN1 ARHGAP4 MAG SEMA5A LRP1 ANAPC2 CDK5R1
0.133063	39	697	1.42041	Regulation of protein kinase activity	http://amigo.geneontology.org/amigo/term/GO:0045859	DVL2 IGF1 TRIB2 MEF2C DOCK3 TFAP4 GADD45B FBXO7 PTK6 RASSF2 CDK5RAP1 CCND1 SLC8A2 NCKAP1L CCR7 EPO DLG4 SPRY2 ABI1 RB1 NTRK3 APP CCNO SPRY1 MST1R ADCY1 TSC1 GPRC5B GRM5 RASGRP1 BTC CDK5R1 ADIPOQ SLC8A1 ADRA2C NR2F2 LAT CEBPA LRP6
0.133063	9	101	2.26206	Regulation of lipase activity	http://amigo.geneontology.org/amigo/term/GO:0060191	LMF1 APOA4 LRP1 PDGFRA PCSK6 NTRK3 AGTR1 PLA2G1B PNLIP
0.133063	9	101	2.26206	Regulation of protein tyrosine kinase activity	http://amigo.geneontology.org/amigo/term/GO:0061097	DVL2 DOCK3 PTK6 DLG4 ABI1 APP GPRC5B GRM5 BTC
0.133063	9	101	2.26206	Regulation of biomineralization	http://amigo.geneontology.org/amigo/term/GO:0110149	ATP2B1 MEF2C MGP TWIST1 HEY2 NOTCH1 DMP1 SLC8A1 STATH
0.13609	18	266	1.7178	Carboxylic acid catabolic process	http://amigo.geneontology.org/amigo/term/GO:0046395	CYP26B1 AASS ACADVL ACOX3 MCAT ILVBL GCDH EHHADH HGD PCCB ACADL ABCD4 TWIST1 ACADS AMT HAAO ADIPOQ DECR2
0.13627	7	69	2.57532	Negative regulation of axonogenesis	http://amigo.geneontology.org/amigo/term/GO:0050771	SEMA3F RUFY3 NTN1 ARHGAP4 MAG SEMA5A CDK5R1
0.136482	21	325	1.64028	Negative regulation of cell adhesion	http://amigo.geneontology.org/amigo/term/GO:0007162	LAG3 JAG1 FGL1 KANK1 TRPV4 SEMA5A PLA2G2D HOXA7 LRP1 PODXL SERPINE2 IL10 ADAM15 NOTCH1 VSIG4 SHH DLC1 FAM107A ADIPOQ PLXNB2 NOTCH4
0.136545	22	345	1.61877	Hormone transport	http://amigo.geneontology.org/amigo/term/GO:0009914	CD38 ARHGEF7 NPVF NMU TRPV4 TTR LRP1 SOX4 HNF1A CCN3 PPP3CA AGTR1 VIP GDF9 BRSK2 RIMS2 ADIPOQ ADRA2C PLA2G6 NMB RAB11FIP3 HNF1B
0.136545	8	85	2.3892	Muscle hypertrophy	http://amigo.geneontology.org/amigo/term/GO:0014896	JARID2 IGF1 MYH7 BECN1 HEY2 PPP3CA NOTCH1 TCAP
0.137193	16	228	1.78142	Multi-multicellular organism process	http://amigo.geneontology.org/amigo/term/GO:0044706	CD38 TEAD3 PGR COL16A1 COMT DHODH DKKL1 SYDE1 EPO SERPINE2 PNOC MST1 FUT7 ADRA2C PLA2G6 NR2F2
0.137652	19	286	1.68644	Sex differentiation	http://amigo.geneontology.org/amigo/term/GO:0007548	ERCC1 MAMLD1 PGR PCYT1B AMH CCND1 TEX11 SOX15 SAFB2 PDGFRA ADAM15 GDF9 SHH NHLH2 NR2F2 HOXA10 HNF1B LRP6 GATA4
0.139798	14	191	1.8607	Negative regulation of cell development	http://amigo.geneontology.org/amigo/term/GO:0010721	SEMA3F IGF1 RUFY3 NTN1 ARHGAP4 MAG KANK1 PITX3 SEMA5A HES1 PPP3CA NTRK3 NOTCH1 CDK5R1
0.139798	35	615	1.44469	Cellular component disassembly	http://amigo.geneontology.org/amigo/term/GO:0022411	DVL2 WNT8B ADD2 SMARCD3 TFIP11 FBXO7 TAZ HPN ENG ATG2A TRPV4 SEMA5A APC2 PLEK ARHGEF2 DNAJC6 MMP19 LRP1 BECN1 VPS13C MAP1S VPS4A NES ERN2 LCP1 SH3GL1 ADAM15 CX3CR1 SPTBN2 CIDEA GAK IST1 VPS16 MMP11 LRP6
0.139798	9	102	2.23988	B cell proliferation	http://amigo.geneontology.org/amigo/term/GO:0042100	CD38 CD22 TCF3 MEF2C NCKAP1L IL10 RASGRP1 IFNA7 TNFRSF13B
0.139798	3	15	5.07706	Sequestering of metal ion	http://amigo.geneontology.org/amigo/term/GO:0051238	AP3D1 SLC30A3 S100A9
0.139798	3	15	5.07706	Negative regulation of pathway-restricted SMAD protein phosphorylation	http://amigo.geneontology.org/amigo/term/GO:0060394	ENG EMILIN1 LDLRAD4
0.139798	3	15	5.07706	Regulation of protein complex stability	http://amigo.geneontology.org/amigo/term/GO:0061635	NCLN TRAPPC11 TREX1
0.139798	3	15	5.07706	Cellular hyperosmotic response	http://amigo.geneontology.org/amigo/term/GO:0071474	MAPK10 ARHGEF2 EPO
0.139798	3	15	5.07706	Glomerular mesangium development	http://amigo.geneontology.org/amigo/term/GO:0072109	ACTA2 NOTCH1 FOXC2
0.139798	3	15	5.07706	Regulation of vascular associated smooth muscle cell differentiation	http://amigo.geneontology.org/amigo/term/GO:1905063	ENG NFATC1 HEY2
0.139987	30	510	1.49325	Regulation of DNA-binding transcription factor activity	http://amigo.geneontology.org/amigo/term/GO:0051090	DVL2 TCF3 CAPN3 AMH CACTIN DDX58 MAPK10 HES1 ARHGEF2 RNF2 TWIST1 PTGIS RBCK1 FOXA1 IL10 PPP3CA RB1 APP CEBPG LRRC14 S100A9 HEYL SHH ADCY1 CX3CR1 PLA2G1B CYTL1 NHLH2 MAPK11 LRP6
0.141134	5	40	3.17316	Blood vessel remodeling	http://amigo.geneontology.org/amigo/term/GO:0001974	FLT4 MEF2C JAG1 EPAS1 FOXC2
0.141134	5	40	3.17316	Regulation of oligodendrocyte differentiation	http://amigo.geneontology.org/amigo/term/GO:0048713	PTPRZ1 HES1 NOTCH1 SHH OLIG2
0.141134	5	40	3.17316	Cellular response to osmotic stress	http://amigo.geneontology.org/amigo/term/GO:0071470	CAPN3 MAPK10 TRPV4 ARHGEF2 EPO
0.142767	42	767	1.39007	Positive regulation of protein phosphorylation	http://amigo.geneontology.org/amigo/term/GO:0001934	DVL2 IGF1 MARCO FLT4 MEF2C DOCK3 PTK6 RASSF2 CDK5RAP1 ENG CCND1 HES1 ARHGEF2 SLC8A2 NCKAP1L CCR7 EPO DLG4 SPRY2 ABI1 INHBE NTRK3 APP ITGA5 MST1R GDF9 ADCY1 GPRC5B CX3CR1 GRM5 RASGRP1 CSPG4 BTC INHBC CDK5R1 ERBB4 ADIPOQ TBX1 ADRA2C PLA2G6 LAT IFNA7
0.142767	4	27	3.76079	Lymph vessel development	http://amigo.geneontology.org/amigo/term/GO:0001945	FLT4 FOXC2 TBX1 NR2F2
0.142767	9	103	2.21813	Regulation of heart rate	http://amigo.geneontology.org/amigo/term/GO:0002027	CACNA1G MYH7 SCN1B NMU EPAS1 POPDC2 HEY2 SLC8A1 CTNNA3
0.142767	2	6	8.46177	B cell lineage commitment	http://amigo.geneontology.org/amigo/term/GO:0002326	TCF3 SLAMF8
0.142767	2	6	8.46177	T cell antigen processing and presentation	http://amigo.geneontology.org/amigo/term/GO:0002457	WAS TREX1
0.142767	9	103	2.21813	Regulation of systemic arterial blood pressure	http://amigo.geneontology.org/amigo/term/GO:0003073	ENG NMU AVPR2 AGTR1 OR51E2 KLK1 CYP11B2 NR2F2 SLC4A5
0.142767	6	55	2.76931	Ventricular cardiac muscle tissue development	http://amigo.geneontology.org/amigo/term/GO:0003229	MYH7 ENG HEY2 NOTCH1 FOXC2 NKX2-5
0.142767	2	6	8.46177	Septum primum development	http://amigo.geneontology.org/amigo/term/GO:0003284	SOX4 GATA4
0.142767	2	6	8.46177	Atrial septum primum morphogenesis	http://amigo.geneontology.org/amigo/term/GO:0003289	SOX4 GATA4
0.142767	14	193	1.84142	Regulation of blood pressure	http://amigo.geneontology.org/amigo/term/GO:0008217	NISCH ATP2B1 ENG ACTA2 NMU AVPR2 AGTR1 CYP11B1 OR51E2 KLK1 CYP11B2 ADIPOQ NR2F2 SLC4A5
0.142767	24	389	1.56619	Protein secretion	http://amigo.geneontology.org/amigo/term/GO:0009306	CD38 RHBDF1 IGF1 ACHE PARD6A CD33 PPY NMU APBB3 PLEK LRP1 SOX4 HNF1A CCN3 PPP3CA VIP OR51E2 PLA2G1B BRSK2 RIMS2 ADRA2C PLA2G6 RAB11FIP3 HNF1B
0.142767	2	6	8.46177	Abscission	http://amigo.geneontology.org/amigo/term/GO:0009838	VPS4A IST1
0.142767	6	55	2.76931	Anterior/posterior axis specification	http://amigo.geneontology.org/amigo/term/GO:0009948	CDX1 RNF2 HEY2 PCSK6 SHH LRP6
0.142767	8	86	2.36142	Dorsal/ventral pattern formation	http://amigo.geneontology.org/amigo/term/GO:0009953	WNT8B CHRD FKBP8 FOXA1 EN1 SHH HOXB2 TCTN1
0.142767	7	70	2.53853	Positive regulation of gliogenesis	http://amigo.geneontology.org/amigo/term/GO:0014015	MAG PTPRZ1 HES1 SERPINE2 NOTCH1 SHH OLIG2
0.142767	2	6	8.46177	Regulation of epinephrine secretion	http://amigo.geneontology.org/amigo/term/GO:0014060	VIP ADRA2C
0.142767	19	289	1.66893	Organic hydroxy compound transport	http://amigo.geneontology.org/amigo/term/GO:0015850	NISCH PLTP HRH3 SYT17 APOA4 LRP1 VPS4A HNF1A AGTR1 VIP SHH GDNF PNLIP GRAMD1C ADIPOQ ADRA2C AKR1C4 ASIC3 LRP6
0.142767	2	6	8.46177	Mitochondrial protein catabolic process	http://amigo.geneontology.org/amigo/term/GO:0035694	YME1L1 PISD
0.142767	2	6	8.46177	Platelet-derived growth factor receptor-alpha signaling pathway	http://amigo.geneontology.org/amigo/term/GO:0035790	PDGFRA ADIPOQ
0.142767	2	6	8.46177	Neuron death in response to hydrogen peroxide	http://amigo.geneontology.org/amigo/term/GO:0036476	FBXO7 IL10
0.142767	2	6	8.46177	Outer ear morphogenesis	http://amigo.geneontology.org/amigo/term/GO:0042473	TWIST1 TBX1
0.142767	2	6	8.46177	Negative regulation of mast cell degranulation	http://amigo.geneontology.org/amigo/term/GO:0043305	FOXF1 IL13RA2
0.142767	2	6	8.46177	Positive regulation of skeletal muscle tissue regeneration	http://amigo.geneontology.org/amigo/term/GO:0043415	CAPN3 SOX15
0.142767	2	6	8.46177	Regulation of DNA ligation	http://amigo.geneontology.org/amigo/term/GO:0051105	PARP3 TFIP11
0.142767	6	55	2.76931	Biological process involved in intraspecies interaction between organisms	http://amigo.geneontology.org/amigo/term/GO:0051703	CIC DLG4 SHANK1 EN1 CX3CR1 TBX1
0.142767	2	6	8.46177	Asymmetric neuroblast division	http://amigo.geneontology.org/amigo/term/GO:0055059	TEAD3 ARHGEF2
0.142767	13	174	1.8966	Monovalent inorganic cation homeostasis	http://amigo.geneontology.org/amigo/term/GO:0055067	ATP6V0A1 SLC4A4 COMT ATP4A ATP6V1B1 AVPR2 RHCG AGTR1 SLC12A9 SLAMF8 CYP11B2 SLC8A1 SLC4A5
0.142767	4	27	3.76079	Synapse maturation	http://amigo.geneontology.org/amigo/term/GO:0060074	SHANK1 CX3CR1 ANAPC2 ADGRL1
0.142767	2	6	8.46177	Epithelial-mesenchymal cell signaling	http://amigo.geneontology.org/amigo/term/GO:0060684	FOXA1 SHH
0.142767	2	6	8.46177	Macrophage inflammatory protein-1 alpha production	http://amigo.geneontology.org/amigo/term/GO:0071608	MEFV TRPV4
0.142767	2	6	8.46177	Regulation of macrophage inflammatory protein 1 alpha production	http://amigo.geneontology.org/amigo/term/GO:0071640	MEFV TRPV4
0.142767	4	27	3.76079	Metanephric epithelium development	http://amigo.geneontology.org/amigo/term/GO:0072207	PAX2 HES1 LAMB2 ADIPOQ
0.142767	2	6	8.46177	Keratinocyte apoptotic process	http://amigo.geneontology.org/amigo/term/GO:0097283	ZFP36 SERPINB13
0.142767	2	6	8.46177	Skeletal muscle fiber differentiation	http://amigo.geneontology.org/amigo/term/GO:0098528	CYP26B1 TBX1
0.142767	14	193	1.84142	Synaptic vesicle cycle	http://amigo.geneontology.org/amigo/term/GO:0099504	AP3D1 TRIM9 SLC17A7 GRIK5 DNM1 DNAJC6 GIPC1 SH3GL1 ADCY1 CDH2 BRSK2 RIMS2 CDK5R1 GAK
0.142767	6	55	2.76931	Regulation of long-term synaptic potentiation	http://amigo.geneontology.org/amigo/term/GO:1900271	SCGN APP ADCY1 FAM107A CX3CR1 ARC
0.142767	2	6	8.46177	Negative regulation of defense response to bacterium	http://amigo.geneontology.org/amigo/term/GO:1900425	SPINK5 MAPKBP1
0.142767	2	6	8.46177	Neural crest cell migration involved in autonomic nervous system development	http://amigo.geneontology.org/amigo/term/GO:1901166	SEMA3F PHOX2B
0.142767	2	6	8.46177	Regulation of keratinocyte apoptotic process	http://amigo.geneontology.org/amigo/term/GO:1902172	ZFP36 SERPINB13
0.142767	2	6	8.46177	Regulation of intrinsic apoptotic signaling pathway in response to osmotic stress	http://amigo.geneontology.org/amigo/term/GO:1902218	ARHGEF2 EPO
0.142767	2	6	8.46177	Regulation of hydrogen peroxide-induced neuron death	http://amigo.geneontology.org/amigo/term/GO:1903207	FBXO7 IL10
0.142767	2	6	8.46177	Negative regulation of hydrogen peroxide-induced neuron death	http://amigo.geneontology.org/amigo/term/GO:1903208	FBXO7 IL10
0.142767	6	55	2.76931	Response to amyloid-beta	http://amigo.geneontology.org/amigo/term/GO:1904645	IGF1 CACNB1 DNM1 LRP1 APP GRM5
0.142767	4	27	3.76079	Regulation of vascular associated smooth muscle cell migration	http://amigo.geneontology.org/amigo/term/GO:1904752	MEF2C LRP1 TERT ADIPOQ
0.142767	2	6	8.46177	Regulation of lysosome organization	http://amigo.geneontology.org/amigo/term/GO:1905671	BECN1 TREX1
0.142767	2	6	8.46177	Regulation of grooming behavior	http://amigo.geneontology.org/amigo/term/GO:2000821	NMU DLG4
0.142767	2	6	8.46177	Regulation of forebrain neuron differentiation	http://amigo.geneontology.org/amigo/term/GO:2000977	HES1 GATA2
