# Supplementary material for: PDPN marks a subset of aggressive and radiation-resistant glioblastoma cells
Source: Front Oncol. 2022 Aug 10;12:941657. doi: 10.3389/fonc.2022.941657 (PMC9434399; doi:10.3389/fonc.2022.941657)
Supplement: Supplementary file 5 [file Table_5.xls]

## Sheet: SuppTable5- up-regulated GO
Enrichment FDR	nGenes	Pathway Genes	Fold Enrichment	Pathway	URL	Genes
2.49e-07	131	1989	1.76427	Establishment of protein localization	http://amigo.geneontology.org/amigo/term/GO:0045184	ATP6V1H TBC1D22B CYB5R4 ARFGEF1 EVI5 REEP1 NEDD4 EXOC5 RPL31 SEL1L ALDH3A2 LAMP3 STX7 HSPB11 ERC1 OXCT1 DNAJA1 ERP29 ARCN1 HSP90AB1 SH3GLB1 MAPK1 RPL3 IFT27 ATP6V1D VTI1B SEC23A ATG4A ZFAND1 EMC2 BET1 YKT6 RAB11FIP2 MAPK8 SEC23IP PLEKHA1 RPL28 GOSR2 HSPA8 EXPH5 LIN7A EXOC2 FAF2 TRIM23 TFDP2 SSR3 TRAK2 ICMT RPL22 HDAC1 RAB29 TMED5 ABCD3 KIF14 SNX19 ENY2 KIF18A COPA CLTA VPS26A OPTN VAMP7 MTX2 XPO7…
2.49e-07	130	1961	1.7758	Organonitrogen compound biosynthetic process	http://amigo.geneontology.org/amigo/term/GO:1901566	AK2 TBPL1 FUT8 VCAN SOAT1 ATG5 ALDH18A1 ELOVL1 ARFGEF1 FECH PLPP1 IARS2 WIPI1 EIF2B3 RPL31 ALDH3A2 ARG2 MRPL22 EIF3I MRPS33 DLD AGO1 MRPS18A SCD MTAP MAPK1 RPL3 ALKBH1 MAGT1 CPEB3 RPL28 PNPO DCPS ST3GAL4 CHPT1 MRPL18 HBS1L HARS2 MAN2A1 SDC1 TRAK2 SPR FAM20B RPL22 CTH WARS2 MRPS15 DARS2 MAN1C1 ELOVL4 PANK3 EXOSC9 MOCS1 AGO3 HABP4 SLC35D2 RIDA MMACHC GSTM3 CEPT1 STT3A CAPRIN1 PIGC NMT1 NCBP1 RPS6 G…
1.35e-06	122	1867	1.75043	Protein transport	http://amigo.geneontology.org/amigo/term/GO:0015031	ATP6V1H TBC1D22B CYB5R4 ARFGEF1 EVI5 NEDD4 EXOC5 RPL31 SEL1L ALDH3A2 STX7 HSPB11 ERC1 OXCT1 DNAJA1 ERP29 ARCN1 HSP90AB1 SH3GLB1 MAPK1 RPL3 IFT27 ATP6V1D VTI1B SEC23A ATG4A ZFAND1 BET1 YKT6 RAB11FIP2 MAPK8 SEC23IP RPL28 GOSR2 HSPA8 EXPH5 LIN7A EXOC2 FAF2 TRIM23 TFDP2 SSR3 TRAK2 ICMT RPL22 HDAC1 RAB29 TMED5 ABCD3 SNX19 ENY2 KIF18A COPA CLTA VPS26A OPTN VAMP7 MTX2 XPO7 AP3B1 ARNTL NAPG TIMM17A PRR5L…
2.7e-06	125	1960	1.70837	Cellular protein localization	http://amigo.geneontology.org/amigo/term/GO:0034613	SCYL3 KDM1A RRAGD CENPQ TBC1D22B PPP2R5A EVI5 REEP1 NEDD4 EXOC5 WIPI1 RPL31 SEL1L ALDH3A2 DLG1 LAMP3 TOLLIP STX7 DNAJA1 ERP29 MSH2 ARCN1 HSP90AB1 SH3GLB1 MAPK1 RPL3 IFT27 ATP6V1D VTI1B SEC23A ARL2BP ZFAND1 EMC2 RAB11FIP2 MAPK8 SEC23IP RPL28 GOSR2 LAMTOR3 GLRB HSPA8 EXPH5 LIN7A FAF2 TRIM23 TFDP2 SSR3 TRAK2 ICMT RPL22 RAB29 TMED5 ABCD3 GPSM2 COPA CLTA VPS26A OPTN STIL AMOT GNAI1 XPO7 SYNE1 LGALS3 A…
3.03e-06	123	1935	1.70276	Protein-containing complex assembly	http://amigo.geneontology.org/amigo/term/GO:0065003	NDUFAF7 HCCS SPAST CENPQ RSF1 MAPK9 SOAT1 ARFGEF1 DLG1 EIF3I AGO1 CDC6 SRPK1 HSP90AB1 SH3GLB1 RPL3 PSMA3 SEC23A PSMD10 BRF2 SLC1A5 BET1 COA1 SEC23IP MICU1 RAD51C GOSR2 HSPA8 PPP6R3 LIN7A GTF2H3 ASF1A SOD2 ACOT13 SUB1 HDAC1 CTH CRYZ ZNHIT6 DR1 KIF14 TAF12 CLTA ATF1 NDUFAF4 SNRPC TBCC AGO3 SEM1 HAT1 PSMA1 MIS18BP1 MAP7D3 ASH2L APOC1 ARPC1B LGALS3 NAPG ORC3 APPL2 NCBP1 ANP32B RDX NDUFAF1 GTF2B AP1AR…
3.03e-06	125	1974	1.69626	Cellular macromolecule localization	http://amigo.geneontology.org/amigo/term/GO:0070727	SCYL3 KDM1A RRAGD CENPQ TBC1D22B PPP2R5A EVI5 REEP1 NEDD4 EXOC5 WIPI1 RPL31 SEL1L ALDH3A2 DLG1 LAMP3 TOLLIP STX7 DNAJA1 ERP29 MSH2 ARCN1 HSP90AB1 SH3GLB1 MAPK1 RPL3 IFT27 ATP6V1D VTI1B SEC23A ARL2BP ZFAND1 EMC2 RAB11FIP2 MAPK8 SEC23IP RPL28 GOSR2 LAMTOR3 GLRB HSPA8 EXPH5 LIN7A FAF2 TRIM23 TFDP2 SSR3 TRAK2 ICMT RPL22 RAB29 TMED5 ABCD3 GPSM2 COPA CLTA VPS26A OPTN STIL AMOT GNAI1 XPO7 SYNE1 LGALS3 A…
4.06e-06	93	1337	1.86329	Cellular amide metabolic process	http://amigo.geneontology.org/amigo/term/GO:0043603	ABCC2 IFNGR1 ELOVL1 PLPP1 IARS2 EIF2B3 RPL31 ARG2 MRPL22 EIF3I MRPS33 DLD AGO1 MRPS18A SCD MAPK1 RPL3 ABHD4 ALKBH1 ITGB8 CPEB3 RPL28 DCPS CMAS MRPL18 ACOT13 HBS1L HARS2 LNPEP RPL22 WARS2 MRPS15 DARS2 ELOVL4 EXOSC9 GLO1 AGO3 HABP4 RIDA MMACHC GSTM3 CAPRIN1 NPL NCBP1 RPS6 RPL3L RPL11 TARS2 CNOT9 ARL6IP5 CDKAL1 EIF4EBP2 AASDHPPT MRPL49 DLAT OXSM ACSL1 PDK1 RMND1 MRPL17 HLCS GNE MAGOH B3GALT2 MRPS18C…
1.21e-05	91	1331	1.83144	Protein modification by small protein conjugation or removal	http://amigo.geneontology.org/amigo/term/GO:0070647	KDM1A CDC27 MAPK9 ATG5 NEDD4 SEL1L HLTF USP33 TOLLIP CDC14B CYLD DNAJA1 USP48 HSP90AB1 PSMA3 PSMD10 UBE2W TRIM14 CUL2 USP46 RNF141 CDCA3 ZNF451 BAG2 LNPEP TRIM23 UCHL3 SENP5 ENY2 RNF170 DCAF10 SEM1 PSMA1 MED6 FBXO21 MAP3K7 TANK TOR1A DERL1 RNF121 COPS3 RAB40B RPL11 PSMA5 ARNT CCNA2 KLHL3 RANBP2 TRIP12 USP25 MED7 RRAGA H2BC5 MED8 USP1 DCAF16 ATXN7 RCHY1 SENP2 MAD2L1 PEX2 PSMC3 BTRC ARIH1 TRIM44 RA…
2.32e-05	122	1997	1.63648	Cell cycle	http://amigo.geneontology.org/amigo/term/GO:0007049	CDC27 NCAPD2 SPAST CENPQ FOXN3 RIOK2 GNAI3 PKN2 EVI5 HMMR DLG1 USP33 CDC14B CYLD TXLNG CCNK CDC6 MSH2 HSP90AB1 SH3GLB1 MAPK1 CDKN3 PSMA3 NINL KIF3B PSMD10 DCTN6 CREB3 CUL2 RAD51C HSPA8 CREBL2 CDCA3 PTP4A1 CCND3 MSH3 CCNG1 TFDP2 SSX2IP CDK18 KIF14 DCLRE1B SENP5 KIF18A GPSM2 CLTA OPTN STIL SEM1 GNAI1 PSMA1 MIS18BP1 CEP85 THAP1 RIDA ARNTL CDCA8 ORC3 APPL2 SMC2 RPS6 NEK1 RDX KIF11 CEP55 CCNG2 TXNL4B …
0.000124166	71	1006	1.89056	Amide biosynthetic process	http://amigo.geneontology.org/amigo/term/GO:0043604	ELOVL1 IARS2 EIF2B3 RPL31 ARG2 MRPL22 EIF3I MRPS33 DLD AGO1 MRPS18A SCD MAPK1 RPL3 ALKBH1 CPEB3 RPL28 DCPS MRPL18 HBS1L HARS2 RPL22 WARS2 MRPS15 DARS2 ELOVL4 EXOSC9 AGO3 HABP4 RIDA CAPRIN1 NCBP1 RPS6 RPL3L RPL11 TARS2 CNOT9 CDKAL1 EIF4EBP2 MRPL49 DLAT ACSL1 PDK1 RMND1 MRPL17 MAGOH B3GALT2 MRPS18C ITGA2 RPS14 PDP1 SMPD1 LSM3 RNF139 EIF2AK3 MRPL13 CERS6 PPP1CA EXOSC4 EDC3 TRNAU1AP PPA1 MRPS16 SGMS1…
0.000196995	71	1021	1.86278	Mitotic cell cycle process	http://amigo.geneontology.org/amigo/term/GO:1903047	CDC27 NCAPD2 SPAST CENPQ FOXN3 RIOK2 HMMR DLG1 CDC14B CDC6 MSH2 CDKN3 PSMA3 NINL KIF3B PSMD10 DCTN6 CUL2 RAD51C CCND3 CCNG1 TFDP2 CDK18 KIF14 DCLRE1B KIF18A GPSM2 OPTN STIL SEM1 GNAI1 PSMA1 CEP85 CDCA8 APPL2 SMC2 RPS6 RDX KIF11 CEP55 CCNG2 ITGB3BP PSMA5 ENSA CNOT9 CCNA2 PLK2 NPAT GJA1 RANBP2 BUB3 SEC13 DYNC1I1 MAD2L1 MELK PSMC3 BTRC RFWD3 CDK1 NABP1 UBE2C CCNE2 CEP97 ERCC6L PSMD12 TFDP1 PSMB8 CSN…
0.000406976	72	1066	1.80927	Intracellular protein transport	http://amigo.geneontology.org/amigo/term/GO:0006886	TBC1D22B EVI5 NEDD4 RPL31 SEL1L ALDH3A2 STX7 ERP29 ARCN1 HSP90AB1 SH3GLB1 MAPK1 RPL3 IFT27 VTI1B SEC23A ZFAND1 MAPK8 SEC23IP RPL28 GOSR2 HSPA8 EXPH5 FAF2 TRIM23 TFDP2 SSR3 TRAK2 ICMT RPL22 RAB29 TMED5 ABCD3 COPA CLTA VPS26A XPO7 AP3B1 NAPG TIMM17A PRR5L APPL2 NMT1 RTP4 TXN ANP32B DERL1 RPS6 RPL11 OAZ3 HAX1 STOM TIMM8B RANBP2 SEC13 STX5 RPS14 PEX2 RAB8B RAB31 SLC25A6 SNUPN CDK1 ABCD2 ARL4D PTTG1IP…
0.000406976	51	659	2.07307	Cell division	http://amigo.geneontology.org/amigo/term/GO:0051301	CDC27 NCAPD2 SPAST GNAI3 PKN2 EVI5 CDC14B CCNK CDC6 SH3GLB1 KIF3B CDCA3 CCND3 CCNG1 KIF14 SENP5 CAT GPSM2 CLTA GNAI1 MIS18BP1 CDCA8 SMC2 NEK1 KIF11 CEP55 CCNG2 ITGB3BP ENSA DYRK3 RALB CCNA2 PLK2 DRD2 DIXDC1 BUB3 FZD7 MAD2L1 CDK1 PPP1CA UBE2C CCNE2 EXT1 BRCC3 ERCC6L CD2AP KLHL9 DCLRE1A TUBB CHMP1B SKA1
0.00060862	76	1166	1.746	Mitotic cell cycle	http://amigo.geneontology.org/amigo/term/GO:0000278	CDC27 NCAPD2 SPAST CENPQ FOXN3 RIOK2 PKN2 HMMR DLG1 CDC14B CYLD CDC6 MSH2 CDKN3 PSMA3 NINL KIF3B PSMD10 DCTN6 CUL2 RAD51C CCND3 CCNG1 TFDP2 CDK18 KIF14 DCLRE1B KIF18A GPSM2 OPTN STIL SEM1 GNAI1 PSMA1 CEP85 THAP1 CDCA8 APPL2 SMC2 RPS6 RDX KIF11 CEP55 CCNG2 ITGB3BP PSMA5 ENSA CNOT9 CCNA2 PLK2 NPAT NEK7 GJA1 RANBP2 BUB3 SEC13 DYNC1I1 MAD2L1 MELK PSMC3 BTRC RRM1 RFWD3 CDK1 NABP1 UBE2C CCNE2 CEP97 ERC…
0.00060862	58	808	1.92285	Translation	http://amigo.geneontology.org/amigo/term/GO:0006412	IARS2 EIF2B3 RPL31 MRPL22 EIF3I MRPS33 AGO1 MRPS18A MAPK1 RPL3 ALKBH1 CPEB3 RPL28 DCPS MRPL18 HBS1L HARS2 RPL22 WARS2 MRPS15 DARS2 EXOSC9 AGO3 HABP4 RIDA CAPRIN1 NCBP1 RPS6 RPL3L RPL11 TARS2 CNOT9 CDKAL1 EIF4EBP2 MRPL49 RMND1 MRPL17 MAGOH MRPS18C ITGA2 RPS14 LSM3 RNF139 EIF2AK3 MRPL13 PPP1CA EXOSC4 EDC3 TRNAU1AP PPA1 MRPS16 MRPS18B LSM2 MRPS17 PRKDC RPS6KA1 SHMT1 MCTS1
0.00060862	98	1620	1.62047	Macromolecule catabolic process	http://amigo.geneontology.org/amigo/term/GO:0009057	CDC27 TNFRSF1B VCAN MAPK9 NEDD4 RPL31 SEL1L HMMR USP33 LAMP3 TOLLIP CYLD USP48 AGO1 HSP90AB1 SH3GLB1 RPL3 PSMA3 PSMD10 UBE2W CPEB3 CUL2 RPL28 USP46 HSPA8 DCPS PPP6R3 BAG2 HBS1L FAF2 SDC1 PCYOX1 RPL22 SMG7 CTBS KIF14 UCHL3 CLTA EXOSC9 AGO3 SEM1 PSMA1 RIDA ARNTL CEMIP2 FBXO21 PRR5L TOR1A NCBP1 DERL1 RPS6 RNF121 RDX COPS3 RPL11 PSMA5 OAZ3 CNOT9 PLK2 KLHL3 ERLIN2 VLDLR FOXO1 GJA1 TRIP12 BUB3 USP25 ST…
0.00060862	78	1208	1.72964	Carbohydrate derivative metabolic process	http://amigo.geneontology.org/amigo/term/GO:1901135	ENPP4 AK2 TBPL1 FUT8 VCAN SOAT1 GNAI3 ELOVL1 ARFGEF1 SEL1L HMMR DLG1 DLD SCD MTAP MAGT1 ITGB8 GALK1 PPP6R3 ST3GAL4 CMAS ACOT13 MAN2A1 GPD2 SDC1 TRAK2 FAM20B CTBS SLC35A3 MAN1C1 ELOVL4 PANK3 OARD1 APOBEC3F MPP1 SLC35D2 STT3A CEMIP2 NPL PIGC GLCE PGD ARNT CASK DLAT OXSM EXT2 ACSL1 PDK1 RANBP2 HS2ST1 SEC13 GNE B3GALT2 PMVK ABHD6 TKT PDP1 NUDT2 ATP7A STOML2 HPRT1 SMPD1 RRM1 B3GALNT1 B3GNT2 RNF139 NDN…
0.000658543	34	375	2.42872	Cellular response to chemical stress	http://amigo.geneontology.org/amigo/term/GO:0062197	FUT8 MAPK9 ATG5 DNAJA1 MAPK1 BRF2 MAPK8 PLEKHA1 MICU1 PPIF SOD2 EFHD1 GPX7 HDAC1 PRDX1 CAT ARNTL PRR5L TXN NOL3 ARNT ARL6IP5 FOXO1 PDK1 NUDT2 ATP7A MELK CDK1 LRRC8D EIF2AK3 OXSR1 P4HB TXNRD1 GPX3
0.000740871	75	1158	1.73493	Viral process	http://amigo.geneontology.org/amigo/term/GO:0016032	FUT8 ATP6V1H RSF1 ATG5 PKN2 NEDD4 RPL31 DLG1 LAMP3 RCOR1 CCNK SRPK1 HSP90AB1 MAPK1 RPL3 PSMA3 MAGT1 SLC1A5 TRIM14 CREB3 CUL2 RPL28 HSPA8 ST3GAL4 RNGTT MAN2A1 TRIM23 RPL22 HDAC1 RAB29 OPTN EFNB2 APOBEC3F STT3A MAP3K7 SP110 TANK ANP32B DERL1 RPS6 GTF2B G3BP2 RPL11 CCNA2 G3BP1 STOM BICD1 RANBP2 RRAGA SEC13 WASF2 DYNC1I1 RBM15 ITGA2 RPS14 PSMC3 BTRC SMPD1 TRIM68 FADD SLC25A6 PCBP1 CDK1 ATF7IP PPIH PP…
0.000740871	108	1857	1.5579	Intracellular transport	http://amigo.geneontology.org/amigo/term/GO:0046907	SPAST SYNE2 RIOK2 TBC1D22B EVI5 NEDD4 WIPI1 RPL31 SEL1L ALDH3A2 STX7 HSPB11 ERC1 ERP29 ARCN1 HSP90AB1 SH3GLB1 MAPK1 RPL3 IFT27 VTI1B SEC23A KIF3B ZFAND1 DCTN6 BET1 YKT6 MAPK8 SEC23IP RPL28 GOSR2 HSPA8 PPP6R3 EXPH5 FAF2 TRIM23 TFDP2 SSR3 TRAK2 ICMT RPL22 SRSF4 SMG7 SSX2IP RAB29 TMED5 ABCD3 ENY2 COPA CLTA VPS26A VAMP7 SEM1 XPO7 AP3B1 NAPG TIMM17A PRR5L APPL2 NMT1 RTP4 TXN NCBP1 ANP32B DERL1 RPS6 RD…
0.000767875	85	1368	1.66442	Cellular macromolecule catabolic process	http://amigo.geneontology.org/amigo/term/GO:0044265	CDC27 TNFRSF1B MAPK9 NEDD4 RPL31 SEL1L USP33 LAMP3 TOLLIP CYLD USP48 AGO1 HSP90AB1 RPL3 PSMA3 PSMD10 UBE2W CPEB3 CUL2 RPL28 USP46 HSPA8 DCPS PPP6R3 BAG2 HBS1L FAF2 PCYOX1 RPL22 SMG7 KIF14 UCHL3 CLTA EXOSC9 AGO3 SEM1 PSMA1 RIDA ARNTL FBXO21 PRR5L TOR1A NCBP1 DERL1 RPS6 RNF121 RDX COPS3 RPL11 PSMA5 CNOT9 PLK2 KLHL3 ERLIN2 VLDLR TRIP12 BUB3 USP25 MAGOH USP1 RCHY1 MAD2L1 RPS14 PSMC3 BTRC ARIH1 FBXO22…
0.000794763	72	1102	1.75017	Protein modification by small protein conjugation	http://amigo.geneontology.org/amigo/term/GO:0032446	KDM1A CDC27 MAPK9 ATG5 NEDD4 SEL1L HLTF TOLLIP CDC14B DNAJA1 HSP90AB1 PSMA3 PSMD10 UBE2W TRIM14 CUL2 RNF141 CDCA3 ZNF451 BAG2 LNPEP TRIM23 UCHL3 RNF170 DCAF10 SEM1 PSMA1 MED6 FBXO21 DERL1 RNF121 RAB40B RPL11 PSMA5 ARNT KLHL3 RANBP2 TRIP12 MED7 RRAGA H2BC5 MED8 DCAF16 RCHY1 SENP2 MAD2L1 PEX2 PSMC3 BTRC ARIH1 TRIM44 RAG1 FBXO22 TRIM68 RFWD3 FEM1B RNF139 UBE2C ASB8 TTC3 PTTG1IP UBE2G2 PSMD12 KLHL9 U…
0.000814069	91	1500	1.6251	Organonitrogen compound catabolic process	http://amigo.geneontology.org/amigo/term/GO:1901565	ENPP4 CDC27 ABCC2 TNFRSF1B VCAN MAPK9 NEDD4 SEL1L HMMR USP33 LAMP3 TOLLIP ARG2 CYLD USP48 DLD HSP90AB1 PSMA3 PSMD10 FAH UBE2W CUL2 USP46 HSPA8 PPP6R3 BAG2 FAF2 LNPEP SDC1 PCYOX1 CTH CTBS KIF14 UCHL3 CLTA ECHS1 SEM1 APOBEC3F PSMA1 APOC1 RIDA ARNTL CEMIP2 FBXO21 NPL TOR1A DERL1 RNF121 RDX COPS3 RPL11 PSMA5 OAZ3 PLK2 KLHL3 ERLIN2 VLDLR FOXO1 GJA1 TRIP12 BUB3 USP25 STX5 USP1 RCHY1 MAD2L1 HPRT1 PSMC3 …
0.000929226	5	8	16.7421	Vesicle fusion with Golgi apparatus	http://amigo.geneontology.org/amigo/term/GO:0048280	VTI1B BET1 GOSR2 VAMP7 STX5
0.00126401	58	839	1.8518	Peptide biosynthetic process	http://amigo.geneontology.org/amigo/term/GO:0043043	IARS2 EIF2B3 RPL31 MRPL22 EIF3I MRPS33 AGO1 MRPS18A MAPK1 RPL3 ALKBH1 CPEB3 RPL28 DCPS MRPL18 HBS1L HARS2 RPL22 WARS2 MRPS15 DARS2 EXOSC9 AGO3 HABP4 RIDA CAPRIN1 NCBP1 RPS6 RPL3L RPL11 TARS2 CNOT9 CDKAL1 EIF4EBP2 MRPL49 RMND1 MRPL17 MAGOH MRPS18C ITGA2 RPS14 LSM3 RNF139 EIF2AK3 MRPL13 PPP1CA EXOSC4 EDC3 TRNAU1AP PPA1 MRPS16 MRPS18B LSM2 MRPS17 PRKDC RPS6KA1 SHMT1 MCTS1
0.00134671	67	1022	1.75612	Protein ubiquitination	http://amigo.geneontology.org/amigo/term/GO:0016567	KDM1A CDC27 MAPK9 ATG5 NEDD4 SEL1L HLTF CDC14B DNAJA1 HSP90AB1 PSMA3 PSMD10 UBE2W TRIM14 CUL2 RNF141 CDCA3 BAG2 LNPEP TRIM23 UCHL3 RNF170 DCAF10 SEM1 PSMA1 MED6 FBXO21 DERL1 RNF121 RAB40B RPL11 PSMA5 KLHL3 TRIP12 MED7 RRAGA H2BC5 MED8 DCAF16 RCHY1 SENP2 MAD2L1 PEX2 PSMC3 BTRC ARIH1 TRIM44 RAG1 FBXO22 TRIM68 RFWD3 FEM1B RNF139 UBE2C ASB8 TTC3 PTTG1IP UBE2G2 PSMD12 KLHL9 UBE2J1 PJA2 PSMB8 PRKDC GAN…
0.00154746	46	615	2.0036	Mitotic cell cycle phase transition	http://amigo.geneontology.org/amigo/term/GO:0044772	CDC27 SPAST FOXN3 RIOK2 HMMR DLG1 CDC14B CDC6 CDKN3 PSMA3 NINL PSMD10 CUL2 RAD51C CCND3 CCNG1 TFDP2 CDK18 KIF14 OPTN SEM1 PSMA1 APPL2 RPS6 RDX CCNG2 PSMA5 ENSA CNOT9 CCNA2 PLK2 NPAT BUB3 MAD2L1 MELK PSMC3 BTRC RFWD3 CDK1 NABP1 UBE2C CCNE2 PSMD12 TFDP1 PSMB8 TUBB
0.00188492	18	146	3.30254	Mitochondrial translation	http://amigo.geneontology.org/amigo/term/GO:0032543	IARS2 MRPL22 MRPS33 MRPS18A ALKBH1 MRPL18 WARS2 MRPS15 DARS2 TARS2 MRPL49 RMND1 MRPL17 MRPS18C MRPL13 MRPS16 MRPS18B MRPS17
0.00188492	53	756	1.87795	Modification-dependent macromolecule catabolic process	http://amigo.geneontology.org/amigo/term/GO:0043632	CDC27 MAPK9 NEDD4 SEL1L USP33 TOLLIP CYLD USP48 HSP90AB1 PSMA3 PSMD10 UBE2W CUL2 USP46 FAF2 PCYOX1 KIF14 UCHL3 EXOSC9 SEM1 PSMA1 ARNTL FBXO21 DERL1 RNF121 COPS3 RPL11 PSMA5 PLK2 KLHL3 ERLIN2 TRIP12 BUB3 USP25 USP1 RCHY1 MAD2L1 PSMC3 BTRC ARIH1 FBXO22 CDK1 USP32 RNF139 UBE2C TBL1XR1 TTC3 UBE2G2 PSMD12 CD2AP UBE2J1 PSMB8 BFAR
0.00196435	66	1018	1.7367	Peptide metabolic process	http://amigo.geneontology.org/amigo/term/GO:0006518	IFNGR1 IARS2 EIF2B3 RPL31 MRPL22 EIF3I MRPS33 AGO1 MRPS18A MAPK1 RPL3 ALKBH1 CPEB3 RPL28 DCPS MRPL18 HBS1L HARS2 LNPEP RPL22 WARS2 MRPS15 DARS2 EXOSC9 GLO1 AGO3 HABP4 RIDA MMACHC GSTM3 CAPRIN1 NCBP1 RPS6 RPL3L RPL11 TARS2 CNOT9 ARL6IP5 CDKAL1 EIF4EBP2 MRPL49 RMND1 MRPL17 MAGOH MRPS18C ITGA2 RPS14 LSM3 RNF139 EIF2AK3 MRPL13 PPP1CA EXOSC4 EDC3 TRNAU1AP PPA1 MRPS16 GSAP BACE1 MRPS18B LSM2 MRPS17 PRK…
0.00234068	52	745	1.86972	Modification-dependent protein catabolic process	http://amigo.geneontology.org/amigo/term/GO:0019941	CDC27 MAPK9 NEDD4 SEL1L USP33 TOLLIP CYLD USP48 HSP90AB1 PSMA3 PSMD10 UBE2W CUL2 USP46 FAF2 PCYOX1 KIF14 UCHL3 SEM1 PSMA1 ARNTL FBXO21 DERL1 RNF121 COPS3 RPL11 PSMA5 PLK2 KLHL3 ERLIN2 TRIP12 BUB3 USP25 USP1 RCHY1 MAD2L1 PSMC3 BTRC ARIH1 FBXO22 CDK1 USP32 RNF139 UBE2C TBL1XR1 TTC3 UBE2G2 PSMD12 CD2AP UBE2J1 PSMB8 BFAR
0.00234068	51	725	1.88435	Cell cycle phase transition	http://amigo.geneontology.org/amigo/term/GO:0044770	CDC27 SPAST FOXN3 RIOK2 HMMR DLG1 CDC14B CDC6 MSH2 CDKN3 PSMA3 NINL PSMD10 CUL2 RAD51C CCND3 CCNG1 TFDP2 CDK18 KIF14 DCLRE1B OPTN SEM1 PSMA1 APPL2 RPS6 RDX CCNG2 PSMA5 TIPRL ENSA DYRK3 CNOT9 CCNA2 PLK2 NPAT BUB3 MAD2L1 MELK PSMC3 BTRC RFWD3 FEM1B CDK1 NABP1 UBE2C CCNE2 PSMD12 TFDP1 PSMB8 TUBB
0.00260233	69	1092	1.6926	Chromosome organization	http://amigo.geneontology.org/amigo/term/GO:0051276	KDM1A CDC27 MSL3 NCAPD2 CENPQ RSF1 RIOK2 PRKCQ HLTF RCOR1 CDC6 MSH2 SRPK1 HSP90AB1 MAPK1 RAD51C PPP6R3 GTF2H3 ASF1A MSH3 SUB1 FAM172A HDAC1 DR1 KIF14 DCLRE1B ENY2 KIF18A HAT1 MIS18BP1 ASH2L CDCA8 SMC2 ANP32B ZNF365 COPS3 ITGB3BP MTF2 SHQ1 G3BP1 HMBOX1 NEK7 BUB3 H2BC5 CHAF1B MCM3AP MAD2L1 NSD1 RAG1 RFWD3 FEN1 CDK1 ATF7IP UBE2C CCNE2 TBL1XR1 SMYD3 BRCC3 BRWD1 NAP1L3 ERCC6L RAD54B TLK1 DCLRE1A CSNK2…
0.00265872	88	1496	1.57572	Cell cycle process	http://amigo.geneontology.org/amigo/term/GO:0022402	CDC27 NCAPD2 SPAST CENPQ FOXN3 RIOK2 PKN2 HMMR DLG1 USP33 CDC14B TXLNG CDC6 MSH2 SH3GLB1 CDKN3 PSMA3 NINL KIF3B PSMD10 DCTN6 CUL2 RAD51C CCND3 MSH3 CCNG1 TFDP2 SSX2IP CDK18 KIF14 DCLRE1B KIF18A GPSM2 OPTN STIL SEM1 GNAI1 PSMA1 CEP85 RIDA CDCA8 ORC3 APPL2 SMC2 RPS6 RDX KIF11 CEP55 CCNG2 ITGB3BP PSMA5 TIPRL ENSA DYRK3 CNOT9 CCNA2 PLK2 DRD2 NPAT NEK7 GJA1 RANBP2 BUB3 SEC13 DYNC1I1 MAD2L1 MELK PSMC3 …
0.00302159	30	345	2.32933	Protein-DNA complex assembly	http://amigo.geneontology.org/amigo/term/GO:0065004	CENPQ RSF1 CDC6 PSMA3 PSMD10 BRF2 RAD51C GTF2H3 ASF1A DR1 TAF12 SEM1 HAT1 PSMA1 MIS18BP1 ORC3 ANP32B GTF2B ITGB3BP PSMA5 H2BC5 CHAF1B PSMC3 ATF7IP SMYD3 NAP1L3 PSMD12 PSMB8 KAT6B GTF2H1
0.00329107	51	738	1.85116	Ubiquitin-dependent protein catabolic process	http://amigo.geneontology.org/amigo/term/GO:0006511	CDC27 MAPK9 NEDD4 SEL1L USP33 TOLLIP CYLD USP48 HSP90AB1 PSMA3 PSMD10 UBE2W CUL2 USP46 FAF2 KIF14 UCHL3 SEM1 PSMA1 ARNTL FBXO21 DERL1 RNF121 COPS3 RPL11 PSMA5 PLK2 KLHL3 ERLIN2 TRIP12 BUB3 USP25 USP1 RCHY1 MAD2L1 PSMC3 BTRC ARIH1 FBXO22 CDK1 USP32 RNF139 UBE2C TBL1XR1 TTC3 UBE2G2 PSMD12 CD2AP UBE2J1 PSMB8 BFAR
0.003372	70	1126	1.66529	RNA processing	http://amigo.geneontology.org/amigo/term/GO:0006396	KDM1A TFB1M PTCD2 RIOK2 ADAT1 RPL31 MBNL3 AGO1 SRPK1 RPL3 ALKBH1 RNMT PIN4 CPEB3 RPL28 UTP6 HSPA8 DCPS GTF2H3 RNGTT FAM172A RPL22 SRSF4 BCAS2 RPF1 ZNHIT6 HEATR1 EXOSC9 SNRPC AGO3 HABP4 LGALS3 PRPF4 NCBP1 RPS6 RTCA TXNL4B NOL3 RPL11 DUSP11 SHQ1 CDKAL1 WTAP BICD1 SREK1IP1 TSR2 MAGOH RBM15 SNIP1 RPS14 BMS1 NUDT21 TSR1 SNUPN PCBP1 HNRNPF SMAD1 LSM3 PPIH CLP1 LARP7 POLR2L EXOSC4 INTS5 LSM2 PRKDC SRSF8…
0.003372	64	1003	1.70926	Regulation of cellular catabolic process	http://amigo.geneontology.org/amigo/term/GO:0031329	RRAGD TNFRSF1B DAPK2 ATP6V1H MAPK9 TAB2 GNAI3 NEDD4 USP33 LAMP3 SESN1 HSP90AB1 SH3GLB1 ATP6V1D PSMA3 PSMD10 TRIM14 MAPK8 CPEB3 LAMTOR3 HSPA8 DCPS AMBRA1 BAG2 HBS1L VPS26A OPTN EXOSC9 SEM1 PSMA1 APOC1 RIDA MAP3K7 PRR5L RDX RPL11 PSMA5 ABL2 ARNT HAX1 RALB CNOT9 PLK2 FOXO1 ATP6V1C1 USP25 RRAGA RCHY1 PSMC3 BTRC ARIH1 FBXO22 TRIM68 IRS1 LSM3 RNF139 PPP1CA ABCD2 EXOSC4 EDC3 PTTG1IP PSMD12 PSMB8 LSM2
0.003372	22	216	2.72834	Fc receptor signaling pathway	http://amigo.geneontology.org/amigo/term/GO:0038093	MAPK9 TAB2 PRKCQ HSP90AB1 MAPK1 PSMA3 PSMD10 MAPK8 SEM1 PSMA1 ARPC1B MAP3K7 APPL2 PSMA5 WASF2 PSMC3 BTRC CRK PSMD12 MYO1C PSMB8 ARPC1A
0.00351971	59	903	1.75022	Cellular protein catabolic process	http://amigo.geneontology.org/amigo/term/GO:0044257	CDC27 MAPK9 NEDD4 SEL1L USP33 LAMP3 TOLLIP CYLD USP48 HSP90AB1 PSMA3 PSMD10 UBE2W CUL2 USP46 BAG2 FAF2 PCYOX1 KIF14 UCHL3 CLTA SEM1 PSMA1 ARNTL FBXO21 TOR1A DERL1 RNF121 RDX COPS3 RPL11 PSMA5 PLK2 KLHL3 ERLIN2 VLDLR TRIP12 BUB3 USP25 USP1 RCHY1 MAD2L1 PSMC3 BTRC ARIH1 FBXO22 CDK1 USP32 RNF139 UBE2C TBL1XR1 TTC3 PTTG1IP UBE2G2 PSMD12 CD2AP UBE2J1 PSMB8 BFAR
0.00395748	35	442	2.12117	Golgi vesicle transport	http://amigo.geneontology.org/amigo/term/GO:0048193	SPAST EXOC5 WIPI1 ARCN1 VTI1B SEC23A KIF3B DCTN6 BET1 YKT6 SEC23IP GOSR2 HSPA8 PPP6R3 EXOC2 TMED5 KIF18A COPA CLTA OPTN VAMP7 NAPG KIF11 AP1AR TEX261 GOLGA4 YIPF5 SEC13 DYNC1I1 STX5 RAB8B RAB31 VAMP5 RNF139 TRAPPC4
0.00407443	23	236	2.61063	Ribonucleoprotein complex subunit organization	http://amigo.geneontology.org/amigo/term/GO:0071826	EIF3I AGO1 SRPK1 HSP90AB1 RPL3 ZFAND1 ZNHIT6 SNRPC AGO3 NCBP1 NOL3 RPL3L RPL11 DYRK3 SHQ1 RPS14 NUDT21 SNUPN CLP1 LSM2 PRKDC ZNHIT3 MCTS1
0.00438861	41	558	1.96824	Proteasomal protein catabolic process	http://amigo.geneontology.org/amigo/term/GO:0010498	CDC27 MAPK9 NEDD4 SEL1L LAMP3 HSP90AB1 PSMA3 PSMD10 UBE2W CUL2 BAG2 FAF2 KIF14 SEM1 PSMA1 ARNTL TOR1A DERL1 RNF121 RPL11 PSMA5 PLK2 ERLIN2 BUB3 USP25 RCHY1 MAD2L1 PSMC3 BTRC ARIH1 FBXO22 CDK1 RNF139 UBE2C TBL1XR1 UBE2G2 PSMD12 CD2AP UBE2J1 PSMB8 BFAR
0.00438861	67	1079	1.66335	Protein catabolic process	http://amigo.geneontology.org/amigo/term/GO:0030163	CDC27 TNFRSF1B MAPK9 NEDD4 SEL1L USP33 LAMP3 TOLLIP CYLD USP48 HSP90AB1 PSMA3 PSMD10 UBE2W CUL2 USP46 HSPA8 PPP6R3 BAG2 FAF2 PCYOX1 KIF14 UCHL3 CLTA SEM1 PSMA1 ARNTL FBXO21 TOR1A DERL1 RNF121 RDX COPS3 RPL11 PSMA5 OAZ3 PLK2 KLHL3 ERLIN2 VLDLR FOXO1 GJA1 TRIP12 BUB3 USP25 STX5 USP1 RCHY1 MAD2L1 PSMC3 BTRC ARIH1 FBXO22 CDK1 USP32 RNF139 UBE2C TBL1XR1 EXT1 TTC3 PTTG1IP UBE2G2 PSMD12 CD2AP UBE2J1 PSM…
0.00438861	32	392	2.18672	Post-translational protein modification	http://amigo.geneontology.org/amigo/term/GO:0043687	VCAN ATG5 PSMA3 PSMD10 CUL2 STC2 ICMT UCHL3 DCAF10 SEM1 PSMA1 STT3A FBXO21 RABGGTB COPS3 FN3KRP IGFBP4 PSMA5 KLHL3 DCAF16 PSMC3 FBN1 BTRC FBXO22 FEM1B ASB8 P4HB PSMD12 KLHL9 PSMB8 KCTD7 GAN
0.00458726	28	323	2.32212	DNA-templated transcription, initiation	http://amigo.geneontology.org/amigo/term/GO:0006352	TBPL1 TFB1M RSF1 AGO1 BRF2 GTF2H3 ZNF451 SUB1 HDAC1 DR1 TAF12 AGO3 MED6 GTF2B NRBF2 MED7 MED8 GTF2A1 PSMC3 CDK1 ATF7IP NR1D2 FOSL1 TBL1XR1 POLR2L MED14 TAF9B GTF2H1
0.00492756	78	1318	1.58529	Cellular protein-containing complex assembly	http://amigo.geneontology.org/amigo/term/GO:0034622	NDUFAF7 HCCS CENPQ RSF1 ARFGEF1 DLG1 EIF3I AGO1 CDC6 SRPK1 HSP90AB1 RPL3 PSMA3 PSMD10 BRF2 COA1 RAD51C GTF2H3 ASF1A ZNHIT6 DR1 TAF12 CLTA ATF1 NDUFAF4 SNRPC TBCC AGO3 SEM1 HAT1 PSMA1 MIS18BP1 MAP7D3 ARPC1B ORC3 NCBP1 ANP32B RDX NDUFAF1 GTF2B AP1AR NOL3 RPL3L RPL11 ITGB3BP PSMA5 HAX1 RALB SHQ1 IQGAP2 ADD3 WASF2 H2BC5 CHAF1B RPS14 PSMC3 NUDT21 SNUPN SMAD1 ATF7IP CLP1 UBE2C PDE4DIP PSMG1 EFNA5 SMYD3…
0.00505609	19	178	2.85932	Mitochondrial gene expression	http://amigo.geneontology.org/amigo/term/GO:0140053	TFB1M IARS2 MRPL22 MRPS33 MRPS18A ALKBH1 MRPL18 WARS2 MRPS15 DARS2 TARS2 MRPL49 RMND1 MRPL17 MRPS18C MRPL13 MRPS16 MRPS18B MRPS17
0.00529925	55	841	1.75185	Proteolysis involved in cellular protein catabolic process	http://amigo.geneontology.org/amigo/term/GO:0051603	CDC27 MAPK9 NEDD4 SEL1L USP33 LAMP3 TOLLIP CYLD USP48 HSP90AB1 PSMA3 PSMD10 UBE2W CUL2 USP46 BAG2 FAF2 PCYOX1 KIF14 UCHL3 SEM1 PSMA1 ARNTL FBXO21 TOR1A DERL1 RNF121 COPS3 RPL11 PSMA5 PLK2 KLHL3 ERLIN2 TRIP12 BUB3 USP25 USP1 RCHY1 MAD2L1 PSMC3 BTRC ARIH1 FBXO22 CDK1 USP32 RNF139 UBE2C TBL1XR1 TTC3 UBE2G2 PSMD12 CD2AP UBE2J1 PSMB8 BFAR
0.00553681	21	211	2.66604	Mitotic spindle organization	http://amigo.geneontology.org/amigo/term/GO:0007052	SPAST CENPQ KIF3B DCTN6 KIF18A GPSM2 STIL GNAI1 CDCA8 KIF11 ITGB3BP PLK2 RANBP2 BUB3 SEC13 DYNC1I1 MAD2L1 CEP97 ERCC6L CHMP1B SKA1
0.00558059	29	346	2.24518	Protein modification by small protein removal	http://amigo.geneontology.org/amigo/term/GO:0070646	USP33 CYLD USP48 PSMA3 PSMD10 USP46 UCHL3 SENP5 ENY2 SEM1 PSMA1 MAP3K7 TANK TOR1A COPS3 PSMA5 CCNA2 USP25 USP1 ATXN7 SENP2 PSMC3 CDK1 SMAD1 USP32 BRCC3 TAF9B PSMD12 PSMB8
0.00587488	78	1329	1.57217	Response to abiotic stimulus	http://amigo.geneontology.org/amigo/term/GO:0009628	KDM1A PLEKHB1 ABCC2 CYB5R4 FECH NEDD4 EIF2B3 PKD2L2 DNAJA1 MSH2 HSP90AB1 MAPK1 PSMA3 PSMD10 MAPK8 MICU1 CUL2 HSPA8 SOD2 BAG2 STC2 EFHD1 HDAC1 ELOVL4 CAT SEM1 PSMA1 HABP4 APPL2 NMT1 TANK TXN NOL3 COPS3 PSMA5 ARNT LIMD1 CCNA2 DRD2 FOXO1 PDK1 GJA1 RANBP2 SEC13 PDPN USP1 DNAJB4 IER5 ITGA2 TLR3 ATP7A CASP7 PSMC3 SMPD1 RAG1 TMEM135 RRM1 FADD RFWD3 FEN1 POLH LRRC8D EIF2AK3 PPP1CA OXSR1 NDNF NABP1 FOSL1 …
0.00594689	42	589	1.91013	Regulation of cellular protein localization	http://amigo.geneontology.org/amigo/term/GO:1903827	KDM1A CENPQ PPP2R5A DLG1 STX7 DNAJA1 HSP90AB1 SH3GLB1 MAPK1 VTI1B ZFAND1 RAB11FIP2 MAPK8 TFDP2 RAB29 GPSM2 GNAI1 LGALS3 LRP4 PRR5L NMT1 TXN TOR1A ANP32B RDX OAZ3 HAX1 RALB STOM ASTN2 BICD1 NMD3 CDK1 EIF2AK3 LARP7 CCNE2 UBE2G2 ILRUN MYO1C CD2AP TFDP1 UBE2J1
0.00619466	63	1014	1.6643	Membrane organization	http://amigo.geneontology.org/amigo/term/GO:0061024	RHOBTB2 SPAST GNAI3 REEP1 ALDH3A2 DLG1 STX7 NRCAM TMEM14A SH3GLB1 VTI1B SEC23A EMC2 BET1 YKT6 MAPK8 SEC23IP PPIF GOSR2 GLRB HSPA8 PPP6R3 TFDP2 OCRL CLTA VAMP7 MTX2 AP3B1 NAPG LRP4 APPL2 NMT1 RTP4 TOR1A FNBP1L CEP55 ANXA7 NOL3 TOR1AIP1 GULP1 ATP10D TIMM8B ASAP1 APOOL SEC13 STX5 ITGA2 F2RL1 RAB8B SMPD1 RAB31 CDK1 GPHN STARD5 TMCC1 ABCD2 FZD4 APOO FAT4 TFDP1 ARPC1A CHMP1B TRAPPC4
0.00629838	68	1121	1.62492	Response to organonitrogen compound	http://amigo.geneontology.org/amigo/term/GO:0010243	KDM1A ABCC2 RRAGD ATP6V1H GNAI3 PRKCQ EIF2B3 SEL1L SESN1 RGS17 CDC6 HSP90AB1 MAPK1 ATP6V1D PHEX ZNF106 CPEB3 LAMTOR3 GLRB CCND3 FAF2 STC2 PRKAR2A SDC1 SRSF4 HDAC1 CAT GNAI1 APPL2 TOR1A DERL1 DENND4C RNF121 HADH CCNA2 ERLIN2 EIF4EBP2 DRD2 FOXO1 GJA1 RANBP2 ATP6V1C1 USP25 RRAGA HLCS ADIPOR1 ITGA2 ATP7A HPRT1 CASP7 RAB8B FBN1 SMPD1 CRK FADD RAB31 IRS1 CDK1 RNF139 FOSL1 EXT1 UBE2G2 BACE1 MYO1C UBE2J1…
0.00629838	50	750	1.78582	Protein localization to membrane	http://amigo.geneontology.org/amigo/term/GO:0072657	PPP2R5A REEP1 EXOC5 RPL31 ALDH3A2 DLG1 STX7 SH3GLB1 RPL3 VTI1B SEC23A EMC2 RAB11FIP2 MAPK8 RPL28 GLRB LIN7A TFDP2 SSR3 ICMT RPL22 RAB29 ABCD3 OPTN LGALS3 AP3B1 LRP4 NMT1 RTP4 DENND4C RPS6 RDX RAB40B RPL11 GOLGA4 ARL6IP5 STOM LIN7C TIMM8B SAV1 STX5 RPS14 PEX2 RAB8B RAB31 VAMP5 GPHN ABCD2 MYO1C TFDP1
0.00629838	22	231	2.55117	Microtubule cytoskeleton organization involved in mitosis	http://amigo.geneontology.org/amigo/term/GO:1902850	SPAST CENPQ KIF3B DCTN6 KIF18A GPSM2 STIL GNAI1 CDCA8 KIF11 ITGB3BP PLK2 GJA1 RANBP2 BUB3 SEC13 DYNC1I1 MAD2L1 CEP97 ERCC6L CHMP1B SKA1
0.00638277	67	1102	1.62863	Carboxylic acid metabolic process	http://amigo.geneontology.org/amigo/term/GO:0019752	MDH1 ABCC2 ALDH18A1 ELOVL1 IARS2 ALDH3A2 ARG2 DLD FH SCD MTAP PSMA3 PSMD10 FAH GALK1 CMAS HARS2 CTH WARS2 SDHB ABCD3 DARS2 ELOVL4 EPHX2 SCPEP1 GLO1 ECHS1 SEM1 PSMA1 APOC1 RIDA NPL APPL2 HADH ETFA PGD PSMA5 TARS2 ARNT OAZ3 ERLIN2 AASDHPPT DLAT OXSM UEVLD ACSL1 PDK1 RANBP2 SEC13 CBR1 HLCS ADIPOR1 GNE PEX2 PDP1 ATP7A PSMC3 IRS1 ETFDH ABCD2 HYI PPA1 PSMD12 ECI2 PSMB8 SHMT1 NAALAD2
0.00638277	22	232	2.54018	Lipid modification	http://amigo.geneontology.org/amigo/term/GO:0030258	SOAT1 DGKG PLPP1 ALDH3A2 INPP4B ST3GAL4 FIG4 ABCD3 EPHX2 OCRL ECHS1 APOC1 APPL2 DGKB HADH ETFA ADIPOR1 PEX2 IRS1 ETFDH ABCD2 ECI2
0.00638277	72	1209	1.59527	Regulation of cell cycle	http://amigo.geneontology.org/amigo/term/GO:0051726	CDC27 SPAST FOXN3 RIOK2 PKN2 HMMR DLG1 CDC14B CYLD TXLNG CCNK CDC6 MSH2 HSP90AB1 SH3GLB1 CDKN3 PSMA3 NINL KIF3B PSMD10 CREB3 RAD51C HSPA8 CCND3 CCNG1 TFDP2 CDK18 KIF14 DCLRE1B GPSM2 STIL SEM1 GNAI1 PSMA1 CEP85 THAP1 ARNTL APPL2 RDX KIF11 CCNG2 PSMA5 TIPRL DYRK3 CNOT9 CCNA2 PLK2 DRD2 NEK7 BUB3 CDK19 MAD2L1 PSMC3 BTRC RFWD3 FEN1 FEM1B CDK1 NUDT6 NABP1 UBE2C CCNE2 FOSL1 CEP97 PSMD12 TFDP1 KLHL9 PSMB…
0.00644467	63	1020	1.65451	MRNA metabolic process	http://amigo.geneontology.org/amigo/term/GO:0016071	KDM1A PTCD2 RPL31 MBNL3 AGO1 SRPK1 RPL3 PSMA3 RNMT PSMD10 CPEB3 RPL28 HSPA8 DCPS GTF2H3 RNGTT HBS1L FAM172A RPL22 SRSF4 SMG7 BCAS2 EXOSC9 SNRPC AGO3 SEM1 PSMA1 HABP4 LGALS3 RIDA AP3B1 PRR5L PRPF4 NCBP1 RPS6 TXNL4B NOL3 RPL11 PSMA5 CNOT9 WTAP SREK1IP1 MAGOH RBM15 SNIP1 RPS14 PSMC3 NUDT21 SNUPN PCBP1 HNRNPF LSM3 PPIH CLP1 LARP7 POLR2L EXOSC4 EDC3 PSMD12 PSMB8 LSM2 SRSF8 GTF2H1
0.00644467	59	937	1.68671	Regulation of protein localization	http://amigo.geneontology.org/amigo/term/GO:0032880	KDM1A CENPQ PPP2R5A DLG1 STX7 OXCT1 DNAJA1 ERP29 HSP90AB1 SH3GLB1 MAPK1 VTI1B ZFAND1 TRIM14 RAB11FIP2 MAPK8 HSPA8 EXPH5 TFDP2 HDAC1 RAB29 ENY2 GPSM2 GNAI1 LGALS3 SWAP70 ARNTL LRP4 PRR5L NMT1 TXN TOR1A ANP32B RDX HADH ENSA OAZ3 HAX1 RALB STOM ASTN2 DRD2 BICD1 GJA1 F2RL1 TRIM68 IRS1 NMD3 CDK1 EIF2AK3 LARP7 CCNE2 EFNA5 UBE2G2 ILRUN MYO1C CD2AP TFDP1 UBE2J1
0.00666917	23	250	2.46443	Transcription initiation from RNA polymerase II promoter	http://amigo.geneontology.org/amigo/term/GO:0006367	AGO1 GTF2H3 ZNF451 SUB1 HDAC1 DR1 TAF12 AGO3 MED6 GTF2B NRBF2 MED7 MED8 GTF2A1 PSMC3 CDK1 ATF7IP NR1D2 TBL1XR1 POLR2L MED14 TAF9B GTF2H1
0.00734168	42	600	1.87511	Autophagy	http://amigo.geneontology.org/amigo/term/GO:0006914	RRAGD DAPK2 ATP6V1H TAB2 ATG5 GNAI3 NEDD4 WIPI1 USP33 LAMP3 TOLLIP SESN1 ULK2 SH3GLB1 ATP6V1D ATG4A TRIM14 MAPK8 LAMTOR3 HSPA8 AMBRA1 VPS26A OPTN MAP3K7 FNBP1L ANXA7 ABL2 HAX1 RALB PLK2 KLHL3 NRBF2 DRD2 EI24 FOXO1 ATP6V1C1 RRAGA DYNC1I1 TRIM68 ILRUN CSNK2B TRAPPC4
0.00734168	42	600	1.87511	Process utilizing autophagic mechanism	http://amigo.geneontology.org/amigo/term/GO:0061919	RRAGD DAPK2 ATP6V1H TAB2 ATG5 GNAI3 NEDD4 WIPI1 USP33 LAMP3 TOLLIP SESN1 ULK2 SH3GLB1 ATP6V1D ATG4A TRIM14 MAPK8 LAMTOR3 HSPA8 AMBRA1 VPS26A OPTN MAP3K7 FNBP1L ANXA7 ABL2 HAX1 RALB PLK2 KLHL3 NRBF2 DRD2 EI24 FOXO1 ATP6V1C1 RRAGA DYNC1I1 TRIM68 ILRUN CSNK2B TRAPPC4
0.00761497	68	1135	1.60488	Oxoacid metabolic process	http://amigo.geneontology.org/amigo/term/GO:0043436	MDH1 ABCC2 ALDH18A1 ELOVL1 IARS2 ALDH3A2 ARG2 DLD FH SCD MTAP PSMA3 PSMD10 FAH GALK1 CMAS HARS2 CTH WARS2 SDHB ABCD3 DARS2 ELOVL4 EPHX2 SCPEP1 GLO1 ECHS1 SEM1 PSMA1 APOC1 RIDA NPL APPL2 HADH ETFA PGD PSMA5 TARS2 ARNT OAZ3 ERLIN2 AASDHPPT DLAT OXSM UEVLD ACSL1 PDK1 RANBP2 SEC13 CBR1 HLCS ADIPOR1 GNE PEX2 PDP1 ATP7A PSMC3 IRS1 ETFDH ABCD2 HYI PPA1 PSMD12 PAPSS2 ECI2 PSMB8 SHMT1 NAALAD2
0.00761497	31	394	2.10763	Protein-DNA complex subunit organization	http://amigo.geneontology.org/amigo/term/GO:0071824	CENPQ RSF1 CDC6 PSMA3 PSMD10 BRF2 RAD51C GTF2H3 ASF1A DR1 TAF12 SEM1 HAT1 PSMA1 MIS18BP1 ORC3 ANP32B GTF2B ITGB3BP PSMA5 H2BC5 CHAF1B MCM3AP PSMC3 ATF7IP SMYD3 NAP1L3 PSMD12 PSMB8 KAT6B GTF2H1
0.00761497	46	681	1.80942	Organophosphate biosynthetic process	http://amigo.geneontology.org/amigo/term/GO:0090407	AK2 TBPL1 DGKG ELOVL1 DLD SCD MAPK1 ABHD4 PLEKHA1 PNPO INPP4B CHPT1 SERINC1 FIG4 ELOVL4 PANK3 OCRL MOCS1 IPPK CEPT1 PIGC DGKB PCTP PPIP5K2 DLAT INPP1 ACSL1 PDK1 PI4K2A NMNAT2 PCYT1A PMVK TKT MOCS2 PDP1 NUDT2 STOML2 HPRT1 RRM1 RAB4A GPHN PIGP PAPSS2 SGMS1 CSNK2B AGPAT1
0.00795978	69	1159	1.59476	Organic acid metabolic process	http://amigo.geneontology.org/amigo/term/GO:0006082	MDH1 ABCC2 ALDH18A1 ELOVL1 IARS2 ALDH3A2 ARG2 DLD FH SCD MTAP PSMA3 PSMD10 FAH GALK1 CMAS HARS2 CTH WARS2 SDHB ABCD3 DARS2 ELOVL4 EPHX2 SCPEP1 GLO1 ECHS1 SEM1 PSMA1 APOC1 RIDA NPL APPL2 HADH ETFA PGD PSMA5 TARS2 ARNT OAZ3 ERLIN2 AASDHPPT DLAT OXSM UEVLD ACSL1 PDK1 RANBP2 SEC13 CBR1 HLCS ADIPOR1 GNE PEX2 PDP1 ATP7A PSMC3 IRS1 ETFDH ABCD2 HYI PPA1 ADO PSMD12 PAPSS2 ECI2 PSMB8 SHMT1 NAALAD2
0.00797012	70	1181	1.58773	Regulation of catabolic process	http://amigo.geneontology.org/amigo/term/GO:0009894	RRAGD TNFRSF1B DAPK2 ATP6V1H MAPK9 TAB2 GNAI3 NEDD4 USP33 LAMP3 SESN1 HSP90AB1 SH3GLB1 ATP6V1D PSMA3 PSMD10 TRIM14 MAPK8 CPEB3 LAMTOR3 HSPA8 DCPS AMBRA1 BAG2 HBS1L VPS26A OPTN EXOSC9 SEM1 PSMA1 APOC1 RIDA MAP3K7 PRR5L RDX RPL11 PSMA5 ABL2 ARNT OAZ3 HAX1 RALB CNOT9 PLK2 FOXO1 GJA1 RANBP2 ATP6V1C1 USP25 RRAGA SEC13 STX5 RCHY1 MAD2L1 PSMC3 BTRC ARIH1 FBXO22 TRIM68 IRS1 LSM3 RNF139 PPP1CA ABCD2 EXOSC…
0.00827084	36	490	1.96805	Response to oxidative stress	http://amigo.geneontology.org/amigo/term/GO:0006979	ABCC2 FUT8 MAPK9 SESN1 MAPK1 CYB5B BRF2 MAPK8 PLEKHA1 PPIF SOD2 SDC1 GPX7 HDAC1 PRDX1 CAT ARNTL PRR5L TXN TOR1A NOL3 ARNT ARL6IP5 FOXO1 PDK1 NUDT2 ATP7A MELK CRK CDK1 ETFDH OXSR1 FOSL1 P4HB TXNRD1 GPX3
0.00827084	27	325	2.22541	Cellular response to oxidative stress	http://amigo.geneontology.org/amigo/term/GO:0034599	FUT8 MAPK9 MAPK1 BRF2 MAPK8 PLEKHA1 PPIF SOD2 GPX7 HDAC1 PRDX1 CAT ARNTL PRR5L TXN NOL3 ARNT ARL6IP5 FOXO1 PDK1 NUDT2 ATP7A MELK CDK1 P4HB TXNRD1 GPX3
0.00836366	67	1121	1.60103	Organophosphate metabolic process	http://amigo.geneontology.org/amigo/term/GO:0019637	AK2 GDE1 TBPL1 DGKG GNAI3 ELOVL1 PLPP1 DLG1 DLD SCD MAPK1 ABHD4 PHEX PLEKHA1 PNPO GALK1 INPP4B CHPT1 SERINC1 ACOT13 FIG4 GPD2 ELOVL4 PANK3 OCRL MOCS1 IPPK APOC1 MPP1 CEPT1 PIGC DGKB PCTP PGD ARNT OSBPL10 PPIP5K2 CASK DLAT OXSM INPP1 ACSL1 PDK1 RANBP2 PI4K2A SEC13 NMNAT2 PCYT1A PMVK ABHD6 TKT MOCS2 PDP1 NUDT2 STOML2 HPRT1 SMPD1 RRM1 RAB4A GPHN SMPDL3A PIGP ENTPD7 PAPSS2 SGMS1 CSNK2B AGPAT1
0.00836366	12	88	3.65281	Cellular response to amino acid starvation	http://amigo.geneontology.org/amigo/term/GO:0034198	RRAGD ATP6V1H SESN1 SH3GLB1 MAPK1 ATP6V1D MAPK8 LAMTOR3 ATP6V1C1 RRAGA SEC13 EIF2AK3
0.00836366	12	88	3.65281	Regulation of DNA-templated transcription, initiation	http://amigo.geneontology.org/amigo/term/GO:2000142	AGO1 ZNF451 SUB1 AGO3 MED6 MED7 MED8 PSMC3 CDK1 ATF7IP FOSL1 MED14
0.00838497	24	274	2.34633	Spindle organization	http://amigo.geneontology.org/amigo/term/GO:0007051	SPAST CENPQ DLG1 KIF3B DCTN6 KIF18A GPSM2 STIL GNAI1 CDCA8 KIF11 ITGB3BP PLK2 NEK7 RANBP2 BUB3 SEC13 DYNC1I1 MAD2L1 PDE4DIP CEP97 ERCC6L CHMP1B SKA1
0.00863901	72	1231	1.56676	Response to nitrogen compound	http://amigo.geneontology.org/amigo/term/GO:1901698	KDM1A ABCC2 RRAGD ATP6V1H GNAI3 PRKCQ EIF2B3 SEL1L SESN1 RGS17 CDC6 HSP90AB1 MAPK1 ATP6V1D PHEX ZNF106 CPEB3 LAMTOR3 GLRB CCND3 FAF2 STC2 PRKAR2A SDC1 SRSF4 HDAC1 CAT GNAI1 GSTM3 APPL2 TXN TOR1A DERL1 DENND4C RNF121 HADH RALB CCNA2 ERLIN2 EIF4EBP2 DRD2 FOXO1 GJA1 RANBP2 ATP6V1C1 USP25 RRAGA HLCS ADIPOR1 ITGA2 TLR3 ATP7A HPRT1 CASP7 RAB8B FBN1 SMPD1 CRK FADD RAB31 IRS1 CDK1 RNF139 FOSL1 EXT1 UBE2G…
0.00881325	63	1040	1.62269	Protein localization to organelle	http://amigo.geneontology.org/amigo/term/GO:0033365	CENPQ NEDD4 RPL31 ALDH3A2 DLG1 LAMP3 TOLLIP DNAJA1 MSH2 HSP90AB1 SH3GLB1 MAPK1 RPL3 ATP6V1D VTI1B ARL2BP EMC2 MAPK8 RPL28 GOSR2 HSPA8 TFDP2 SSR3 RPL22 RAB29 ABCD3 OPTN STIL SYNE1 AP3B1 TIMM17A APPL2 NMT1 TXN TOR1A RPS6 RDX FAM149B1 RPL11 TOR1AIP1 HAX1 TIMM8B BICD1 GJA1 RANBP2 BUB3 SEC13 STX5 RPS14 PEX2 RAB8B SLC25A6 NMD3 SNUPN CDK1 EIF2AK3 ABCD2 LARP7 PTTG1IP ILRUN CD2AP TFDP1 NCOA4
0.00951485	38	535	1.90265	Ribonucleoprotein complex biogenesis	http://amigo.geneontology.org/amigo/term/GO:0022613	TFB1M RIOK2 RPL31 MRPL22 EIF3I AGO1 SRPK1 HSP90AB1 RPL3 PIN4 RPL28 UTP6 RPL22 RPF1 ZNHIT6 HEATR1 EXOSC9 SNRPC AGO3 NCBP1 RPS6 NOL3 RPL3L RPL11 SHQ1 TSR2 RPS14 BMS1 NUDT21 TSR1 NMD3 SNUPN CLP1 EXOSC4 LSM2 PRKDC ZNHIT3 MCTS1
0.00951485	36	497	1.94033	Proteasome-mediated ubiquitin-dependent protein catabolic process	http://amigo.geneontology.org/amigo/term/GO:0043161	CDC27 MAPK9 NEDD4 SEL1L HSP90AB1 PSMA3 PSMD10 UBE2W CUL2 FAF2 KIF14 SEM1 PSMA1 ARNTL DERL1 RNF121 RPL11 PSMA5 PLK2 ERLIN2 BUB3 RCHY1 MAD2L1 PSMC3 BTRC ARIH1 FBXO22 CDK1 UBE2C TBL1XR1 UBE2G2 PSMD12 CD2AP UBE2J1 PSMB8 BFAR
0.00951485	34	459	1.98425	Establishment of organelle localization	http://amigo.geneontology.org/amigo/term/GO:0051656	SPAST CENPQ SYNE2 RIOK2 WIPI1 DLG1 SEC23A KIF3B BET1 YKT6 SEC23IP GOSR2 PPP6R3 LIN7A TRAK2 KIF14 KIF18A GPSM2 VAMP7 AP3B1 CDCA8 TOR1A FNBP1L AP1AR BICD1 GJA1 SEC13 DYNC1I1 STX5 MAD2L1 NMD3 MYO1C CHMP1B TRAPPC4
0.00951485	51	794	1.7206	Regulation of cellular response to stress	http://amigo.geneontology.org/amigo/term/GO:0080135	KDM1A FUT8 SEMA3A DLG1 ARG2 CYLD DNAJA1 ERP29 IGBP1 HSP90AB1 MAPK1 PSMD10 STK3 CREB3 MICU1 HSPA8 SOD2 BAG2 EFHD1 PRDX1 ARNTL TXN ZNF365 NOL3 DYRK3 ARL6IP5 PLK2 ARMT1 FOXO1 RANBP2 TRIP12 USP25 FZD7 SEC13 USP1 IER5 F2RL1 TLR3 RFWD3 FEM1B POLH EIF2AK3 PTTG1IP BRCC3 P4HB TAF9B PJA2 PARG PRKDC AKT3 BFAR
0.00959456	24	278	2.31257	Viral gene expression	http://amigo.geneontology.org/amigo/term/GO:0019080	FUT8 RSF1 RPL31 RPL3 MAGT1 TRIM14 RPL28 ST3GAL4 MAN2A1 RPL22 HDAC1 STT3A RPS6 GTF2B RPL11 RANBP2 SEC13 RPS14 PSMC3 LARP7 POLR2L DDOST MGAT4B MCTS1
0.00987985	15	133	3.02113	Fc-epsilon receptor signaling pathway	http://amigo.geneontology.org/amigo/term/GO:0038095	MAPK9 TAB2 PRKCQ MAPK1 PSMA3 PSMD10 MAPK8 SEM1 PSMA1 MAP3K7 PSMA5 PSMC3 BTRC PSMD12 PSMB8
0.0102373	12	91	3.53239	Response to amino acid starvation	http://amigo.geneontology.org/amigo/term/GO:1990928	RRAGD ATP6V1H SESN1 SH3GLB1 MAPK1 ATP6V1D MAPK8 LAMTOR3 ATP6V1C1 RRAGA SEC13 EIF2AK3
0.0102876	21	229	2.45648	Ribonucleoprotein complex assembly	http://amigo.geneontology.org/amigo/term/GO:0022618	EIF3I AGO1 SRPK1 HSP90AB1 RPL3 ZNHIT6 SNRPC AGO3 NCBP1 NOL3 RPL3L RPL11 SHQ1 RPS14 NUDT21 SNUPN CLP1 LSM2 PRKDC ZNHIT3 MCTS1
0.0102876	13	105	3.31652	Anaphase-promoting complex-dependent catabolic process	http://amigo.geneontology.org/amigo/term/GO:0031145	CDC27 PSMA3 PSMD10 SEM1 PSMA1 PSMA5 BUB3 MAD2L1 PSMC3 CDK1 UBE2C PSMD12 PSMB8
0.0119469	101	1896	1.42696	Regulation of intracellular signal transduction	http://amigo.geneontology.org/amigo/term/GO:1902531	TSPAN6 KDM1A RRAGD DAPK2 RAI14 PHLPP2 KITLG TAB2 DGKG ARFGEF1 NEDD4 SEMA3A DLG1 SESN1 CYLD DNAJA1 ERP29 IGBP1 HSP90AB1 MAPK1 ARHGAP5 PSMD10 STK3 TRIM14 CREB3 PLEKHA1 SHOC2 PPIF LAMTOR3 STK38 SOD2 CCNG1 PRKAR2A HDAC1 CTH SSX2IP PRDX1 KIF14 TAF12 CAT OCRL OPTN AMOT AGO3 RRAS GNAI1 ARNTL MAP3K7 PRR5L TANK TXN DENND4C RDX CEP55 NOL3 IGFBP4 RPL11 ABL2 DYRK3 HAX1 ARL6IP5 LIMD1 PLK2 DRD2 FOXO1 GJA1 FZD7…
0.0120409	49	764	1.71803	Posttranscriptional regulation of gene expression	http://amigo.geneontology.org/amigo/term/GO:0010608	TNFRSF1B AGO1 MAPK1 PSMA3 ALKBH1 PSMD10 CPEB3 HSPA8 DCPS HBS1L RPL22 EXOSC9 AGO3 SEM1 PSMA1 HABP4 RIDA CAPRIN1 NCBP1 PSMA5 CNOT9 LIMD1 EIF4EBP2 RANBP2 RMND1 SEC13 MAGOH SNIP1 ITGA2 RPS14 PSMC3 NUDT21 SMAD1 LSM3 RNF139 EIF2AK3 MRPL13 CLP1 PPP1CA POLR2L EXOSC4 EDC3 TRNAU1AP PSMD12 PSMB8 LSM2 PRKDC RPS6KA1 SHMT1
0.0139335	20	218	2.45755	Endoplasmic reticulum to Golgi vesicle-mediated transport	http://amigo.geneontology.org/amigo/term/GO:0006888	SPAST ARCN1 VTI1B SEC23A DCTN6 BET1 YKT6 SEC23IP GOSR2 PPP6R3 TMED5 COPA VAMP7 TEX261 YIPF5 SEC13 DYNC1I1 STX5 RNF139 TRAPPC4
0.0139335	11	81	3.63778	Regulation of transcription initiation from RNA polymerase II promoter	http://amigo.geneontology.org/amigo/term/GO:0060260	AGO1 ZNF451 SUB1 AGO3 MED6 MED7 MED8 PSMC3 CDK1 ATF7IP MED14
0.0139485	77	1368	1.50777	Peptidyl-amino acid modification	http://amigo.geneontology.org/amigo/term/GO:0018193	NDUFAF7 KDM1A MSL3 FUT8 ZZZ3 KITLG MAPK9 ATG5 PKN2 PRKCQ TESK2 TOLLIP HSP90AB1 MAPK1 SNTA1 MAGT1 PIN4 ARL2BP MAPK8 PPIF CREBL2 STK38 ZNF451 LOX EFEMP1 GGCX HDAC1 CTH DR1 SENP5 TAF12 RAP2C SIRT5 HAT1 ASH2L LRP4 TPGS2 STT3A MAP3K7 NMT1 TXN NEK1 GTF2B MTF2 ABL2 ARNT DYRK3 HAX1 CNOT9 PLK2 RANBP2 MCM3AP SENP2 ATP7A MELK NSD1 CDK1 PPIH EIF2AK3 OXSR1 NDNF ASPHD1 EFNA5 SMYD3 ROR1 P4HB WDR5B TLK1 UBE2J1 Z…
0.0147385	31	416	1.99617	Sulfur compound metabolic process	http://amigo.geneontology.org/amigo/term/GO:0006790	ABCC2 VCAN ELOVL1 DLD SCD MTAP GLRX3 ST3GAL4 ACOT13 CTH ELOVL4 GLO1 SLC35D2 MMACHC GSTM3 GLCE ARL6IP5 DLAT OXSM EXT2 ACSL1 PDK1 HLCS PMVK PDP1 B3GNT2 NDNF ADO EXT1 SLC25A10 PAPSS2
0.0150352	40	591	1.81302	Positive regulation of catabolic process	http://amigo.geneontology.org/amigo/term/GO:0009896	TNFRSF1B MAPK9 GNAI3 NEDD4 SESN1 SH3GLB1 PSMD10 TRIM14 CPEB3 DCPS AMBRA1 BAG2 HBS1L OPTN EXOSC9 RIDA MAP3K7 PRR5L RDX ARNT OAZ3 RALB CNOT9 PLK2 FOXO1 GJA1 STX5 RCHY1 PSMC3 ARIH1 FBXO22 TRIM68 IRS1 LSM3 RNF139 ABCD2 EXOSC4 EDC3 PTTG1IP LSM2
0.0150536	20	220	2.43521	Establishment of vesicle localization	http://amigo.geneontology.org/amigo/term/GO:0051650	WIPI1 SEC23A KIF3B BET1 YKT6 SEC23IP GOSR2 PPP6R3 LIN7A TRAK2 VAMP7 AP3B1 TOR1A FNBP1L AP1AR SEC13 DYNC1I1 STX5 MYO1C TRAPPC4
0.0150536	52	836	1.6662	Localization within membrane	http://amigo.geneontology.org/amigo/term/GO:0051668	PPP2R5A REEP1 EXOC5 RPL31 ALDH3A2 DLG1 STX7 SH3GLB1 RPL3 VTI1B SEC23A EMC2 RAB11FIP2 MAPK8 RPL28 GLRB LIN7A EXOC2 TFDP2 SSR3 ICMT RPL22 RAB29 ABCD3 VPS26A OPTN LGALS3 AP3B1 LRP4 NMT1 RTP4 DENND4C RPS6 RDX RAB40B RPL11 GOLGA4 ARL6IP5 STOM LIN7C TIMM8B SAV1 STX5 RPS14 PEX2 RAB8B RAB31 VAMP5 GPHN ABCD2 MYO1C TFDP1
0.0151784	46	713	1.72821	Carbohydrate derivative biosynthetic process	http://amigo.geneontology.org/amigo/term/GO:1901137	AK2 TBPL1 FUT8 VCAN SOAT1 ELOVL1 ARFGEF1 DLD SCD MTAP MAGT1 ST3GAL4 MAN2A1 SDC1 TRAK2 FAM20B MAN1C1 ELOVL4 PANK3 SLC35D2 STT3A PIGC GLCE DLAT EXT2 ACSL1 PDK1 HS2ST1 GNE B3GALT2 TKT PDP1 NUDT2 ATP7A STOML2 HPRT1 RRM1 B3GALNT1 B3GNT2 EXT1 PIGP FUT4 PAPSS2 UBE2J1 DDOST MGAT4B
0.0161974	19	205	2.48273	Cellular response to starvation	http://amigo.geneontology.org/amigo/term/GO:0009267	RRAGD ATP6V1H ATG5 WIPI1 USP33 SESN1 SH3GLB1 MAPK1 ATP6V1D MAPK8 LAMTOR3 HSPA8 AMBRA1 RALB FOXO1 ATP6V1C1 RRAGA SEC13 EIF2AK3
0.0161974	12	97	3.31389	Mitochondrial translational elongation	http://amigo.geneontology.org/amigo/term/GO:0070125	MRPL22 MRPS33 MRPS18A MRPL18 MRPS15 MRPL49 MRPL17 MRPS18C MRPL13 MRPS16 MRPS18B MRPS17
0.0164621	16	157	2.72992	Translational elongation	http://amigo.geneontology.org/amigo/term/GO:0006414	MRPL22 MRPS33 MRPS18A ALKBH1 CPEB3 MRPL18 HBS1L MRPS15 MRPL49 MRPL17 MRPS18C MRPL13 TRNAU1AP MRPS16 MRPS18B MRPS17
0.016583	36	517	1.86527	Positive regulation of cellular catabolic process	http://amigo.geneontology.org/amigo/term/GO:0031331	TNFRSF1B MAPK9 GNAI3 SESN1 SH3GLB1 PSMD10 TRIM14 CPEB3 DCPS AMBRA1 BAG2 HBS1L OPTN EXOSC9 RIDA MAP3K7 PRR5L RDX ARNT RALB CNOT9 PLK2 FOXO1 RCHY1 PSMC3 ARIH1 FBXO22 TRIM68 IRS1 LSM3 RNF139 ABCD2 EXOSC4 EDC3 PTTG1IP LSM2
0.0173168	12	98	3.28008	Mitochondrial translational termination	http://amigo.geneontology.org/amigo/term/GO:0070126	MRPL22 MRPS33 MRPS18A MRPL18 MRPS15 MRPL49 MRPL17 MRPS18C MRPL13 MRPS16 MRPS18B MRPS17
0.0219319	44	686	1.71814	Organelle localization	http://amigo.geneontology.org/amigo/term/GO:0051640	SPAST CENPQ SYNE2 RIOK2 WIPI1 DLG1 STX7 ARCN1 VTI1B SEC23A NINL KIF3B ARMC1 BET1 YKT6 SEC23IP GOSR2 PPP6R3 LIN7A TRAK2 KIF14 KIF18A GPSM2 VAMP7 AP3B1 CDCA8 TOR1A FNBP1L AP1AR RALB BICD1 GJA1 SEC13 DYNC1I1 STX5 MAD2L1 RAB8B NMD3 CDK1 CEP97 MYO1C TUBB CHMP1B TRAPPC4
0.0220001	19	211	2.41213	Sulfur compound biosynthetic process	http://amigo.geneontology.org/amigo/term/GO:0044272	VCAN ELOVL1 DLD SCD MTAP ST3GAL4 CTH ELOVL4 SLC35D2 GSTM3 GLCE DLAT EXT2 ACSL1 PDK1 PDP1 B3GNT2 EXT1 PAPSS2
0.022345	38	566	1.79844	Establishment of protein localization to organelle	http://amigo.geneontology.org/amigo/term/GO:0072594	NEDD4 RPL31 ALDH3A2 LAMP3 DNAJA1 HSP90AB1 SH3GLB1 MAPK1 RPL3 VTI1B MAPK8 RPL28 GOSR2 HSPA8 TFDP2 SSR3 RPL22 ABCD3 AP3B1 TIMM17A APPL2 NMT1 RPS6 RPL11 HAX1 TIMM8B RANBP2 SEC13 RPS14 PEX2 RAB8B SLC25A6 SNUPN CDK1 ABCD2 PTTG1IP TFDP1 NCOA4
0.023818	59	1005	1.57259	Cellular response to DNA damage stimulus	http://amigo.geneontology.org/amigo/term/GO:0006974	KDM1A TNFRSF1B TDP1 FOXN3 NEDD4 CDC14B DNAJA1 CCNK FH MSH2 MAPK1 ALKBH1 PSMD10 UBE2W MAPK8 RAD51C NEIL3 GTF2H3 ASF1A MSH3 TFDP2 DCLRE1B OARD1 SEM1 ASH2L TANK NEK1 ZNF365 COPS3 TIPRL DYRK3 CNOT9 PLK2 ARMT1 FOXO1 TRIP12 CHAF1B USP1 RCHY1 RFWD3 FEN1 FEM1B CDK1 POLH NABP1 POLR2L FANCF PTTG1IP BRCC3 TAF9B RAD54B TFDP1 TLK1 DCLRE1A PARG PRKDC CDIP1 GTF2H1 MCTS1
0.024703	36	530	1.81952	Response to nutrient levels	http://amigo.geneontology.org/amigo/term/GO:0031667	RRAGD ATP6V1H ATG5 NUCB2 WIPI1 USP33 SESN1 ULK2 OXCT1 SH3GLB1 MAPK1 ATP6V1D PHEX MAPK8 LAMTOR3 HSPA8 DCPS AMBRA1 SOD2 STC2 CAT SIRT5 HAT1 APPL2 ENSA RALB FOXO1 ACSL1 ATP6V1C1 RRAGA SEC13 HLCS AGL ITGA2 TMEM135 EIF2AK3
0.024703	21	248	2.26828	Response to starvation	http://amigo.geneontology.org/amigo/term/GO:0042594	RRAGD ATP6V1H ATG5 WIPI1 USP33 SESN1 ULK2 OXCT1 SH3GLB1 MAPK1 ATP6V1D MAPK8 LAMTOR3 HSPA8 AMBRA1 RALB FOXO1 ATP6V1C1 RRAGA SEC13 EIF2AK3
0.0250345	19	214	2.37831	NIK/NF-kappaB signaling	http://amigo.geneontology.org/amigo/term/GO:0038061	TSPAN6 RAI14 CYLD PSMA3 PSMD10 PRDX1 AGO3 SEM1 PSMA1 MAP3K7 NOL3 PSMA5 ADIPOR1 TLR3 PSMC3 BTRC TRIM44 PSMD12 PSMB8
0.0267991	31	435	1.90898	Regulation of mRNA metabolic process	http://amigo.geneontology.org/amigo/term/GO:1903311	PTCD2 MBNL3 SRPK1 PSMA3 PSMD10 CPEB3 HSPA8 DCPS HBS1L FAM172A SRSF4 EXOSC9 SEM1 PSMA1 RIDA PRR5L NCBP1 PSMA5 CNOT9 WTAP MAGOH RBM15 PSMC3 NUDT21 LSM3 LARP7 EXOSC4 EDC3 PSMD12 PSMB8 LSM2
0.027228	6	28	5.74014	Regulation of ubiquitin protein ligase activity	http://amigo.geneontology.org/amigo/term/GO:1904666	CDC14B BAG2 RPL11 MAD2L1 BTRC UBE2C
0.0274891	21	251	2.24117	Stress-activated MAPK cascade	http://amigo.geneontology.org/amigo/term/GO:0051403	MAPK9 TAB2 SEMA3A DLG1 CYLD DNAJA1 IGBP1 MAPK1 STK3 MAPK8 PRDX1 MAP3K7 ARL6IP5 FOXO1 FZD7 F2RL1 TLR3 BTRC ADORA2B IRAK4 PJA2
0.0274891	13	119	2.92634	Interleukin-1-mediated signaling pathway	http://amigo.geneontology.org/amigo/term/GO:0070498	TAB2 TOLLIP PSMA3 PSMD10 SEM1 PSMA1 MAP3K7 PSMA5 PSMC3 BTRC PSMD12 IRAK4 PSMB8
0.0283117	28	380	1.9738	Ras protein signal transduction	http://amigo.geneontology.org/amigo/term/GO:0007265	KITLG ARFGEF1 ARHGAP5 SHOC2 SSX2IP KIF14 GPSM2 RAP2C RRAS RRAS2 DENND4C RDX G3BP2 ABL2 RIT1 RALB CCNA2 PLK2 G3BP1 RASA2 PSD3 WASF2 PDPN F2RL1 CRK RAB4A EPS8L2 NRAS
0.0283117	42	657	1.71243	Nucleobase-containing small molecule metabolic process	http://amigo.geneontology.org/amigo/term/GO:0055086	ENPP4 AK2 KDM1A TBPL1 FUT8 GNAI3 ELOVL1 DLG1 DLD SCD MTAP MAPK1 GALK1 ACOT13 SLC35A3 ELOVL4 PANK3 OARD1 APOBEC3F MPP1 ARNT CASK DLAT OXSM ACSL1 PDK1 RANBP2 SEC13 NMNAT2 GNE PMVK PDP1 NUDT2 STOML2 HPRT1 RRM1 SMPDL3A ENTPD7 TXNRD1 PAPSS2 PARG SHMT1
0.0291428	32	458	1.8716	MRNA catabolic process	http://amigo.geneontology.org/amigo/term/GO:0006402	RPL31 AGO1 RPL3 PSMA3 PSMD10 CPEB3 RPL28 HSPA8 DCPS HBS1L RPL22 SMG7 EXOSC9 AGO3 SEM1 PSMA1 RIDA PRR5L NCBP1 RPS6 RPL11 PSMA5 CNOT9 MAGOH RPS14 PSMC3 LSM3 EXOSC4 EDC3 PSMD12 PSMB8 LSM2
0.0294327	53	889	1.59699	Regulation of cell cycle process	http://amigo.geneontology.org/amigo/term/GO:0010564	CDC27 SPAST FOXN3 RIOK2 PKN2 HMMR DLG1 CDC14B TXLNG CDC6 MSH2 SH3GLB1 PSMA3 NINL KIF3B PSMD10 RAD51C CCND3 TFDP2 KIF14 DCLRE1B GPSM2 STIL SEM1 GNAI1 PSMA1 CEP85 APPL2 RDX KIF11 PSMA5 TIPRL DYRK3 CNOT9 PLK2 DRD2 BUB3 MAD2L1 PSMC3 BTRC RFWD3 FEN1 FEM1B CDK1 NABP1 UBE2C CEP97 PSMD12 TFDP1 KLHL9 PSMB8 TUBB CHMP1B
0.0294327	10	77	3.47887	Vesicle targeting, to, from or within Golgi	http://amigo.geneontology.org/amigo/term/GO:0048199	WIPI1 SEC23A BET1 SEC23IP GOSR2 PPP6R3 AP1AR SEC13 STX5 TRAPPC4
0.0296195	20	236	2.27011	Vesicle localization	http://amigo.geneontology.org/amigo/term/GO:0051648	WIPI1 SEC23A KIF3B BET1 YKT6 SEC23IP GOSR2 PPP6R3 LIN7A TRAK2 VAMP7 AP3B1 TOR1A FNBP1L AP1AR SEC13 DYNC1I1 STX5 MYO1C TRAPPC4
0.0296195	30	421	1.90883	Establishment of protein localization to membrane	http://amigo.geneontology.org/amigo/term/GO:0090150	REEP1 RPL31 ALDH3A2 RPL3 EMC2 MAPK8 RPL28 TFDP2 SSR3 ICMT RPL22 ABCD3 OPTN AP3B1 NMT1 RTP4 RPS6 RPL11 GOLGA4 STOM TIMM8B STX5 RPS14 PEX2 RAB8B RAB31 VAMP5 ABCD2 MYO1C TFDP1
0.0296195	24	308	2.08732	Intrinsic apoptotic signaling pathway	http://amigo.geneontology.org/amigo/term/GO:0097193	KDM1A TNFRSF1B DAPK2 CYLD DNAJA1 ERP29 MSH2 CREB3 CUL2 PPIF SOD2 HDAC1 NOL3 RPL11 ARL6IP5 PDK1 MELK EIF2AK3 PTTG1IP P4HB TAF9B SGMS1 PRKDC CDIP1
0.0296195	33	479	1.84547	Regulation of mitotic cell cycle phase transition	http://amigo.geneontology.org/amigo/term/GO:1901990	CDC27 FOXN3 RIOK2 HMMR DLG1 CDC14B CDC6 PSMA3 NINL PSMD10 RAD51C CCND3 TFDP2 KIF14 SEM1 PSMA1 APPL2 RDX PSMA5 CNOT9 PLK2 BUB3 MAD2L1 PSMC3 BTRC RFWD3 CDK1 NABP1 UBE2C PSMD12 TFDP1 PSMB8 TUBB
0.0296644	23	290	2.12451	Cellular ketone metabolic process	http://amigo.geneontology.org/amigo/term/GO:0042180	OXCT1 PSMA3 PSMD10 GPD2 SIRT5 GLO1 SEM1 PSMA1 APOC1 APPL2 NMT1 PSMA5 OAZ3 ERLIN2 PDK1 CBR1 ADIPOR1 PDP1 PSMC3 IRS1 ABCD2 PSMD12 PSMB8
0.0302348	16	169	2.53608	Regulation of intrinsic apoptotic signaling pathway	http://amigo.geneontology.org/amigo/term/GO:2001242	KDM1A DAPK2 CYLD DNAJA1 ERP29 CREB3 PPIF SOD2 HDAC1 NOL3 RPL11 EIF2AK3 PTTG1IP P4HB TAF9B SGMS1
0.0305237	34	501	1.8179	RNA catabolic process	http://amigo.geneontology.org/amigo/term/GO:0006401	TNFRSF1B RPL31 AGO1 RPL3 PSMA3 PSMD10 CPEB3 RPL28 HSPA8 DCPS HBS1L RPL22 SMG7 EXOSC9 AGO3 SEM1 PSMA1 RIDA PRR5L NCBP1 RPS6 RPL11 PSMA5 CNOT9 MAGOH RPS14 PSMC3 FEN1 LSM3 EXOSC4 EDC3 PSMD12 PSMB8 LSM2
0.0305237	37	561	1.76672	Response to extracellular stimulus	http://amigo.geneontology.org/amigo/term/GO:0009991	RRAGD ATP6V1H ATG5 NUCB2 WIPI1 USP33 SESN1 ULK2 OXCT1 SH3GLB1 MAPK1 ATP6V1D PHEX MAPK8 LAMTOR3 HSPA8 DCPS AMBRA1 SOD2 STC2 CAT SIRT5 HAT1 APPL2 ENSA RALB FOXO1 ACSL1 ATP6V1C1 RRAGA SEC13 HLCS AGL ITGA2 TMEM135 EIF2AK3 FOSL1
0.0305237	25	328	2.04172	Protein deubiquitination	http://amigo.geneontology.org/amigo/term/GO:0016579	USP33 CYLD USP48 PSMA3 PSMD10 USP46 UCHL3 ENY2 SEM1 PSMA1 MAP3K7 TANK PSMA5 CCNA2 USP25 USP1 ATXN7 PSMC3 CDK1 SMAD1 USP32 BRCC3 TAF9B PSMD12 PSMB8
0.0335775	27	368	1.96537	Cellular response to external stimulus	http://amigo.geneontology.org/amigo/term/GO:0071496	RRAGD ATP6V1H ATG5 WIPI1 USP33 SESN1 SH3GLB1 MAPK1 ATP6V1D PHEX MAPK8 LAMTOR3 HSPA8 DCPS AMBRA1 HABP4 RALB FOXO1 GJA1 ATP6V1C1 RRAGA SEC13 ITGA2 TLR3 FADD EIF2AK3 FOSL1
0.0336802	18	205	2.35206	Regulation of cellular ketone metabolic process	http://amigo.geneontology.org/amigo/term/GO:0010565	PSMA3 PSMD10 SIRT5 SEM1 PSMA1 APOC1 APPL2 PSMA5 OAZ3 ERLIN2 PDK1 ADIPOR1 PDP1 PSMC3 IRS1 ABCD2 PSMD12 PSMB8
0.0337033	38	585	1.74003	Regulation of cell cycle phase transition	http://amigo.geneontology.org/amigo/term/GO:1901987	CDC27 FOXN3 RIOK2 HMMR DLG1 CDC14B CDC6 MSH2 PSMA3 NINL PSMD10 RAD51C CCND3 TFDP2 KIF14 DCLRE1B SEM1 PSMA1 APPL2 RDX PSMA5 TIPRL DYRK3 CNOT9 PLK2 BUB3 MAD2L1 PSMC3 BTRC RFWD3 FEM1B CDK1 NABP1 UBE2C PSMD12 TFDP1 PSMB8 TUBB
0.0344596	16	172	2.49184	Non-canonical Wnt signaling pathway	http://amigo.geneontology.org/amigo/term/GO:0035567	AGO1 PSMA3 DAAM1 PSMD10 AGO3 SEM1 PSMA1 MAP3K7 PSMA5 DAAM2 FZD7 PSMC3 FZD4 ROR1 PSMD12 PSMB8
0.0344596	4	12	8.9291	Xenobiotic catabolic process	http://amigo.geneontology.org/amigo/term/GO:0042178	ABCC2 CRYZ GSTM3 ACSL1
0.0344596	4	12	8.9291	Positive regulation of cell size	http://amigo.geneontology.org/amigo/term/GO:0045793	KDM1A HSP90AB1 AMOT ATP7A
0.0363453	20	242	2.21383	Cellular protein complex disassembly	http://amigo.geneontology.org/amigo/term/GO:0043624	SPAST MRPL22 MRPS33 MRPS18A HSPA8 MRPL18 MRPS15 KIF18A SWAP70 RDX ADD3 MRPL49 MRPL17 MRPS18C ATXN7 F2RL1 MRPL13 MRPS16 MRPS18B MRPS17
0.0364082	15	157	2.5593	Golgi organization	http://amigo.geneontology.org/amigo/term/GO:0007030	ARFGEF1 MAPK1 VTI1B BET1 SEC23IP GOSR2 RAB29 TMED5 OPTN VAMP7 SYNE1 PI4K2A STX5 CDK1 PDE4DIP
0.0364082	15	157	2.5593	Cold-induced thermogenesis	http://amigo.geneontology.org/amigo/term/GO:0106106	KDM1A FH SCD ACOT13 NPR3 LNPEP MFAP2 ARNTL APPL2 HADH PCTP ACSL1 GJA1 ADIPOR1 ABHD6
0.0364082	15	157	2.5593	Regulation of cold-induced thermogenesis	http://amigo.geneontology.org/amigo/term/GO:0120161	KDM1A FH SCD ACOT13 NPR3 LNPEP MFAP2 ARNTL APPL2 HADH PCTP ACSL1 GJA1 ADIPOR1 ABHD6
0.0369085	12	110	2.92225	Fatty acid oxidation	http://amigo.geneontology.org/amigo/term/GO:0019395	ALDH3A2 ABCD3 ECHS1 APPL2 HADH ETFA ADIPOR1 PEX2 IRS1 ETFDH ABCD2 ECI2
0.0370738	21	261	2.1553	Regulation of protein modification by small protein conjugation or removal	http://amigo.geneontology.org/amigo/term/GO:1903320	KDM1A MAPK9 ATG5 TOLLIP CDC14B DNAJA1 HSP90AB1 PSMD10 BAG2 TANK DERL1 RPL11 ARNT TRIP12 RCHY1 SENP2 MAD2L1 BTRC TRIM44 UBE2C PTTG1IP
0.0374168	25	335	1.99905	Regulation of protein stability	http://amigo.geneontology.org/amigo/term/GO:0031647	SEL1L USP33 HSP90AB1 SH3GLB1 MAPK1 STK3 HSPA8 CREBL2 BAG2 TSPAN1 NAPG DERL1 RPL11 SAV1 SENP2 PEX2 BTRC TRIM44 RNF139 ATF7IP TAF9B IFI30 FKBPL DDOST PRKDC
0.0382593	3	6	13.3937	Mo-molybdopterin cofactor biosynthetic process	http://amigo.geneontology.org/amigo/term/GO:0006777	MOCS1 MOCS2 GPHN
0.0382593	36	553	1.74384	Small GTPase mediated signal transduction	http://amigo.geneontology.org/amigo/term/GO:0007264	RHOBTB2 KITLG ARFGEF1 NUCB2 ARHGAP5 SHOC2 RND3 SSX2IP KIF14 GPSM2 OCRL RAP2C AMOT RRAS RRAS2 DENND4C RDX G3BP2 ABL2 RIT1 RALB CCNA2 PLK2 G3BP1 RASA2 PSD3 WASF2 PDPN F2RL1 CRK RAB4A RALGAPB EPS8L2 CD2AP NRAS ARHGAP19
0.0382593	26	355	1.96189	Regulation of autophagy	http://amigo.geneontology.org/amigo/term/GO:0010506	RRAGD DAPK2 ATP6V1H TAB2 GNAI3 NEDD4 USP33 LAMP3 SESN1 SH3GLB1 ATP6V1D TRIM14 MAPK8 LAMTOR3 AMBRA1 VPS26A OPTN MAP3K7 ABL2 HAX1 RALB PLK2 FOXO1 ATP6V1C1 RRAGA TRIM68
0.0382593	72	1325	1.45561	Negative regulation of gene expression	http://amigo.geneontology.org/amigo/term/GO:0010629	ABCC2 RPL31 ARG2 CYLD ERP29 RCOR1 AGO1 HSP90AB1 RPL3 PSMA3 PSMD10 ITGB8 TAX1BP1 CPEB3 RPL28 HSPA8 DCPS HBS1L FAM172A STC2 RPL22 SRSF4 HDAC1 SMG7 EXOSC9 AGO3 SEM1 TWSG1 PSMA1 RIDA PRR5L CAPRIN1 APPL2 NCBP1 RPS6 ANXA7 NOL3 RPL11 MTF2 PSMA5 CNOT9 SHQ1 LIMD1 EIF4EBP2 RANBP2 SEC13 MAGOH ZNF281 ZNF148 SNIP1 F2RL1 RPS14 PSMC3 CDK1 SMAD1 LSM3 RNF139 ATF7IP EIF2AK3 MRPL13 CLP1 ABCD2 POLR2L EXOSC4 EDC3 ILR…
0.0382593	3	6	13.3937	Mo-molybdopterin cofactor metabolic process	http://amigo.geneontology.org/amigo/term/GO:0019720	MOCS1 MOCS2 GPHN
0.0382593	3	6	13.3937	Molybdopterin cofactor biosynthetic process	http://amigo.geneontology.org/amigo/term/GO:0032324	MOCS1 MOCS2 GPHN
0.0382593	3	6	13.3937	Response to L-ascorbic acid	http://amigo.geneontology.org/amigo/term/GO:0033591	SOD2 CAT ITGA2
0.0382593	3	6	13.3937	Molybdopterin cofactor metabolic process	http://amigo.geneontology.org/amigo/term/GO:0043545	MOCS1 MOCS2 GPHN
0.0382593	3	6	13.3937	Prosthetic group metabolic process	http://amigo.geneontology.org/amigo/term/GO:0051189	MOCS1 MOCS2 GPHN
0.0382593	97	1895	1.37117	Positive regulation of RNA metabolic process	http://amigo.geneontology.org/amigo/term/GO:0051254	NFYA KDM1A TNFRSF1B RSF1 RIOK2 HLTF CCNK AGO1 BAMBI MAPK1 ARL2BP DBP TRIM14 CREB3 CPEB3 HLF HSPA8 DCPS CREBL2 ZNF451 HBS1L SUB1 TFDP2 HDAC1 DR1 HEATR1 ENY2 TAF12 ATF1 RAP2C EXOSC9 IPPK HOXD3 HABP4 RIDA AP3B1 ARNTL MED6 PRR5L NCBP1 SS18 ZNF593 MTF2 ARNT HAX1 CNOT9 EAF2 CCNA2 CASK HMBOX1 DRD2 NPAT FOXO1 FZD7 MED7 ZNF281 RBM15 IER5 ZNF148 F2RL1 TLR3 NSD1 PSMC3 BTRC TRIM44 NUDT21 FADD IRF2 NMD3 PCBP1…
0.0382593	88	1691	1.39402	Regulation of response to stress	http://amigo.geneontology.org/amigo/term/GO:0080134	TSPAN6 ENPP4 KDM1A IFNGR1 TNFRSF1B FUT8 TAB2 ARFGEF1 SEMA3A DLG1 ICAM3 SESN1 ARG2 CYLD DNAJA1 ERP29 IGBP1 HSP90AB1 MAPK1 PSMA3 PSMD10 STK3 CREB3 MICU1 HSPA8 ST3GAL4 SOD2 BAG2 PRKAR2A EFHD1 PRDX1 OPTN VAMP7 SEM1 APOBEC3F PSMA1 ARNTL MAP3K7 APPL2 TXN ZNF365 NOL3 PSMA5 DYRK3 ARL6IP5 PLK2 ARMT1 CASK DRD2 FOXO1 GJA1 RANBP2 TRIP12 CDK19 USP25 FZD7 SEC13 USP1 IER5 ITGA2 F2RL1 TLR3 ATP7A PSMC3 BTRC TRIM4…
0.0382593	41	655	1.67676	Apoptotic signaling pathway	http://amigo.geneontology.org/amigo/term/GO:0097190	KDM1A TNFRSF1B DAPK2 RAI14 KITLG MAPK9 GNAI3 CYLD DNAJA1 ERP29 MSH2 TMEM14A PSMD10 STK3 CREB3 MAPK8 CUL2 PPIF SOD2 TFDP2 HDAC1 CTH LGALS3 NMT1 NOL3 RPL11 ARL6IP5 PDK1 TLR3 MELK FADD FEM1B EIF2AK3 PPP1CA PTTG1IP P4HB TAF9B TFDP1 SGMS1 PRKDC CDIP1
0.0384752	7	43	4.36072	Viral protein processing	http://amigo.geneontology.org/amigo/term/GO:0019082	FUT8 MAGT1 ST3GAL4 MAN2A1 STT3A DDOST MGAT4B
0.0384752	21	264	2.13081	Cellular response to nutrient levels	http://amigo.geneontology.org/amigo/term/GO:0031669	RRAGD ATP6V1H ATG5 WIPI1 USP33 SESN1 SH3GLB1 MAPK1 ATP6V1D PHEX MAPK8 LAMTOR3 HSPA8 DCPS AMBRA1 RALB FOXO1 ATP6V1C1 RRAGA SEC13 EIF2AK3
0.0384752	7	43	4.36072	Positive regulation of cytokinesis	http://amigo.geneontology.org/amigo/term/GO:0032467	SPAST PKN2 CDC14B CDC6 KIF3B KIF14 DRD2
0.0384752	11	97	3.03774	Regulation of transcription from RNA polymerase II promoter in response to hypoxia	http://amigo.geneontology.org/amigo/term/GO:0061418	PSMA3 PSMD10 CUL2 SEM1 PSMA1 PSMA5 ARNT LIMD1 PSMC3 PSMD12 PSMB8
0.0390534	17	194	2.34734	Temperature homeostasis	http://amigo.geneontology.org/amigo/term/GO:0001659	KDM1A FH SCD ACOT13 NPR3 LNPEP MFAP2 ARNTL APPL2 HADH PCTP DRD2 FOXO1 ACSL1 GJA1 ADIPOR1 ABHD6
0.0390534	27	377	1.91845	Regulation of binding	http://amigo.geneontology.org/amigo/term/GO:0051098	KDM1A RSF1 USP33 BAMBI HSP90AB1 STK3 MAPK8 BAG2 LOX HABP4 TXN NCBP1 DERL1 GTF2B RPL11 ZNF593 RALB PLK2 HMBOX1 ITGA2 NSD1 CRK NMD3 PPP1CA ILRUN CSNK2B CCPG1
0.0391468	10	83	3.22739	Nucleoside bisphosphate biosynthetic process	http://amigo.geneontology.org/amigo/term/GO:0033866	ELOVL1 DLD SCD ELOVL4 PANK3 DLAT ACSL1 PDK1 PDP1 PAPSS2
0.0391468	10	83	3.22739	Ribonucleoside bisphosphate biosynthetic process	http://amigo.geneontology.org/amigo/term/GO:0034030	ELOVL1 DLD SCD ELOVL4 PANK3 DLAT ACSL1 PDK1 PDP1 PAPSS2
0.0391468	10	83	3.22739	Purine nucleoside bisphosphate biosynthetic process	http://amigo.geneontology.org/amigo/term/GO:0034033	ELOVL1 DLD SCD ELOVL4 PANK3 DLAT ACSL1 PDK1 PDP1 PAPSS2
0.0394188	4	13	8.24225	Positive regulation of phagocytosis, engulfment	http://amigo.geneontology.org/amigo/term/GO:0060100	APPL2 ITGA2 F2RL1 RAB31
0.0394188	4	13	8.24225	Positive regulation of membrane invagination	http://amigo.geneontology.org/amigo/term/GO:1905155	APPL2 ITGA2 F2RL1 RAB31
0.0396224	11	98	3.00674	Vesicle targeting	http://amigo.geneontology.org/amigo/term/GO:0006903	WIPI1 SEC23A BET1 YKT6 SEC23IP GOSR2 PPP6R3 AP1AR SEC13 STX5 TRAPPC4
0.0396224	67	1222	1.4687	Regulation of organelle organization	http://amigo.geneontology.org/amigo/term/GO:0033043	CDC27 RHOBTB2 SPAST MAPK9 SYNE2 ATG5 RIOK2 PRKCQ ARFGEF1 DLG1 CYLD CDC6 TMEM14A SH3GLB1 MAPK1 PSMD10 MAPK8 PPIF TFDP2 SDC1 RND3 KIF18A GPSM2 STIL AMOT GNAI1 ARPC1B SWAP70 NMT1 RDX AP1AR G3BP2 NOL3 PFDN2 ABL2 HAX1 RALB PLK2 IQGAP2 G3BP1 HMBOX1 ADD3 DIXDC1 NEK7 BICD1 ASAP1 BUB3 WASF2 STX5 ATXN7 MAD2L1 F2RL1 TMEM135 CRK FEN1 S1PR1 ATF7IP UBE2C PDE4DIP CEP97 EFNA5 MYO1C CD2AP TFDP1 ARPC1A CHMP1B SKA1
0.0396791	65	1178	1.47808	Cellular lipid metabolic process	http://amigo.geneontology.org/amigo/term/GO:0044255	GDE1 AGPS SOAT1 DGKG ELOVL1 PLPP1 SEL1L ALDH3A2 DLD SCD ABHD4 ITGB8 PLEKHA1 INPP4B ST3GAL4 CHPT1 SERINC1 FIG4 SDC1 ABCD3 ELOVL4 EPHX2 SCPEP1 CAT OCRL ECHS1 APOC1 CEPT1 PIGC APPL2 DGKB HADH ETFA PCTP OSBPL10 ERLIN2 OXSM INPP1 ACSL1 PDK1 PI4K2A CBR1 ADIPOR1 PCYT1A DHRS3 B3GALT2 PMVK ABHD6 PEX2 PDP1 STOML2 SMPD1 RAB4A IRS1 B3GALNT1 ETFDH CERS6 SMPDL3A ABCD2 NEU1 PIGP ECI2 SGMS1 CSNK2B AGPAT1
0.0396791	51	872	1.56669	Regulation of cellular localization	http://amigo.geneontology.org/amigo/term/GO:0060341	KDM1A CENPQ ATG5 RIOK2 PPP2R5A NEDD4 DLG1 STX7 OXCT1 DNAJA1 HSP90AB1 SH3GLB1 MAPK1 VTI1B ZFAND1 RAB11FIP2 MAPK8 TFDP2 RAB29 ENY2 GPSM2 VAMP7 GNAI1 LGALS3 LRP4 PRR5L NMT1 TXN TOR1A ANP32B RDX OAZ3 HAX1 RALB YIPF5 STOM ASTN2 BICD1 NMD3 CDK1 RNF139 EIF2AK3 LARP7 CCNE2 EFNA5 UBE2G2 ILRUN MYO1C CD2AP TFDP1 UBE2J1
0.040945	10	84	3.18897	Pre-replicative complex assembly	http://amigo.geneontology.org/amigo/term/GO:0036388	CDC6 PSMA3 PSMD10 SEM1 PSMA1 ORC3 PSMA5 PSMC3 PSMD12 PSMB8
0.040945	7	44	4.26162	Exonucleolytic catabolism of deadenylated mRNA	http://amigo.geneontology.org/amigo/term/GO:0043928	DCPS HBS1L EXOSC9 LSM3 EXOSC4 EDC3 LSM2
0.0414632	28	400	1.87511	RNA splicing, via transesterification reactions with bulged adenosine as nucleophile	http://amigo.geneontology.org/amigo/term/GO:0000377	KDM1A MBNL3 SRPK1 HSPA8 DCPS FAM172A SRSF4 BCAS2 SNRPC PRPF4 NCBP1 TXNL4B NOL3 WTAP MAGOH RBM15 SNIP1 NUDT21 SNUPN PCBP1 HNRNPF LSM3 PPIH CLP1 LARP7 POLR2L LSM2 SRSF8
0.0414632	28	400	1.87511	MRNA splicing, via spliceosome	http://amigo.geneontology.org/amigo/term/GO:0000398	KDM1A MBNL3 SRPK1 HSPA8 DCPS FAM172A SRSF4 BCAS2 SNRPC PRPF4 NCBP1 TXNL4B NOL3 WTAP MAGOH RBM15 SNIP1 NUDT21 SNUPN PCBP1 HNRNPF LSM3 PPIH CLP1 LARP7 POLR2L LSM2 SRSF8
0.0418658	21	268	2.09901	Stress-activated protein kinase signaling cascade	http://amigo.geneontology.org/amigo/term/GO:0031098	MAPK9 TAB2 SEMA3A DLG1 CYLD DNAJA1 IGBP1 MAPK1 STK3 MAPK8 PRDX1 MAP3K7 ARL6IP5 FOXO1 FZD7 F2RL1 TLR3 BTRC ADORA2B IRAK4 PJA2
0.0419135	35	540	1.73621	Regulation of cellular amide metabolic process	http://amigo.geneontology.org/amigo/term/GO:0034248	IFNGR1 AGO1 MAPK1 ALKBH1 CPEB3 DCPS HBS1L RPL22 EXOSC9 AGO3 HABP4 RIDA CAPRIN1 NCBP1 CNOT9 EIF4EBP2 PDK1 RMND1 MAGOH ITGA2 RPS14 PDP1 LSM3 RNF139 EIF2AK3 MRPL13 PPP1CA EXOSC4 EDC3 TRNAU1AP GSAP LSM2 PRKDC RPS6KA1 SHMT1
0.0433421	12	115	2.7952	Translational termination	http://amigo.geneontology.org/amigo/term/GO:0006415	MRPL22 MRPS33 MRPS18A MRPL18 MRPS15 MRPL49 MRPL17 MRPS18C MRPL13 MRPS16 MRPS18B MRPS17
0.0448196	38	604	1.68529	NcRNA metabolic process	http://amigo.geneontology.org/amigo/term/GO:0034660	TFB1M RIOK2 ADAT1 IARS2 RPL31 AGO1 RPL3 ALKBH1 PIN4 RPL28 UTP6 HARS2 RPL22 WARS2 RPF1 ZNHIT6 DARS2 HEATR1 EXOSC9 AGO3 RPS6 RPL11 TARS2 SHQ1 CDKAL1 TSR2 RPS14 BMS1 TSR1 SMAD1 CLP1 LARP7 EXOSC4 PPA1 INTS5 PRKDC ZNHIT3 DUS4L
0.0450295	28	403	1.86115	RNA splicing, via transesterification reactions	http://amigo.geneontology.org/amigo/term/GO:0000375	KDM1A MBNL3 SRPK1 HSPA8 DCPS FAM172A SRSF4 BCAS2 SNRPC PRPF4 NCBP1 TXNL4B NOL3 WTAP MAGOH RBM15 SNIP1 NUDT21 SNUPN PCBP1 HNRNPF LSM3 PPIH CLP1 LARP7 POLR2L LSM2 SRSF8
0.0459461	12	116	2.7711	Lipid oxidation	http://amigo.geneontology.org/amigo/term/GO:0034440	ALDH3A2 ABCD3 ECHS1 APPL2 HADH ETFA ADIPOR1 PEX2 IRS1 ETFDH ABCD2 ECI2
0.0478691	85	1644	1.38499	Regulation of protein modification process	http://amigo.geneontology.org/amigo/term/GO:0031399	KDM1A KITLG MAPK9 TAB2 ATG5 PPP2R5A ARFGEF1 DLG1 TOLLIP CDC14B DNAJA1 ERP29 IGBP1 CCNK CDC6 HSP90AB1 MAPK1 CDKN3 SNTA1 PSMD10 BEX4 ARL2BP STK3 MAPK8 SHOC2 PBLD PPP6R3 CREBL2 STK38 ZNF451 BAG2 CCND3 LOX CCNG1 PRKAR2A HDAC1 RCAN3 KIF14 RAP2C TWSG1 CEP85 LGALS3 SWAP70 ARNTL LRP4 MAP3K7 PRR5L TANK TXN DERL1 CCNG2 RPL11 MTF2 TIPRL ENSA ARNT HAX1 RALB CNOT9 CCNA2 VLDLR DRD2 ACSL1 TRIP12 RCHY1 SENP2 MAD…
0.0479087	14	149	2.51693	Establishment of planar polarity	http://amigo.geneontology.org/amigo/term/GO:0001736	EXOC5 PSMA3 DAAM1 PSMD10 SEM1 PSMA1 PSMA5 ASTN2 FZD7 PSMC3 FZD4 ROR1 PSMD12 PSMB8
0.0479087	14	149	2.51693	Establishment of tissue polarity	http://amigo.geneontology.org/amigo/term/GO:0007164	EXOC5 PSMA3 DAAM1 PSMD10 SEM1 PSMA1 PSMA5 ASTN2 FZD7 PSMC3 FZD4 ROR1 PSMD12 PSMB8
0.0479725	4	14	7.65352	Rap protein signal transduction	http://amigo.geneontology.org/amigo/term/GO:0032486	KIF14 RAP2C RDX PLK2
0.0479725	4	14	7.65352	Adiponectin-activated signaling pathway	http://amigo.geneontology.org/amigo/term/GO:0033211	APPL2 ACSL1 ADIPOR1 CSNK2B
0.0493918	7	46	4.07633	Nuclear-transcribed mRNA catabolic process, exonucleolytic	http://amigo.geneontology.org/amigo/term/GO:0000291	DCPS HBS1L EXOSC9 LSM3 EXOSC4 EDC3 LSM2
0.0493977	11	102	2.88883	Regulation of cyclin-dependent protein kinase activity	http://amigo.geneontology.org/amigo/term/GO:1904029	CCNK CDC6 HSP90AB1 CDKN3 PSMD10 CCND3 CCNG1 CCNG2 CCNA2 CCNE2 GTF2H1
0.0495146	36	568	1.69779	Wnt signaling pathway	http://amigo.geneontology.org/amigo/term/GO:0016055	CYLD AGO1 BAMBI PSMA3 DAAM1 PSMD10 STK3 BCL7B SDC1 HDAC1 VPS26A AGO3 SEM1 PSMA1 ARNTL LRP4 MAP3K7 IGFBP4 PSMA5 LIMD1 G3BP1 DAAM2 DRD2 DIXDC1 FZD7 SENP2 PSMC3 BTRC PPP1CA FZD4 TBL1XR1 EXT1 ROR1 PSMD12 PSMB8 CSNK2B
0.0500858	23	311	1.98106	Cell cycle G2/M phase transition	http://amigo.geneontology.org/amigo/term/GO:0044839	FOXN3 HMMR CDC6 PSMA3 NINL PSMD10 RAD51C KIF14 OPTN SEM1 PSMA1 PSMA5 ENSA DYRK3 CCNA2 MELK PSMC3 BTRC CDK1 NABP1 PSMD12 PSMB8 TUBB
0.0514569	20	256	2.09276	Nuclear-transcribed mRNA catabolic process	http://amigo.geneontology.org/amigo/term/GO:0000956	RPL31 AGO1 RPL3 CPEB3 RPL28 DCPS HBS1L RPL22 SMG7 EXOSC9 NCBP1 RPS6 RPL11 CNOT9 MAGOH RPS14 LSM3 EXOSC4 EDC3 LSM2
0.0514569	3	7	11.4803	CDP-choline pathway	http://amigo.geneontology.org/amigo/term/GO:0006657	CHPT1 CEPT1 PCYT1A
0.0514569	56	998	1.5031	Response to hormone	http://amigo.geneontology.org/amigo/term/GO:0009725	KDM1A ABCC2 ATP6V1H PRKCQ FECH PLPP1 NEDD4 EIF2B3 OXCT1 DNAJA1 CDC6 MAPK1 ATP6V1D PHEX ZNF106 CCND3 LOX STC2 PRKAR2A SDC1 SRSF4 HDAC1 CAT GNAI1 ASH2L ARPC1B ARNTL GSTM3 APPL2 DENND4C RDX HADH CNOT9 CCNA2 EIF4EBP2 FOXO1 ACSL1 GJA1 ATP6V1C1 ADIPOR1 AGL ITGA2 RAB8B FBN1 CRK TRIM68 RAB31 IRS1 NR1D2 FOSL1 SMYD3 MYO1C CSNK2B PRKDC NCOA4 GTF2H1
0.0514569	18	220	2.19169	Negative regulation of translation	http://amigo.geneontology.org/amigo/term/GO:0017148	AGO1 CPEB3 DCPS HBS1L EXOSC9 AGO3 RIDA CAPRIN1 CNOT9 EIF4EBP2 LSM3 RNF139 EIF2AK3 MRPL13 EXOSC4 EDC3 LSM2 SHMT1
0.0514569	3	7	11.4803	Copper ion transmembrane transport	http://amigo.geneontology.org/amigo/term/GO:0035434	SLC31A2 SLC31A1 ATP7A
0.0514569	3	7	11.4803	Post-embryonic eye morphogenesis	http://amigo.geneontology.org/amigo/term/GO:0048050	EFEMP1 MFAP2 FBN1
0.0514569	36	570	1.69183	Cell-cell signaling by wnt	http://amigo.geneontology.org/amigo/term/GO:0198738	CYLD AGO1 BAMBI PSMA3 DAAM1 PSMD10 STK3 BCL7B SDC1 HDAC1 VPS26A AGO3 SEM1 PSMA1 ARNTL LRP4 MAP3K7 IGFBP4 PSMA5 LIMD1 G3BP1 DAAM2 DRD2 DIXDC1 FZD7 SENP2 PSMC3 BTRC PPP1CA FZD4 TBL1XR1 EXT1 ROR1 PSMD12 PSMB8 CSNK2B
0.0518637	22	294	2.00449	Cellular response to extracellular stimulus	http://amigo.geneontology.org/amigo/term/GO:0031668	RRAGD ATP6V1H ATG5 WIPI1 USP33 SESN1 SH3GLB1 MAPK1 ATP6V1D PHEX MAPK8 LAMTOR3 HSPA8 DCPS AMBRA1 RALB FOXO1 ATP6V1C1 RRAGA SEC13 EIF2AK3 FOSL1
0.0524998	32	490	1.74938	NcRNA processing	http://amigo.geneontology.org/amigo/term/GO:0034470	TFB1M RIOK2 ADAT1 RPL31 AGO1 RPL3 ALKBH1 PIN4 RPL28 UTP6 RPL22 RPF1 ZNHIT6 HEATR1 EXOSC9 AGO3 RPS6 RPL11 SHQ1 CDKAL1 TSR2 RPS14 BMS1 TSR1 SMAD1 CLP1 LARP7 EXOSC4 INTS5 PRKDC ZNHIT3 DUS4L
0.052513	31	470	1.76682	Regulation of translation	http://amigo.geneontology.org/amigo/term/GO:0006417	AGO1 MAPK1 ALKBH1 CPEB3 DCPS HBS1L RPL22 EXOSC9 AGO3 HABP4 RIDA CAPRIN1 NCBP1 CNOT9 EIF4EBP2 RMND1 MAGOH ITGA2 RPS14 LSM3 RNF139 EIF2AK3 MRPL13 PPP1CA EXOSC4 EDC3 TRNAU1AP LSM2 PRKDC RPS6KA1 SHMT1
0.0529362	6	35	4.59211	Very long-chain fatty acid metabolic process	http://amigo.geneontology.org/amigo/term/GO:0000038	ELOVL1 ABCD3 ELOVL4 ACSL1 PEX2 ABCD2
0.0530342	22	295	1.9977	RRNA processing	http://amigo.geneontology.org/amigo/term/GO:0006364	TFB1M RIOK2 RPL31 RPL3 PIN4 RPL28 UTP6 RPL22 RPF1 ZNHIT6 HEATR1 EXOSC9 RPS6 RPL11 SHQ1 TSR2 RPS14 BMS1 TSR1 EXOSC4 PRKDC ZNHIT3
0.0532213	20	258	2.07654	Protein folding	http://amigo.geneontology.org/amigo/term/GO:0006457	GNAI3 DNAJA1 ERP29 HSP90AB1 PPIF HSPA8 BAG2 TBCC GNAI1 TOR1A DERL1 PFDN2 CLGN RANBP2 HSPA13 DNAJB4 HSPA4L PPIH P4HB CSNK2B
0.0532969	19	240	2.12066	RNA localization	http://amigo.geneontology.org/amigo/term/GO:0006403	MRPL18 SRSF4 SMG7 ZNHIT6 ENY2 SEM1 NCBP1 G3BP2 SHQ1 BICD1 RANBP2 SEC13 MCM3AP MAGOH SENP2 DDX19A SNUPN MYO1C ZNHIT3
0.0532969	26	372	1.87223	Canonical Wnt signaling pathway	http://amigo.geneontology.org/amigo/term/GO:0060070	CYLD BAMBI PSMA3 PSMD10 STK3 SDC1 HDAC1 SEM1 PSMA1 ARNTL LRP4 IGFBP4 PSMA5 LIMD1 G3BP1 DAAM2 DIXDC1 FZD7 PSMC3 BTRC PPP1CA FZD4 TBL1XR1 EXT1 PSMD12 PSMB8
0.0532969	18	222	2.17194	Cellular response to hypoxia	http://amigo.geneontology.org/amigo/term/GO:0071456	PSMA3 PSMD10 CUL2 STC2 SEM1 PSMA1 NOL3 PSMA5 ARNT LIMD1 CCNA2 PDK1 ATP7A PSMC3 NDNF P4HB PSMD12 PSMB8
0.0558955	29	433	1.79407	Protein targeting	http://amigo.geneontology.org/amigo/term/GO:0006605	NEDD4 RPL31 ALDH3A2 SH3GLB1 RPL3 VTI1B RPL28 GOSR2 HSPA8 SSR3 TRAK2 ICMT RPL22 ABCD3 AP3B1 TIMM17A RTP4 RPS6 RPL11 HAX1 STOM TIMM8B RPS14 PEX2 RAB8B SLC25A6 ABCD2 MYO1C NCOA4
0.0558955	30	453	1.77399	Small molecule catabolic process	http://amigo.geneontology.org/amigo/term/GO:0044282	ENPP4 FUT8 ALDH3A2 ARG2 OXCT1 DLD FAH GALK1 INPP4B GPD2 CTH ABCD3 OCRL ECHS1 APOBEC3F RIDA NPL HADH ETFA PGD INPP1 PEX2 IRS1 ETFDH ABCD2 ADO FUT4 ENTPD7 ECI2 SHMT1
0.0560994	4	15	7.14328	Acetyl-CoA biosynthetic process from pyruvate	http://amigo.geneontology.org/amigo/term/GO:0006086	DLD DLAT PDK1 PDP1
0.0560994	4	15	7.14328	Regulation of phagocytosis, engulfment	http://amigo.geneontology.org/amigo/term/GO:0060099	APPL2 ITGA2 F2RL1 RAB31
0.0565836	17	206	2.2106	Response to unfolded protein	http://amigo.geneontology.org/amigo/term/GO:0006986	WIPI1 DNAJA1 HSP90AB1 CREB3 GOSR2 HSPA8 FAF2 CTH OPTN DERL1 RNF121 CLGN HSPA13 DNAJB4 HSPA4L EIF2AK3 BFAR
0.0565836	19	242	2.10314	Response to topologically incorrect protein	http://amigo.geneontology.org/amigo/term/GO:0035966	WIPI1 DNAJA1 HSP90AB1 UBE2W CREB3 GOSR2 HSPA8 FAF2 CTH OPTN TOR1A DERL1 RNF121 CLGN HSPA13 DNAJB4 HSPA4L EIF2AK3 BFAR
0.0565836	15	171	2.34976	Adaptive thermogenesis	http://amigo.geneontology.org/amigo/term/GO:1990845	KDM1A FH SCD ACOT13 NPR3 LNPEP MFAP2 ARNTL APPL2 HADH PCTP ACSL1 GJA1 ADIPOR1 ABHD6
0.0577361	6	36	4.46455	Tricarboxylic acid cycle	http://amigo.geneontology.org/amigo/term/GO:0006099	MDH1 DLD FH SDHB DLAT SDHD
0.0582534	13	138	2.52344	Stimulatory C-type lectin receptor signaling pathway	http://amigo.geneontology.org/amigo/term/GO:0002223	TAB2 ICAM3 PSMA3 PSMD10 SEM1 PSMA1 MAP3K7 PSMA5 PSMC3 BTRC PSMD12 NRAS PSMB8
0.0584026	37	599	1.65464	MRNA processing	http://amigo.geneontology.org/amigo/term/GO:0006397	KDM1A PTCD2 MBNL3 SRPK1 RNMT CPEB3 HSPA8 DCPS GTF2H3 RNGTT FAM172A SRSF4 BCAS2 SNRPC HABP4 LGALS3 PRPF4 NCBP1 TXNL4B NOL3 WTAP SREK1IP1 MAGOH RBM15 SNIP1 NUDT21 SNUPN PCBP1 HNRNPF LSM3 PPIH CLP1 LARP7 POLR2L LSM2 SRSF8 GTF2H1
0.0585184	9	76	3.17218	Cellular polysaccharide biosynthetic process	http://amigo.geneontology.org/amigo/term/GO:0033692	EXT2 HS2ST1 B3GALT2 AGL IRS1 B3GALNT1 B3GNT2 PPP1CA EXT1
0.0585184	5	25	5.35746	Protein import into peroxisome membrane	http://amigo.geneontology.org/amigo/term/GO:0045046	ALDH3A2 ABCD3 PEX2 RAB8B ABCD2
0.0590351	20	262	2.04483	Nucleobase-containing compound transport	http://amigo.geneontology.org/amigo/term/GO:0015931	SLC35A2 MRPL18 SRSF4 SMG7 SLC35A3 ENY2 SEM1 SLC35D2 NCBP1 G3BP2 GJA1 RANBP2 SEC13 MCM3AP MAGOH SENP2 DDX19A SLC25A6 SNUPN MYO1C
0.0599541	22	300	1.9644	G2/M transition of mitotic cell cycle	http://amigo.geneontology.org/amigo/term/GO:0000086	FOXN3 HMMR CDC6 PSMA3 NINL PSMD10 RAD51C KIF14 OPTN SEM1 PSMA1 PSMA5 ENSA CCNA2 MELK PSMC3 BTRC CDK1 NABP1 PSMD12 PSMB8 TUBB
0.0601292	13	139	2.50529	Response to lectin	http://amigo.geneontology.org/amigo/term/GO:1990840	TAB2 ICAM3 PSMA3 PSMD10 SEM1 PSMA1 MAP3K7 PSMA5 PSMC3 BTRC PSMD12 NRAS PSMB8
0.0601292	13	139	2.50529	Cellular response to lectin	http://amigo.geneontology.org/amigo/term/GO:1990858	TAB2 ICAM3 PSMA3 PSMD10 SEM1 PSMA1 MAP3K7 PSMA5 PSMC3 BTRC PSMD12 NRAS PSMB8
0.0603323	15	173	2.3226	Regulation of macroautophagy	http://amigo.geneontology.org/amigo/term/GO:0016241	RRAGD ATP6V1H GNAI3 NEDD4 SESN1 SH3GLB1 ATP6V1D MAPK8 LAMTOR3 VPS26A OPTN MAP3K7 RALB ATP6V1C1 RRAGA
0.0610272	12	123	2.6134	Negative regulation of G2/M transition of mitotic cell cycle	http://amigo.geneontology.org/amigo/term/GO:0010972	FOXN3 CDC6 PSMA3 PSMD10 SEM1 PSMA1 PSMA5 PSMC3 CDK1 NABP1 PSMD12 PSMB8
0.0610272	39	644	1.62221	Nucleobase-containing compound catabolic process	http://amigo.geneontology.org/amigo/term/GO:0034655	ENPP4 TNFRSF1B RPL31 AGO1 RPL3 PSMA3 PSMD10 CPEB3 RPL28 HSPA8 DCPS HBS1L RPL22 SMG7 EXOSC9 AGO3 SEM1 APOBEC3F PSMA1 RIDA PRR5L NCBP1 RPS6 RPL11 PSMA5 CNOT9 MAGOH RPS14 HPRT1 PSMC3 FEN1 LSM3 SMPDL3A EXOSC4 EDC3 PSMD12 ENTPD7 PSMB8 LSM2
0.0615279	9	77	3.13098	Fatty acid beta-oxidation	http://amigo.geneontology.org/amigo/term/GO:0006635	ABCD3 ECHS1 HADH ETFA PEX2 IRS1 ETFDH ABCD2 ECI2
0.0615279	9	77	3.13098	SnRNA transcription by RNA polymerase II	http://amigo.geneontology.org/amigo/term/GO:0042795	CCNK RPAP2 NCBP1 GTF2B GTF2A1 NABP1 LARP7 POLR2L INTS5
0.0631232	53	948	1.4976	Regulation of transferase activity	http://amigo.geneontology.org/amigo/term/GO:0051338	KITLG TAB2 PRKCQ PPP2R5A DLG1 CDC14B DNAJA1 CCNK CDC6 HSP90AB1 MAPK1 CDKN3 PSMD10 STK3 AMBRA1 SERINC1 STK38 BAG2 CCND3 CCNG1 PRKAR2A KIF14 RAP2C CEP85 MAP3K7 TXN CCNG2 RPL11 RALB CCNA2 HMBOX1 VLDLR NRBF2 DRD2 NEK7 ACSL1 RANBP2 MAD2L1 TLR3 BTRC SMPD1 FEM1B IRS1 LDB2 FZD4 UBE2C CCNE2 EFNA5 SMYD3 ROR1 MTCP1 CSNK2B GTF2H1
0.0635925	26	381	1.82801	Protein polyubiquitination	http://amigo.geneontology.org/amigo/term/GO:0000209	CDC27 NEDD4 PSMA3 PSMD10 UBE2W TRIM14 LNPEP SEM1 PSMA1 FBXO21 PSMA5 KLHL3 TRIP12 PSMC3 BTRC ARIH1 TRIM44 FBXO22 TRIM68 UBE2C TTC3 UBE2G2 PSMD12 UBE2J1 PSMB8 BFAR
0.0635925	27	400	1.80814	Cellular amino acid metabolic process	http://amigo.geneontology.org/amigo/term/GO:0006520	ALDH18A1 IARS2 ARG2 DLD MTAP PSMA3 PSMD10 FAH HARS2 CTH WARS2 DARS2 ECHS1 SEM1 PSMA1 RIDA PSMA5 TARS2 OAZ3 AASDHPPT ATP7A PSMC3 PPA1 PSMD12 PSMB8 SHMT1 NAALAD2
0.0635925	37	605	1.63823	Mitochondrion organization	http://amigo.geneontology.org/amigo/term/GO:0007005	NDUFAF7 TFB1M PTCD2 ATG5 WIPI1 TMEM14A SH3GLB1 PSMD10 ARMC1 COA1 MAPK8 PPIF AMBRA1 SOD2 MAN2A1 TFDP2 TRAK2 RAB29 OPTN NDUFAF4 SIRT5 MTX2 AP3B1 TIMM17A NMT1 NDUFAF1 NOL3 HAX1 TIMM8B APOOL ATP7A STOML2 TMEM135 SLC25A6 APOO TFDP1 AKT3
0.0635925	9	78	3.09084	SnRNA transcription	http://amigo.geneontology.org/amigo/term/GO:0009301	CCNK RPAP2 NCBP1 GTF2B GTF2A1 NABP1 LARP7 POLR2L INTS5
0.0635925	5	26	5.15141	Response to lead ion	http://amigo.geneontology.org/amigo/term/GO:0010288	FECH CAT ATP7A PPP1CA BACE1
0.0635925	7	50	3.75022	Response to amine	http://amigo.geneontology.org/amigo/term/GO:0014075	RGS17 HDAC1 DRD2 RANBP2 ITGA2 HPRT1 CDK1
0.0635925	42	710	1.5846	Aromatic compound catabolic process	http://amigo.geneontology.org/amigo/term/GO:0019439	ENPP4 ABCC2 TNFRSF1B RPL31 AGO1 RPL3 PSMA3 PSMD10 FAH CPEB3 RPL28 HSPA8 DCPS HBS1L RPL22 SMG7 EPHX2 EXOSC9 AGO3 SEM1 APOBEC3F PSMA1 RIDA PRR5L NCBP1 RPS6 RPL11 PSMA5 CNOT9 MAGOH RPS14 HPRT1 PSMC3 FEN1 LSM3 SMPDL3A EXOSC4 EDC3 PSMD12 ENTPD7 PSMB8 LSM2
0.0635925	7	50	3.75022	Hippo signaling	http://amigo.geneontology.org/amigo/term/GO:0035329	STK3 MOB1A AMOT LIMD1 SAV1 FAT4 PJA2
0.0635925	4	16	6.69683	Negative regulation of DNA damage response, signal transduction by p53 class mediator	http://amigo.geneontology.org/amigo/term/GO:0043518	KDM1A PSMD10 DYRK3 PTTG1IP
0.0635925	23	322	1.91338	Regulation of canonical Wnt signaling pathway	http://amigo.geneontology.org/amigo/term/GO:0060828	CYLD BAMBI PSMA3 PSMD10 STK3 HDAC1 SEM1 PSMA1 ARNTL LRP4 IGFBP4 PSMA5 LIMD1 G3BP1 DAAM2 FZD7 PSMC3 BTRC PPP1CA FZD4 TBL1XR1 PSMD12 PSMB8
0.0635925	4	16	6.69683	Regulation of membrane invagination	http://amigo.geneontology.org/amigo/term/GO:1905153	APPL2 ITGA2 F2RL1 RAB31
0.0635925	26	381	1.82801	Regulation of apoptotic signaling pathway	http://amigo.geneontology.org/amigo/term/GO:2001233	KDM1A DAPK2 MAPK9 GNAI3 CYLD DNAJA1 ERP29 TMEM14A PSMD10 STK3 CREB3 PPIF SOD2 HDAC1 CTH LGALS3 NOL3 RPL11 FADD FEM1B EIF2AK3 PPP1CA PTTG1IP P4HB TAF9B SGMS1
0.0636259	85	1678	1.35693	Protein phosphorylation	http://amigo.geneontology.org/amigo/term/GO:0006468	SCYL3 DAPK2 KITLG MAPK9 TAB2 RIOK2 PKN2 PRKCQ PPP2R5A TESK2 DLG1 STK17B ERC1 ULK2 DNAJA1 ERP29 CCNK CDC6 SRPK1 HSP90AB1 MAPK1 CDKN3 PSMD10 ARL2BP STK3 MAPK8 PBLD CREBL2 GTF2H3 STK38 CCND3 LOX CCNG1 PRKAR2A EFEMP1 HDAC1 CDK18 KIF14 RAP2C TWSG1 CEP85 LRP4 MAP3K7 PRR5L RPS6KC1 TXN NEK1 BMP2K CCNG2 ABL2 DYRK3 HAX1 RALB CNOT9 CCNA2 PLK2 CASK VLDLR DRD2 NEK7 ACSL1 PDK1 CDK19 TLR3 STK17A MELK NSD1 SMPD1…
0.0636259	18	229	2.10555	Regulation of protein ubiquitination	http://amigo.geneontology.org/amigo/term/GO:0031396	KDM1A MAPK9 ATG5 CDC14B DNAJA1 HSP90AB1 PSMD10 BAG2 DERL1 RPL11 TRIP12 RCHY1 SENP2 MAD2L1 BTRC TRIM44 UBE2C PTTG1IP
0.0638713	40	670	1.59924	Carbohydrate metabolic process	http://amigo.geneontology.org/amigo/term/GO:0005975	MDH1 FUT8 SLC35A2 GALK1 INPP4B ST3GAL4 MAN2A1 GPD2 CTBS MAN1C1 OCRL GLO1 IPPK NPL IGFBP4 PGD ARNT PPIP5K2 DLAT UEVLD EXT2 INPP1 PDK1 RANBP2 HS2ST1 SEC13 ADIPOR1 GNE B3GALT2 AGL TKT IRS1 B3GALNT1 B3GNT2 PPP1CA EXT1 SLC25A10 NEU1 FUT4 PARG
0.0638713	3	8	10.0452	Heparan sulfate proteoglycan biosynthetic process, polysaccharide chain biosynthetic process	http://amigo.geneontology.org/amigo/term/GO:0015014	EXT2 HS2ST1 EXT1
0.0638713	12	125	2.57158	Negative regulation of cell cycle G2/M phase transition	http://amigo.geneontology.org/amigo/term/GO:1902750	FOXN3 CDC6 PSMA3 PSMD10 SEM1 PSMA1 PSMA5 PSMC3 CDK1 NABP1 PSMD12 PSMB8
0.0654952	35	566	1.65646	Regulation of cytoskeleton organization	http://amigo.geneontology.org/amigo/term/GO:0051493	RHOBTB2 SPAST ARFGEF1 DLG1 CYLD MAPK1 RND3 KIF18A GPSM2 AMOT GNAI1 ARPC1B SWAP70 RDX AP1AR PFDN2 ABL2 HAX1 IQGAP2 ADD3 DIXDC1 BICD1 WASF2 ATXN7 F2RL1 CRK S1PR1 PDE4DIP CEP97 EFNA5 MYO1C CD2AP ARPC1A CHMP1B SKA1
0.0656174	73	1404	1.39279	Response to cytokine	http://amigo.geneontology.org/amigo/term/GO:0034097	ABCC2 IFNGR1 TNFRSF1B TAB2 LAMP3 TOLLIP CYLD IGBP1 HSP90AB1 MTAP MAPK1 RPL3 PSMA3 RNMT PSMD10 TAX1BP1 MAPK8 HSPA8 SOD2 LOX SDC1 HDAC1 CTH SEM1 PSMA1 MAP3K7 APPL2 TANK NOL3 MTF2 PSMA5 ABL2 HAX1 CNOT9 FOXO1 ACSL1 ADIPOR1 RBM15 CXCL3 F2RL1 TLR3 PSMC3 BTRC SMPD1 TRIM44 CRK TRIM68 FADD IRF2 STIP1 IRS1 HNRNPF B3GNT2 S1PR1 OXSR1 FZD4 FOSL1 EXT1 UBE2G2 P4HB BRWD1 PSMD12 MYO1C IRAK4 SGMS1 IFI30 PSMB8 CSNK…
0.0669836	23	325	1.89572	Positive regulation of cellular protein localization	http://amigo.geneontology.org/amigo/term/GO:1903829	CENPQ DLG1 HSP90AB1 SH3GLB1 MAPK1 RAB11FIP2 MAPK8 TFDP2 GPSM2 GNAI1 LGALS3 LRP4 NMT1 RDX STOM BICD1 NMD3 CDK1 EIF2AK3 LARP7 MYO1C CD2AP TFDP1
0.067261	15	177	2.27011	Aminoglycan metabolic process	http://amigo.geneontology.org/amigo/term/GO:0006022	VCAN HMMR ST3GAL4 SDC1 CTBS SLC35D2 CEMIP2 GLCE EXT2 HS2ST1 B3GALT2 B3GALNT1 B3GNT2 NDNF EXT1
0.0676098	39	652	1.60231	Regulation of mitotic cell cycle	http://amigo.geneontology.org/amigo/term/GO:0007346	CDC27 FOXN3 RIOK2 PKN2 HMMR DLG1 CDC14B CYLD CDC6 MSH2 PSMA3 NINL PSMD10 RAD51C CCND3 TFDP2 KIF14 DCLRE1B SEM1 PSMA1 THAP1 APPL2 RDX PSMA5 CNOT9 PLK2 NEK7 BUB3 MAD2L1 PSMC3 BTRC RFWD3 CDK1 NABP1 UBE2C PSMD12 TFDP1 PSMB8 TUBB
0.0676098	11	110	2.67873	Regulation of hematopoietic progenitor cell differentiation	http://amigo.geneontology.org/amigo/term/GO:1901532	KITLG PSMA3 PSMD10 SEM1 PSMA1 PSMA5 PSMC3 NUDT21 PSMD12 PSMB8 PRKDC
0.0692797	22	307	1.91961	RRNA metabolic process	http://amigo.geneontology.org/amigo/term/GO:0016072	TFB1M RIOK2 RPL31 RPL3 PIN4 RPL28 UTP6 RPL22 RPF1 ZNHIT6 HEATR1 EXOSC9 RPS6 RPL11 SHQ1 TSR2 RPS14 BMS1 TSR1 EXOSC4 PRKDC ZNHIT3
0.0698668	18	232	2.07833	Cellular response to decreased oxygen levels	http://amigo.geneontology.org/amigo/term/GO:0036294	PSMA3 PSMD10 CUL2 STC2 SEM1 PSMA1 NOL3 PSMA5 ARNT LIMD1 CCNA2 PDK1 ATP7A PSMC3 NDNF P4HB PSMD12 PSMB8
0.0702582	10	95	2.81972	Regulation of cytokinesis	http://amigo.geneontology.org/amigo/term/GO:0032465	SPAST PKN2 CDC14B CDC6 SH3GLB1 KIF3B KIF14 PLK2 DRD2 KLHL9
0.0707083	22	308	1.91338	Cellular carbohydrate metabolic process	http://amigo.geneontology.org/amigo/term/GO:0044262	GALK1 INPP4B GPD2 OCRL IPPK IGFBP4 PGD PPIP5K2 EXT2 INPP1 PDK1 RANBP2 HS2ST1 ADIPOR1 GNE B3GALT2 AGL IRS1 B3GALNT1 B3GNT2 PPP1CA EXT1
0.0707083	19	251	2.02772	Cellular response to oxygen levels	http://amigo.geneontology.org/amigo/term/GO:0071453	PSMA3 PSMD10 CUL2 STC2 SEM1 PSMA1 NOL3 PSMA5 ARNT LIMD1 CCNA2 FOXO1 PDK1 ATP7A PSMC3 NDNF P4HB PSMD12 PSMB8
0.0707083	13	144	2.4183	Positive regulation of protein modification by small protein conjugation or removal	http://amigo.geneontology.org/amigo/term/GO:1903322	KDM1A MAPK9 TOLLIP CDC14B PSMD10 TANK DERL1 ARNT RCHY1 SENP2 BTRC UBE2C PTTG1IP
0.0716048	25	367	1.82475	Ribosome biogenesis	http://amigo.geneontology.org/amigo/term/GO:0042254	TFB1M RIOK2 RPL31 MRPL22 RPL3 PIN4 RPL28 UTP6 RPL22 RPF1 ZNHIT6 HEATR1 EXOSC9 RPS6 RPL3L RPL11 SHQ1 TSR2 RPS14 BMS1 TSR1 NMD3 EXOSC4 PRKDC ZNHIT3
0.0734077	34	551	1.65294	Dephosphorylation	http://amigo.geneontology.org/amigo/term/GO:0016311	PHLPP2 PPP2R5A PLPP1 DLG1 CDC14B IGBP1 HSP90AB1 CDKN3 SHOC2 INPP4B PPP6R3 RNGTT PTP4A1 FIG4 SMG7 RCAN3 EPHX2 OCRL RPAP2 LGALS3 SWAP70 TIPRL ENSA ACP1 DUSP11 ARMT1 DRD2 INPP1 DUSP2 ITGA2 PDP1 BTRC SMPD1 PPP1CA
0.0738781	4	17	6.3029	GMP metabolic process	http://amigo.geneontology.org/amigo/term/GO:0046037	DLG1 MPP1 CASK HPRT1
0.0738781	4	17	6.3029	Magnesium ion transmembrane transport	http://amigo.geneontology.org/amigo/term/GO:1903830	NIPAL3 MAGT1 CNNM2 ZDHHC13
0.0742515	11	112	2.6309	Organelle disassembly	http://amigo.geneontology.org/amigo/term/GO:1903008	SPAST ATG5 WIPI1 ZFAND1 AMBRA1 OPTN DYRK3 HAX1 STX5 CDK1 MCTS1
0.0754286	20	272	1.96966	Negative regulation of mitotic cell cycle phase transition	http://amigo.geneontology.org/amigo/term/GO:1901991	FOXN3 DLG1 CDC6 PSMA3 PSMD10 TFDP2 SEM1 PSMA1 PSMA5 CNOT9 PLK2 BUB3 MAD2L1 PSMC3 RFWD3 CDK1 NABP1 PSMD12 TFDP1 PSMB8
0.0764841	12	129	2.49184	Wnt signaling pathway, planar cell polarity pathway	http://amigo.geneontology.org/amigo/term/GO:0060071	PSMA3 DAAM1 PSMD10 SEM1 PSMA1 PSMA5 FZD7 PSMC3 FZD4 ROR1 PSMD12 PSMB8
0.0764841	14	163	2.30075	Positive regulation of mRNA metabolic process	http://amigo.geneontology.org/amigo/term/GO:1903313	CPEB3 HSPA8 DCPS HBS1L EXOSC9 RIDA PRR5L NCBP1 CNOT9 NUDT21 LSM3 EXOSC4 EDC3 LSM2
0.0769536	13	146	2.38517	Regulation of DNA-templated transcription in response to stress	http://amigo.geneontology.org/amigo/term/GO:0043620	NEDD4 PSMA3 PSMD10 CUL2 SEM1 PSMA1 PSMA5 ARNT LIMD1 PSMC3 PSMD12 PSMB8 RPS6KA1
0.0781441	31	492	1.68782	Purine-containing compound metabolic process	http://amigo.geneontology.org/amigo/term/GO:0072521	ENPP4 AK2 KDM1A GNAI3 ELOVL1 DLG1 DLD SCD MTAP GALK1 ACOT13 ELOVL4 PANK3 OARD1 MPP1 ARNT CASK DLAT OXSM ACSL1 PDK1 RANBP2 SEC13 PMVK PDP1 NUDT2 STOML2 HPRT1 ENTPD7 PAPSS2 SHMT1
0.0783061	8	67	3.19848	Thioester biosynthetic process	http://amigo.geneontology.org/amigo/term/GO:0035384	ELOVL1 DLD SCD ELOVL4 DLAT ACSL1 PDK1 PDP1
0.0783061	8	67	3.19848	Acyl-CoA biosynthetic process	http://amigo.geneontology.org/amigo/term/GO:0071616	ELOVL1 DLD SCD ELOVL4 DLAT ACSL1 PDK1 PDP1
0.0784147	25	371	1.80507	Protein dephosphorylation	http://amigo.geneontology.org/amigo/term/GO:0006470	PHLPP2 PPP2R5A DLG1 CDC14B IGBP1 HSP90AB1 CDKN3 SHOC2 PPP6R3 RNGTT PTP4A1 RCAN3 RPAP2 LGALS3 SWAP70 TIPRL ENSA ACP1 DUSP11 DRD2 DUSP2 PDP1 BTRC SMPD1 PPP1CA
0.0784147	18	236	2.0431	Positive regulation of intracellular transport	http://amigo.geneontology.org/amigo/term/GO:0032388	RIOK2 NEDD4 HSP90AB1 SH3GLB1 MAPK1 ZFAND1 MAPK8 TFDP2 RAB29 PRR5L NMT1 ANP32B RDX OAZ3 STOM CDK1 MYO1C TFDP1
0.0785805	6	40	4.0181	Protein targeting to vacuole	http://amigo.geneontology.org/amigo/term/GO:0006623	NEDD4 VTI1B GOSR2 HSPA8 AP3B1 NCOA4
0.0785997	9	82	2.94007	Polysaccharide biosynthetic process	http://amigo.geneontology.org/amigo/term/GO:0000271	EXT2 HS2ST1 B3GALT2 AGL IRS1 B3GALNT1 B3GNT2 PPP1CA EXT1
0.0789046	13	147	2.36895	Innate immune response activating cell surface receptor signaling pathway	http://amigo.geneontology.org/amigo/term/GO:0002220	TAB2 ICAM3 PSMA3 PSMD10 SEM1 PSMA1 MAP3K7 PSMA5 PSMC3 BTRC PSMD12 NRAS PSMB8
0.0789046	63	1192	1.41577	Positive regulation of cellular component organization	http://amigo.geneontology.org/amigo/term/GO:0051130	KDM1A CDC27 SPAST MAPK9 PRKCQ DLG1 SH3GLB1 MAPK1 MAPK8 PPIF GTF2H3 FIG4 TFDP2 SDC1 GPSM2 ATF1 AMOT ARPC1B LGALS3 SWAP70 LRP4 CAPRIN1 APPL2 NMT1 TOR1A FNBP1L AP1AR G3BP2 AMIGO2 PFDN2 ABL2 HAX1 RALB GOLGA4 IQGAP2 G3BP1 HMBOX1 VLDLR DRD2 NEK7 BICD1 ASAP1 WASF2 PDPN ITGA2 F2RL1 ATP7A PSMC3 RAB8B SMPD1 RAB31 FEN1 ATF7IP NDNF AKIRIN1 FZD4 EPS8L2 PDE4DIP ROR1 MYO1C TFDP1 ARPC1A GTF2H1
0.0789401	15	182	2.20775	Positive regulation of binding	http://amigo.geneontology.org/amigo/term/GO:0051099	KDM1A USP33 BAMBI HSP90AB1 STK3 TXN NCBP1 DERL1 GTF2B RPL11 RALB PLK2 HMBOX1 ITGA2 NMD3
0.0789482	30	473	1.69898	Response to peptide hormone	http://amigo.geneontology.org/amigo/term/GO:0043434	ABCC2 ATP6V1H PRKCQ EIF2B3 CDC6 ATP6V1D PHEX ZNF106 CCND3 STC2 PRKAR2A SRSF4 CAT GNAI1 APPL2 DENND4C HADH CCNA2 EIF4EBP2 FOXO1 GJA1 ATP6V1C1 ADIPOR1 RAB8B FBN1 CRK RAB31 IRS1 MYO1C PRKDC
0.0790955	41	705	1.55784	Microtubule cytoskeleton organization	http://amigo.geneontology.org/amigo/term/GO:0000226	SPAST CENPQ SYNE2 DLG1 USP33 CDC14B CYLD NINL KIF3B DCTN6 CCSER2 SSX2IP KIF18A GPSM2 STIL GNAI1 MAP7D3 CEP85 CDCA8 KIF11 SS18 ITGB3BP PLK2 DIXDC1 NEK7 BICD1 GJA1 RANBP2 BUB3 SEC13 DYNC1I1 ATXN7 MAD2L1 CDK1 PDE4DIP CEP97 EFNA5 ERCC6L TUBB CHMP1B SKA1
0.079725	10	98	2.7334	Regulation of cyclin-dependent protein serine/threonine kinase activity	http://amigo.geneontology.org/amigo/term/GO:0000079	CCNK CDC6 CDKN3 PSMD10 CCND3 CCNG1 CCNG2 CCNA2 CCNE2 GTF2H1
0.079725	28	433	1.7322	Peptidyl-lysine modification	http://amigo.geneontology.org/amigo/term/GO:0018205	KDM1A MSL3 ZZZ3 ATG5 TOLLIP ZNF451 LOX HDAC1 CTH DR1 SENP5 TAF12 SIRT5 HAT1 ASH2L MAP3K7 GTF2B MTF2 ARNT RANBP2 MCM3AP SENP2 ATP7A NSD1 SMYD3 WDR5B ZBED1 KAT6B
0.079725	11	114	2.58474	SCF-dependent proteasomal ubiquitin-dependent protein catabolic process	http://amigo.geneontology.org/amigo/term/GO:0031146	PSMA3 PSMD10 CUL2 KIF14 SEM1 PSMA1 PSMA5 PSMC3 BTRC PSMD12 PSMB8
0.079725	68	1308	1.39261	Cellular response to cytokine stimulus	http://amigo.geneontology.org/amigo/term/GO:0071345	ABCC2 IFNGR1 TNFRSF1B TAB2 TOLLIP CYLD HSP90AB1 MTAP MAPK1 RPL3 PSMA3 RNMT PSMD10 TAX1BP1 MAPK8 HSPA8 SOD2 LOX SDC1 HDAC1 CTH SEM1 PSMA1 MAP3K7 APPL2 TANK NOL3 MTF2 PSMA5 ABL2 HAX1 CNOT9 FOXO1 ACSL1 ADIPOR1 RBM15 CXCL3 F2RL1 TLR3 PSMC3 BTRC TRIM44 CRK TRIM68 FADD IRF2 STIP1 IRS1 HNRNPF B3GNT2 S1PR1 OXSR1 FZD4 EXT1 UBE2G2 P4HB BRWD1 PSMD12 MYO1C IRAK4 SGMS1 IFI30 PSMB8 CSNK2B AGPAT1 IL10RB CDIP1 S…
0.0801834	3	9	8.9291	Post-embryonic animal organ morphogenesis	http://amigo.geneontology.org/amigo/term/GO:0048563	EFEMP1 MFAP2 FBN1
0.0801834	3	9	8.9291	Small RNA loading onto RISC	http://amigo.geneontology.org/amigo/term/GO:0070922	AGO1 AGO3 CLP1
0.080368	13	148	2.35294	Innate immune response-activating signal transduction	http://amigo.geneontology.org/amigo/term/GO:0002758	TAB2 ICAM3 PSMA3 PSMD10 SEM1 PSMA1 MAP3K7 PSMA5 PSMC3 BTRC PSMD12 NRAS PSMB8
0.080368	79	1563	1.35393	Positive regulation of protein metabolic process	http://amigo.geneontology.org/amigo/term/GO:0051247	KDM1A IFNGR1 TNFRSF1B KITLG MAPK9 TAB2 SOAT1 PPP2R5A ARFGEF1 NEDD4 DLG1 TOLLIP CDC14B ERP29 CCNK CDC6 HSP90AB1 MAPK1 PSMD10 ARL2BP STK3 PLGRKT MAPK8 CPEB3 CREBL2 BAG2 CCND3 PRKAR2A HDAC1 KIF14 RAP2C TWSG1 HABP4 ARNTL TIMM17A LRP4 MAP3K7 PRR5L TANK TXN ANP32B DERL1 RDX MTF2 ARNT OAZ3 HAX1 RALB CNOT9 ARL6IP5 PLK2 VLDLR DRD2 FOXO1 ACSL1 GJA1 RMND1 STX5 RCHY1 SENP2 ITGA2 TLR3 PSMC3 BTRC ARIH1 SMPD1 F…
0.0810893	9	83	2.90465	Regulation of cellular amino acid metabolic process	http://amigo.geneontology.org/amigo/term/GO:0006521	PSMA3 PSMD10 SEM1 PSMA1 PSMA5 OAZ3 PSMC3 PSMD12 PSMB8
0.0834432	4	18	5.95274	Magnesium ion transport	http://amigo.geneontology.org/amigo/term/GO:0015693	NIPAL3 MAGT1 CNNM2 ZDHHC13
0.0842697	35	581	1.61369	Regulation of protein transport	http://amigo.geneontology.org/amigo/term/GO:0051223	OXCT1 DNAJA1 ERP29 HSP90AB1 SH3GLB1 MAPK1 ZFAND1 MAPK8 HSPA8 EXPH5 TFDP2 HDAC1 RAB29 ENY2 ARNTL PRR5L NMT1 TXN ANP32B HADH ENSA OAZ3 HAX1 STOM DRD2 GJA1 F2RL1 IRS1 CDK1 EFNA5 UBE2G2 MYO1C CD2AP TFDP1 UBE2J1
0.085664	5	29	4.6185	Retrograde protein transport, ER to cytosol	http://amigo.geneontology.org/amigo/term/GO:0030970	SEL1L FAF2 DERL1 UBE2G2 UBE2J1
0.085664	9	84	2.87007	Ribosomal small subunit biogenesis	http://amigo.geneontology.org/amigo/term/GO:0042274	RIOK2 UTP6 HEATR1 RPS6 TSR2 RPS14 BMS1 TSR1 PRKDC
0.085664	2	3	17.8582	Guanine metabolic process	http://amigo.geneontology.org/amigo/term/GO:0046098	KDM1A HPRT1
0.085664	8	69	3.10577	Vesicle targeting, rough ER to cis-Golgi	http://amigo.geneontology.org/amigo/term/GO:0048207	SEC23A BET1 SEC23IP GOSR2 PPP6R3 SEC13 STX5 TRAPPC4
0.085664	8	69	3.10577	COPII vesicle coating	http://amigo.geneontology.org/amigo/term/GO:0048208	SEC23A BET1 SEC23IP GOSR2 PPP6R3 SEC13 STX5 TRAPPC4
0.085664	5	29	4.6185	Endoplasmic reticulum to cytosol transport	http://amigo.geneontology.org/amigo/term/GO:1903513	SEL1L FAF2 DERL1 UBE2G2 UBE2J1
0.0876441	12	133	2.4169	Regulation of establishment of planar polarity	http://amigo.geneontology.org/amigo/term/GO:0090175	PSMA3 DAAM1 PSMD10 SEM1 PSMA1 PSMA5 FZD7 PSMC3 FZD4 ROR1 PSMD12 PSMB8
0.0876815	24	357	1.80083	Negative regulation of cell cycle phase transition	http://amigo.geneontology.org/amigo/term/GO:1901988	FOXN3 DLG1 CDC6 MSH2 PSMA3 PSMD10 TFDP2 DCLRE1B SEM1 PSMA1 PSMA5 TIPRL CNOT9 PLK2 BUB3 MAD2L1 PSMC3 RFWD3 FEM1B CDK1 NABP1 PSMD12 TFDP1 PSMB8
0.0886527	40	691	1.55064	Heterocycle catabolic process	http://amigo.geneontology.org/amigo/term/GO:0046700	ENPP4 ABCC2 TNFRSF1B RPL31 AGO1 RPL3 PSMA3 PSMD10 CPEB3 RPL28 HSPA8 DCPS HBS1L RPL22 SMG7 EXOSC9 AGO3 SEM1 APOBEC3F PSMA1 RIDA PRR5L NCBP1 RPS6 RPL11 PSMA5 CNOT9 MAGOH RPS14 HPRT1 PSMC3 FEN1 LSM3 SMPDL3A EXOSC4 EDC3 PSMD12 ENTPD7 PSMB8 LSM2
0.090939	6	42	3.82676	7-methylguanosine mRNA capping	http://amigo.geneontology.org/amigo/term/GO:0006370	RNMT GTF2H3 RNGTT NCBP1 POLR2L GTF2H1
0.090939	10	101	2.65221	Regulation of cellular amine metabolic process	http://amigo.geneontology.org/amigo/term/GO:0033238	PSMA3 PSMD10 SEM1 PSMA1 PSMA5 OAZ3 HPRT1 PSMC3 PSMD12 PSMB8
0.090939	18	242	1.99244	Negative regulation of cellular amide metabolic process	http://amigo.geneontology.org/amigo/term/GO:0034249	AGO1 CPEB3 DCPS HBS1L EXOSC9 AGO3 RIDA CAPRIN1 CNOT9 EIF4EBP2 LSM3 RNF139 EIF2AK3 MRPL13 EXOSC4 EDC3 LSM2 SHMT1
0.090939	19	261	1.95003	Protein complex oligomerization	http://amigo.geneontology.org/amigo/term/GO:0051259	SPAST SLC1A5 MICU1 SOD2 ACOT13 SUB1 CTH CRYZ ZNHIT6 APPL2 G3BP2 NOL3 STOML2 HPRT1 NUDT21 RRM1 LRRC8D KCTD7 SHMT1
0.090939	27	419	1.72615	Response to oxygen levels	http://amigo.geneontology.org/amigo/term/GO:0070482	CYB5R4 PSMA3 PSMD10 CUL2 SOD2 STC2 HDAC1 CAT SEM1 PSMA1 NOL3 PSMA5 ARNT LIMD1 CCNA2 DRD2 FOXO1 PDK1 PDPN ITGA2 ATP7A PSMC3 NDNF APOLD1 P4HB PSMD12 PSMB8
0.090939	12	134	2.39886	Monocarboxylic acid catabolic process	http://amigo.geneontology.org/amigo/term/GO:0072329	ALDH3A2 FAH ABCD3 ECHS1 HADH ETFA PGD PEX2 IRS1 ETFDH ABCD2 ECI2
0.090939	16	205	2.09072	Negative regulation of canonical Wnt signaling pathway	http://amigo.geneontology.org/amigo/term/GO:0090090	CYLD PSMA3 PSMD10 STK3 HDAC1 SEM1 PSMA1 LRP4 IGFBP4 PSMA5 LIMD1 G3BP1 PSMC3 FZD4 PSMD12 PSMB8
0.0946682	11	118	2.49712	Aminoglycan biosynthetic process	http://amigo.geneontology.org/amigo/term/GO:0006023	VCAN ST3GAL4 SDC1 SLC35D2 GLCE EXT2 HS2ST1 B3GALT2 B3GALNT1 B3GNT2 EXT1
0.0949155	21	301	1.86888	Protein-containing complex localization	http://amigo.geneontology.org/amigo/term/GO:0031503	RIOK2 DLG1 STX7 HSPB11 IFT27 KIF3B USP46 SRSF4 SMG7 SSX2IP ENY2 SEM1 NCBP1 RALB RANBP2 SEC13 MCM3AP MAGOH DDX19A NMD3 GPHN
0.0952324	30	483	1.66381	Response to radiation	http://amigo.geneontology.org/amigo/term/GO:0009314	KDM1A PLEKHB1 FECH NEDD4 MSH2 MAPK8 SOD2 ELOVL4 CAT NMT1 TANK TXN COPS3 DRD2 USP1 CASP7 SMPD1 RAG1 RRM1 RFWD3 FEN1 POLH PPP1CA NABP1 EXT1 BRCC3 BACE1 RAD54B FKBPL PRKDC
0.0952324	4	19	5.63943	Modulation by host of viral genome replication	http://amigo.geneontology.org/amigo/term/GO:0044827	CCNK HSPA8 STOM ZBED1
0.0952324	42	739	1.52242	Organic cyclic compound catabolic process	http://amigo.geneontology.org/amigo/term/GO:1901361	ENPP4 ABCC2 TNFRSF1B RPL31 AGO1 RPL3 PSMA3 PSMD10 FAH CPEB3 RPL28 HSPA8 DCPS HBS1L RPL22 SMG7 EPHX2 EXOSC9 AGO3 SEM1 APOBEC3F PSMA1 RIDA PRR5L NCBP1 RPS6 RPL11 PSMA5 CNOT9 MAGOH RPS14 HPRT1 PSMC3 FEN1 LSM3 SMPDL3A EXOSC4 EDC3 PSMD12 ENTPD7 PSMB8 LSM2
0.0959972	24	361	1.78087	Protein-containing complex disassembly	http://amigo.geneontology.org/amigo/term/GO:0032984	SPAST MRPL22 MRPS33 MRPS18A ZFAND1 HSPA8 MRPL18 MRPS15 KIF18A SWAP70 RDX DYRK3 ADD3 MRPL49 MRPL17 MRPS18C ATXN7 F2RL1 MRPL13 PPP1CA MRPS16 MRPS18B MRPS17 CHMP1B
0.0971885	89	1816	1.31281	Positive regulation of molecular function	http://amigo.geneontology.org/amigo/term/GO:0044093	KDM1A KITLG TAB2 GNAI3 TBC1D22B PRKCQ ARFGEF1 EVI5 DLG1 USP33 CDC14B ERC1 DNAJA1 CCNK RGS17 CDC6 MSH2 BAMBI HSP90AB1 MAPK1 ARHGAP5 SEC23A PSMD10 STK3 TRIM14 RAB11FIP2 MAPK8 AMBRA1 SERINC1 SMAP1 CCND3 MSH3 NPR3 PRKAR2A HDAC1 CTH KIF14 TAF12 CAT OCRL MAP3K7 TANK TXN NCBP1 ANP32B DERL1 GTF2B RPL11 ABL2 TOR1AIP1 RALB ARL6IP5 PLK2 IQGAP2 HMBOX1 RGS20 VLDLR DRD2 NEK7 ACSL1 SAV1 RANBP2 ASAP1 RASA2 DNAJB…
0.0971885	13	153	2.27605	Regulation of mRNA processing	http://amigo.geneontology.org/amigo/term/GO:0050684	PTCD2 MBNL3 SRPK1 CPEB3 HSPA8 FAM172A SRSF4 NCBP1 WTAP MAGOH RBM15 NUDT21 LARP7
0.0972115	6	43	3.73776	Maturation of SSU-rRNA from tricistronic rRNA transcript (SSU-rRNA, 5.8S rRNA, LSU-rRNA)	http://amigo.geneontology.org/amigo/term/GO:0000462	UTP6 HEATR1 TSR2 RPS14 BMS1 TSR1
0.0972115	14	171	2.19311	Morphogenesis of a polarized epithelium	http://amigo.geneontology.org/amigo/term/GO:0001738	EXOC5 PSMA3 DAAM1 PSMD10 SEM1 PSMA1 PSMA5 ASTN2 FZD7 PSMC3 FZD4 ROR1 PSMD12 PSMB8
0.0972115	6	43	3.73776	Purine ribonucleoside monophosphate metabolic process	http://amigo.geneontology.org/amigo/term/GO:0009167	AK2 DLG1 MPP1 CASK NUDT2 HPRT1
0.0972115	6	43	3.73776	7-methylguanosine RNA capping	http://amigo.geneontology.org/amigo/term/GO:0009452	RNMT GTF2H3 RNGTT NCBP1 POLR2L GTF2H1
0.0972115	6	43	3.73776	RNA capping	http://amigo.geneontology.org/amigo/term/GO:0036260	RNMT GTF2H3 RNGTT NCBP1 POLR2L GTF2H1
0.0974939	19	264	1.92787	Response to toxic substance	http://amigo.geneontology.org/amigo/term/GO:0009636	KDM1A ABCC2 FECH SESN1 MAPK1 SLC30A4 SOD2 SDC1 GPX7 PRDX1 EPHX2 CAT GSTM3 DRD2 ATP7A ABTB2 CDK1 TXNRD1 GPX3
0.0975625	40	698	1.53509	Cellular nitrogen compound catabolic process	http://amigo.geneontology.org/amigo/term/GO:0044270	ENPP4 ABCC2 TNFRSF1B RPL31 AGO1 RPL3 PSMA3 PSMD10 CPEB3 RPL28 HSPA8 DCPS HBS1L RPL22 SMG7 EXOSC9 AGO3 SEM1 APOBEC3F PSMA1 RIDA PRR5L NCBP1 RPS6 RPL11 PSMA5 CNOT9 MAGOH RPS14 HPRT1 PSMC3 FEN1 LSM3 SMPDL3A EXOSC4 EDC3 PSMD12 ENTPD7 PSMB8 LSM2
0.0980775	3	10	8.03619	TRNA aminoacylation for mitochondrial protein translation	http://amigo.geneontology.org/amigo/term/GO:0070127	WARS2 DARS2 TARS2
0.0980775	3	10	8.03619	Cellular response to insulin-like growth factor stimulus	http://amigo.geneontology.org/amigo/term/GO:1990314	CCNA2 FBN1 CRK
0.0983136	7	57	3.28967	Maturation of SSU-rRNA	http://amigo.geneontology.org/amigo/term/GO:0030490	RIOK2 UTP6 HEATR1 TSR2 RPS14 BMS1 TSR1
0.0991027	13	154	2.26127	Post-Golgi vesicle-mediated transport	http://amigo.geneontology.org/amigo/term/GO:0006892	EXOC5 WIPI1 VTI1B GOSR2 HSPA8 EXOC2 CLTA OPTN VAMP7 AP1AR GOLGA4 RAB31 VAMP5
0.101265	22	324	1.81889	Peptidyl-serine phosphorylation	http://amigo.geneontology.org/amigo/term/GO:0018105	MAPK9 PKN2 PRKCQ HSP90AB1 MAPK1 MAPK8 CREBL2 STK38 TXN DYRK3 HAX1 CNOT9 PLK2 NSD1 CDK1 EIF2AK3 SMYD3 TLK1 MTCP1 PRKDC AKT3 RPS6KA1
0.102984	5	31	4.32053	Protein N-linked glycosylation via asparagine	http://amigo.geneontology.org/amigo/term/GO:0018279	FUT8 MAGT1 STT3A UBE2J1 DDOST
0.105732	6	44	3.65281	Intrinsic apoptotic signaling pathway in response to oxidative stress	http://amigo.geneontology.org/amigo/term/GO:0008631	SOD2 NOL3 ARL6IP5 PDK1 MELK P4HB
0.105795	11	121	2.43521	Acyl-CoA metabolic process	http://amigo.geneontology.org/amigo/term/GO:0006637	ELOVL1 DLD SCD ACOT13 ELOVL4 DLAT OXSM ACSL1 PDK1 PMVK PDP1
0.105795	19	267	1.90621	Regulation of intracellular protein transport	http://amigo.geneontology.org/amigo/term/GO:0033157	HSP90AB1 SH3GLB1 MAPK1 ZFAND1 MAPK8 TFDP2 RAB29 PRR5L NMT1 TXN ANP32B OAZ3 HAX1 STOM CDK1 UBE2G2 MYO1C TFDP1 UBE2J1
0.105795	11	121	2.43521	Thioester metabolic process	http://amigo.geneontology.org/amigo/term/GO:0035383	ELOVL1 DLD SCD ACOT13 ELOVL4 DLAT OXSM ACSL1 PDK1 PMVK PDP1
0.105795	7	58	3.23295	Regulation of ubiquitin-protein transferase activity	http://amigo.geneontology.org/amigo/term/GO:0051438	CDC14B BAG2 RPL11 MAD2L1 BTRC FEM1B UBE2C
0.106311	18	248	1.94424	G1/S transition of mitotic cell cycle	http://amigo.geneontology.org/amigo/term/GO:0000082	DLG1 CDC6 CDKN3 CUL2 CCND3 TFDP2 CDK18 KIF14 APPL2 RPS6 RDX CNOT9 PLK2 NPAT RFWD3 CDK1 CCNE2 TFDP1
0.106662	8	73	2.9356	Vesicle coating	http://amigo.geneontology.org/amigo/term/GO:0006901	SEC23A BET1 SEC23IP GOSR2 PPP6R3 SEC13 STX5 TRAPPC4
0.106662	15	192	2.09276	Positive regulation of intracellular protein transport	http://amigo.geneontology.org/amigo/term/GO:0090316	HSP90AB1 SH3GLB1 MAPK1 ZFAND1 MAPK8 TFDP2 RAB29 PRR5L NMT1 ANP32B OAZ3 STOM CDK1 MYO1C TFDP1
0.106842	4	20	5.35746	Response to nitric oxide	http://amigo.geneontology.org/amigo/term/GO:0071731	TXN CCNA2 FOXO1 CRK
0.108448	16	211	2.03127	Regulation of organelle assembly	http://amigo.geneontology.org/amigo/term/GO:1902115	MAPK9 SYNE2 ATG5 CYLD SH3GLB1 SDC1 GPSM2 STIL RDX G3BP2 RALB PLK2 G3BP1 ASAP1 CEP97 CHMP1B
0.108521	17	230	1.97993	Translational initiation	http://amigo.geneontology.org/amigo/term/GO:0006413	EIF2B3 RPL31 EIF3I RPL3 ALKBH1 RPL28 RPL22 AGO3 HABP4 NCBP1 RPS6 RPL11 EIF4EBP2 RPS14 EIF2AK3 PPP1CA MCTS1
0.108521	23	347	1.77553	Peptidyl-serine modification	http://amigo.geneontology.org/amigo/term/GO:0018209	MAPK9 PKN2 PRKCQ HSP90AB1 MAPK1 MAPK8 CREBL2 STK38 TXN DYRK3 HAX1 CNOT9 PLK2 NSD1 CDK1 EIF2AK3 NDNF SMYD3 TLK1 MTCP1 PRKDC AKT3 RPS6KA1
0.108521	12	139	2.31257	Regulation of transcription from RNA polymerase II promoter in response to stress	http://amigo.geneontology.org/amigo/term/GO:0043618	NEDD4 PSMA3 PSMD10 CUL2 SEM1 PSMA1 PSMA5 ARNT LIMD1 PSMC3 PSMD12 PSMB8
0.111067	31	513	1.61873	RNA splicing	http://amigo.geneontology.org/amigo/term/GO:0008380	KDM1A MBNL3 SRPK1 HSPA8 DCPS FAM172A SRSF4 BCAS2 SNRPC HABP4 LGALS3 PRPF4 NCBP1 TXNL4B NOL3 WTAP SREK1IP1 MAGOH RBM15 SNIP1 NUDT21 SNUPN PCBP1 HNRNPF LSM3 PPIH CLP1 LARP7 POLR2L LSM2 SRSF8
0.111067	5	32	4.18552	Peroxisomal membrane transport	http://amigo.geneontology.org/amigo/term/GO:0015919	ALDH3A2 ABCD3 PEX2 RAB8B ABCD2
0.111067	17	231	1.97136	Carbohydrate biosynthetic process	http://amigo.geneontology.org/amigo/term/GO:0016051	MDH1 FUT8 ST3GAL4 PGD EXT2 RANBP2 HS2ST1 B3GALT2 AGL TKT IRS1 B3GALNT1 B3GNT2 PPP1CA EXT1 SLC25A10 FUT4
0.111067	5	32	4.18552	Peptidyl-asparagine modification	http://amigo.geneontology.org/amigo/term/GO:0018196	FUT8 MAGT1 STT3A UBE2J1 DDOST
0.111067	5	32	4.18552	Modulation by host of viral process	http://amigo.geneontology.org/amigo/term/GO:0044788	CCNK HSPA8 STOM PSMC3 ZBED1
0.111067	18	250	1.92869	Positive regulation of cell cycle process	http://amigo.geneontology.org/amigo/term/GO:0090068	CDC27 SPAST PKN2 CDC14B CDC6 KIF3B RAD51C CCND3 KIF14 GPSM2 RDX DYRK3 DRD2 MAD2L1 FEN1 CDK1 UBE2C TFDP1
0.111067	89	1832	1.30135	Response to oxygen-containing compound	http://amigo.geneontology.org/amigo/term/GO:1901700	KDM1A ABCC2 RRAGD TNFRSF1B ATP6V1H MAPK9 TAB2 GNAI3 PRKCQ FECH EIF2B3 SESN1 OXCT1 CDC6 HSP90AB1 SCD MTAP MAPK1 ATP6V1D PHEX ZNF106 ZFAND1 RAB11FIP2 MAPK8 PLEKHA1 CPEB3 PPIF USP46 LAMTOR3 GLRB DCPS SOD2 CCND3 STC2 PRKAR2A SDC1 SRSF4 HDAC1 PRDX1 ENY2 KIF18A CAT GNAI1 ARPC1B APPL2 TXN DENND4C HADH ABL2 ENSA CCNA2 EIF4EBP2 DRD2 FOXO1 ACSL1 GJA1 ATP6V1C1 CDK19 FZD7 RRAGA HLCS ADIPOR1 PMVK CXCL3 ITGA2 …
0.111067	8	74	2.89593	Positive regulation of organelle assembly	http://amigo.geneontology.org/amigo/term/GO:1902117	MAPK9 SH3GLB1 SDC1 GPSM2 G3BP2 RALB G3BP1 ASAP1
0.111067	18	250	1.92869	Regulation of cell cycle G2/M phase transition	http://amigo.geneontology.org/amigo/term/GO:1902749	FOXN3 HMMR CDC6 PSMA3 NINL PSMD10 RAD51C KIF14 SEM1 PSMA1 PSMA5 DYRK3 PSMC3 CDK1 NABP1 PSMD12 PSMB8 TUBB
0.111456	12	140	2.29606	Ribonucleoprotein complex export from nucleus	http://amigo.geneontology.org/amigo/term/GO:0071426	RIOK2 SRSF4 SMG7 ENY2 SEM1 NCBP1 RANBP2 SEC13 MCM3AP MAGOH DDX19A NMD3
0.11267	11	123	2.39561	TOR signaling	http://amigo.geneontology.org/amigo/term/GO:0031929	RRAGD SESN1 LAMTOR3 ARNTL PRR5L RPS6 TIPRL DYRK3 EIF4EBP2 RRAGA SEC13
0.117626	14	177	2.11877	Activation of innate immune response	http://amigo.geneontology.org/amigo/term/GO:0002218	TAB2 ICAM3 PSMA3 PSMD10 SEM1 PSMA1 MAP3K7 PSMA5 PSMC3 BTRC PSMD12 NRAS PSMB8 PRKDC
0.117626	13	159	2.19016	Nucleoside bisphosphate metabolic process	http://amigo.geneontology.org/amigo/term/GO:0033865	ELOVL1 DLD SCD ACOT13 ELOVL4 PANK3 DLAT OXSM ACSL1 PDK1 PMVK PDP1 PAPSS2
0.117626	13	159	2.19016	Ribonucleoside bisphosphate metabolic process	http://amigo.geneontology.org/amigo/term/GO:0033875	ELOVL1 DLD SCD ACOT13 ELOVL4 PANK3 DLAT OXSM ACSL1 PDK1 PMVK PDP1 PAPSS2
0.117626	13	159	2.19016	Purine nucleoside bisphosphate metabolic process	http://amigo.geneontology.org/amigo/term/GO:0034032	ELOVL1 DLD SCD ACOT13 ELOVL4 PANK3 DLAT OXSM ACSL1 PDK1 PMVK PDP1 PAPSS2
0.117626	10	107	2.50349	Hematopoietic stem cell differentiation	http://amigo.geneontology.org/amigo/term/GO:0060218	PSMA3 PSMD10 SEM1 PSMA1 PSMA5 PSMC3 EXT1 PSMD12 PSMB8 PRKDC
0.117807	3	11	7.30563	N-acetylneuraminate metabolic process	http://amigo.geneontology.org/amigo/term/GO:0006054	CMAS NPL GNE
0.117807	3	11	7.30563	GDP metabolic process	http://amigo.geneontology.org/amigo/term/GO:0046710	DLG1 MPP1 CASK
0.117807	7	60	3.12519	Protein homotetramerization	http://amigo.geneontology.org/amigo/term/GO:0051289	SOD2 ACOT13 CTH CRYZ APPL2 HPRT1 SHMT1
0.118223	4	21	5.10234	N-glycan processing	http://amigo.geneontology.org/amigo/term/GO:0006491	FUT8 MAN2A1 MAN1C1 MGAT4B
0.118223	6	46	3.494	Purine nucleoside monophosphate metabolic process	http://amigo.geneontology.org/amigo/term/GO:0009126	AK2 DLG1 MPP1 CASK NUDT2 HPRT1
0.118223	86	1769	1.30227	Response to endogenous stimulus	http://amigo.geneontology.org/amigo/term/GO:0009719	KDM1A ABCC2 RRAGD FUT8 ATP6V1H GNAI3 PRKCQ FECH PLPP1 NEDD4 EIF2B3 SESN1 OXCT1 DNAJA1 CDC6 BAMBI HSP90AB1 MAPK1 ATP6V1D PHEX ZNF106 ITGB8 CPEB3 SHOC2 PBLD LAMTOR3 ZNF451 CCND3 LOX STC2 PRKAR2A SDC1 SRSF4 HDAC1 CAT GNAI1 RASL11B TWSG1 ASH2L ARPC1B ARNTL GSTM3 MAP3K7 APPL2 NCBP1 DENND4C RDX HADH CNOT9 CCNA2 EIF4EBP2 DRD2 FOXO1 EXT2 ACSL1 GJA1 ATP6V1C1 RRAGA ADIPOR1 AGL ITGA2 ATP7A CASP7 RAB8B FBN1 …
0.118223	4	21	5.10234	Response to manganese ion	http://amigo.geneontology.org/amigo/term/GO:0010042	SOD2 ATP7A EIF2AK3 BACE1
0.118223	9	91	2.64929	Positive regulation of protein binding	http://amigo.geneontology.org/amigo/term/GO:0032092	USP33 BAMBI HSP90AB1 STK3 DERL1 RPL11 RALB PLK2 NMD3
0.118223	4	21	5.10234	Negative regulation of T cell apoptotic process	http://amigo.geneontology.org/amigo/term/GO:0070233	PRKCQ ARG2 RAG1 FADD
0.118309	5	33	4.05868	Protein targeting to peroxisome	http://amigo.geneontology.org/amigo/term/GO:0006625	ALDH3A2 ABCD3 PEX2 RAB8B ABCD2
0.118309	5	33	4.05868	Oligosaccharide biosynthetic process	http://amigo.geneontology.org/amigo/term/GO:0009312	FUT8 ST3GAL4 B3GALT2 B3GALNT1 FUT4
0.118309	30	497	1.61694	Histone modification	http://amigo.geneontology.org/amigo/term/GO:0016570	KDM1A MSL3 ZZZ3 ATG5 RCOR1 MAPK8 ZNF451 HDAC1 DR1 ENY2 TAF12 HAT1 ASH2L MAP3K7 GTF2B MTF2 CCNA2 TRIP12 HLCS MCM3AP ATXN7 NSD1 RAG1 CDK1 TBL1XR1 SMYD3 BRCC3 WDR5B PARG KAT6B
0.118309	22	332	1.77506	Positive regulation of cell cycle	http://amigo.geneontology.org/amigo/term/GO:0045787	CDC27 SPAST PKN2 CDC14B CCNK CDC6 KIF3B PSMD10 RAD51C CCND3 KIF14 GPSM2 RDX DYRK3 DRD2 MAD2L1 FEN1 CDK1 UBE2C FOSL1 TFDP1 CCPG1
0.118309	10	108	2.48031	Regulation of mRNA splicing, via spliceosome	http://amigo.geneontology.org/amigo/term/GO:0048024	MBNL3 SRPK1 HSPA8 FAM172A SRSF4 NCBP1 WTAP MAGOH RBM15 LARP7
0.118309	12	142	2.26372	Ribonucleoprotein complex localization	http://amigo.geneontology.org/amigo/term/GO:0071166	RIOK2 SRSF4 SMG7 ENY2 SEM1 NCBP1 RANBP2 SEC13 MCM3AP MAGOH DDX19A NMD3
0.118309	5	33	4.05868	Protein localization to peroxisome	http://amigo.geneontology.org/amigo/term/GO:0072662	ALDH3A2 ABCD3 PEX2 RAB8B ABCD2
0.118309	5	33	4.05868	Establishment of protein localization to peroxisome	http://amigo.geneontology.org/amigo/term/GO:0072663	ALDH3A2 ABCD3 PEX2 RAB8B ABCD2
0.118309	5	33	4.05868	Negative regulation of signal transduction by p53 class mediator	http://amigo.geneontology.org/amigo/term/GO:1901797	KDM1A PSMD10 DYRK3 PTTG1IP TAF9B
0.118309	32	540	1.5874	Negative regulation of intracellular signal transduction	http://amigo.geneontology.org/amigo/term/GO:1902532	TSPAN6 KDM1A PHLPP2 DGKG DLG1 SESN1 CYLD DNAJA1 IGBP1 PSMD10 CREB3 PLEKHA1 PPIF STK38 SOD2 HDAC1 OPTN ARNTL TANK NOL3 ABL2 DYRK3 LIMD1 DRD2 FOXO1 RASA2 ADIPOR1 F2RL1 SMPD1 PTTG1IP TAF9B CD2AP
0.119088	15	197	2.03964	Nucleic acid transport	http://amigo.geneontology.org/amigo/term/GO:0050657	MRPL18 SRSF4 SMG7 ENY2 SEM1 NCBP1 G3BP2 RANBP2 SEC13 MCM3AP MAGOH SENP2 DDX19A SNUPN MYO1C
0.119088	15	197	2.03964	RNA transport	http://amigo.geneontology.org/amigo/term/GO:0050658	MRPL18 SRSF4 SMG7 ENY2 SEM1 NCBP1 G3BP2 RANBP2 SEC13 MCM3AP MAGOH SENP2 DDX19A SNUPN MYO1C
0.12012	8	76	2.81972	COPII-coated vesicle budding	http://amigo.geneontology.org/amigo/term/GO:0090114	SEC23A BET1 SEC23IP GOSR2 PPP6R3 SEC13 STX5 TRAPPC4
0.120312	19	274	1.85751	Organic acid catabolic process	http://amigo.geneontology.org/amigo/term/GO:0016054	ALDH3A2 ARG2 DLD FAH CTH ABCD3 ECHS1 RIDA NPL HADH ETFA PGD PEX2 IRS1 ETFDH ABCD2 ADO ECI2 SHMT1
0.120312	9	92	2.6205	Cellular carbohydrate biosynthetic process	http://amigo.geneontology.org/amigo/term/GO:0034637	EXT2 HS2ST1 B3GALT2 AGL IRS1 B3GALNT1 B3GNT2 PPP1CA EXT1
0.120312	9	92	2.6205	Regulation of hematopoietic stem cell differentiation	http://amigo.geneontology.org/amigo/term/GO:1902036	PSMA3 PSMD10 SEM1 PSMA1 PSMA5 PSMC3 PSMD12 PSMB8 PRKDC
0.120864	40	715	1.49859	Cellular response to hormone stimulus	http://amigo.geneontology.org/amigo/term/GO:0032870	KDM1A ABCC2 ATP6V1H PRKCQ FECH PLPP1 NEDD4 DNAJA1 CDC6 ATP6V1D PHEX ZNF106 CCND3 PRKAR2A HDAC1 ARNTL APPL2 DENND4C RDX CNOT9 CCNA2 EIF4EBP2 FOXO1 ACSL1 GJA1 ATP6V1C1 ADIPOR1 RAB8B FBN1 CRK TRIM68 RAB31 IRS1 NR1D2 SMYD3 MYO1C CSNK2B PRKDC NCOA4 GTF2H1
0.120911	13	161	2.16295	MRNA transport	http://amigo.geneontology.org/amigo/term/GO:0051028	SRSF4 SMG7 ENY2 SEM1 NCBP1 G3BP2 RANBP2 SEC13 MCM3AP MAGOH SENP2 DDX19A MYO1C
0.121517	16	217	1.9751	Response to reactive oxygen species	http://amigo.geneontology.org/amigo/term/GO:0000302	MAPK9 SESN1 MAPK1 MAPK8 PLEKHA1 PPIF SOD2 SDC1 PRDX1 CAT TXN FOXO1 ATP7A CRK CDK1 FOSL1
0.121517	14	180	2.08346	Telomere maintenance	http://amigo.geneontology.org/amigo/term/GO:0000723	PRKCQ HSP90AB1 MAPK1 RAD51C PPP6R3 DCLRE1B ZNF365 SHQ1 HMBOX1 NEK7 FEN1 CCNE2 DCLRE1A PRKDC
0.121517	2	4	13.3937	Negative regulation of receptor recycling	http://amigo.geneontology.org/amigo/term/GO:0001920	OPTN AP1AR
0.121517	2	4	13.3937	Positive regulation of glomerular filtration	http://amigo.geneontology.org/amigo/term/GO:0003104	GJA1 F2RL1
0.121517	29	479	1.62178	Phospholipid metabolic process	http://amigo.geneontology.org/amigo/term/GO:0006644	GDE1 DGKG PLPP1 ABHD4 PLEKHA1 INPP4B CHPT1 SERINC1 FIG4 OCRL APOC1 CEPT1 PIGC DGKB PCTP OSBPL10 INPP1 PI4K2A PCYT1A PMVK ABHD6 STOML2 SMPD1 RAB4A SMPDL3A PIGP SGMS1 CSNK2B AGPAT1
0.121517	6	47	3.41966	Peroxisome organization	http://amigo.geneontology.org/amigo/term/GO:0007031	ALDH3A2 ABCD3 PEX2 RAB8B TMEM135 ABCD2
0.121517	14	180	2.08346	JNK cascade	http://amigo.geneontology.org/amigo/term/GO:0007254	MAPK9 TAB2 SEMA3A CYLD DNAJA1 STK3 MAPK8 MAP3K7 FZD7 F2RL1 TLR3 ADORA2B IRAK4 PJA2
0.121517	2	4	13.3937	JUN phosphorylation	http://amigo.geneontology.org/amigo/term/GO:0007258	MAPK9 MAPK8
0.121517	10	109	2.45755	Fatty acid catabolic process	http://amigo.geneontology.org/amigo/term/GO:0009062	ALDH3A2 ABCD3 ECHS1 HADH ETFA PEX2 IRS1 ETFDH ABCD2 ECI2
0.121517	23	355	1.73552	Glycoprotein biosynthetic process	http://amigo.geneontology.org/amigo/term/GO:0009101	FUT8 VCAN SOAT1 ARFGEF1 MAGT1 ST3GAL4 MAN2A1 TRAK2 FAM20B MAN1C1 STT3A GLCE EXT2 HS2ST1 B3GALT2 ATP7A B3GALNT1 B3GNT2 EXT1 FUT4 UBE2J1 DDOST MGAT4B
0.121517	2	4	13.3937	Long-chain fatty acid import into peroxisome	http://amigo.geneontology.org/amigo/term/GO:0015910	ABCD3 ABCD2
0.121517	16	217	1.9751	Viral transcription	http://amigo.geneontology.org/amigo/term/GO:0019083	RSF1 RPL31 RPL3 TRIM14 RPL28 RPL22 HDAC1 RPS6 GTF2B RPL11 RANBP2 SEC13 RPS14 PSMC3 LARP7 POLR2L
0.121517	2	4	13.3937	Pentose biosynthetic process	http://amigo.geneontology.org/amigo/term/GO:0019322	PGD TKT
0.121517	2	4	13.3937	Gonadotrophin-releasing hormone neuronal migration to the hypothalamus	http://amigo.geneontology.org/amigo/term/GO:0021828	SEMA3A NDNF
0.121517	2	4	13.3937	Hypothalamic tangential migration using cell-axon interactions	http://amigo.geneontology.org/amigo/term/GO:0021856	SEMA3A NDNF
0.121517	24	376	1.70983	Regulation of intracellular transport	http://amigo.geneontology.org/amigo/term/GO:0032386	RIOK2 NEDD4 HSP90AB1 SH3GLB1 MAPK1 ZFAND1 MAPK8 TFDP2 RAB29 PRR5L NMT1 TXN ANP32B RDX OAZ3 HAX1 YIPF5 STOM CDK1 RNF139 UBE2G2 MYO1C TFDP1 UBE2J1
0.121517	2	4	13.3937	Regulation of Rap protein signal transduction	http://amigo.geneontology.org/amigo/term/GO:0032487	KIF14 RDX
0.121517	2	4	13.3937	Protein glycosylation in Golgi	http://amigo.geneontology.org/amigo/term/GO:0033578	FUT8 ARFGEF1
0.121517	2	4	13.3937	UDP-galactose transmembrane transport	http://amigo.geneontology.org/amigo/term/GO:0072334	SLC35A2 SLC35A3
0.121517	2	4	13.3937	Regulation of cellular hyperosmotic salinity response	http://amigo.geneontology.org/amigo/term/GO:1900069	MICU1 EFHD1
0.121517	2	4	13.3937	Regulation of response to salt stress	http://amigo.geneontology.org/amigo/term/GO:1901000	MICU1 EFHD1
0.121588	5	34	3.93931	Regulation of transcription involved in G1/S transition of mitotic cell cycle	http://amigo.geneontology.org/amigo/term/GO:0000083	CDC6 TFDP2 CDK18 NPAT TFDP1
0.121588	5	34	3.93931	Response to amphetamine	http://amigo.geneontology.org/amigo/term/GO:0001975	RGS17 HDAC1 DRD2 RANBP2 HPRT1
0.121588	7	62	3.02437	Phagocytosis, engulfment	http://amigo.geneontology.org/amigo/term/GO:0006911	RHOBTB2 VAMP7 APPL2 GULP1 ITGA2 F2RL1 RAB31
0.121588	94	1970	1.27818	Positive regulation of macromolecule biosynthetic process	http://amigo.geneontology.org/amigo/term/GO:0010557	NFYA KDM1A RSF1 SOAT1 PRKCQ ARFGEF1 HLTF CCNK AGO1 BAMBI HSP90AB1 MAPK1 ARL2BP DBP TRIM14 CREB3 CPEB3 HLF CREBL2 ZNF451 SUB1 TFDP2 HDAC1 DR1 HEATR1 ENY2 TAF12 ATF1 RAP2C EXOSC9 IPPK HOXD3 HABP4 AP3B1 ARNTL MED6 SS18 ZNF593 MTF2 ARNT HAX1 CNOT9 EAF2 CCNA2 CASK HMBOX1 DRD2 NPAT FOXO1 NEK7 FZD7 MED7 RMND1 ZNF281 RBM15 IER5 ZNF148 ITGA2 F2RL1 TLR3 STOML2 NSD1 PSMC3 BTRC TRIM44 FADD IRF2 IRS1 NMD3 PCB…
0.121588	5	34	3.93931	Peroxisomal transport	http://amigo.geneontology.org/amigo/term/GO:0043574	ALDH3A2 ABCD3 PEX2 RAB8B ABCD2
0.121588	11	127	2.32016	Regulation of DNA binding	http://amigo.geneontology.org/amigo/term/GO:0051101	KDM1A RSF1 MAPK8 HABP4 TXN GTF2B ZNF593 ITGA2 NSD1 ILRUN CSNK2B
0.121588	10	110	2.43521	Protein insertion into membrane	http://amigo.geneontology.org/amigo/term/GO:0051205	REEP1 ALDH3A2 EMC2 MAPK8 TFDP2 NMT1 RTP4 TIMM8B STX5 TFDP1
0.121588	5	34	3.93931	Centrosome localization	http://amigo.geneontology.org/amigo/term/GO:0051642	SYNE2 DLG1 GPSM2 RANBP2 MAD2L1
0.121588	35	609	1.5395	Regulation of establishment of protein localization	http://amigo.geneontology.org/amigo/term/GO:0070201	OXCT1 DNAJA1 ERP29 HSP90AB1 SH3GLB1 MAPK1 ZFAND1 MAPK8 HSPA8 EXPH5 TFDP2 HDAC1 RAB29 ENY2 ARNTL PRR5L NMT1 TXN ANP32B HADH ENSA OAZ3 HAX1 STOM DRD2 GJA1 F2RL1 IRS1 CDK1 EFNA5 UBE2G2 MYO1C CD2AP TFDP1 UBE2J1
0.121588	5	34	3.93931	Positive regulation of cyclin-dependent protein kinase activity	http://amigo.geneontology.org/amigo/term/GO:1904031	CCNK CDC6 HSP90AB1 PSMD10 CCND3
0.122463	4	22	4.87042	Acetyl-CoA biosynthetic process	http://amigo.geneontology.org/amigo/term/GO:0006085	DLD DLAT PDK1 PDP1
0.122463	4	22	4.87042	Protein targeting to lysosome	http://amigo.geneontology.org/amigo/term/GO:0006622	NEDD4 HSPA8 AP3B1 NCOA4
0.122568	17	238	1.91338	Regulation of leukocyte migration	http://amigo.geneontology.org/amigo/term/GO:0002685	DAPK2 KITLG MAPK1 C5 CREB3 ST3GAL4 MOSPD2 MPP1 LGALS3 SWAP70 ITGA2 F2RL1 CRK FADD OXSR1 AKIRIN1 FUT4
0.122568	15	200	2.00905	Establishment of RNA localization	http://amigo.geneontology.org/amigo/term/GO:0051236	MRPL18 SRSF4 SMG7 ENY2 SEM1 NCBP1 G3BP2 RANBP2 SEC13 MCM3AP MAGOH SENP2 DDX19A SNUPN MYO1C
0.125413	6	48	3.34841	Protein exit from endoplasmic reticulum	http://amigo.geneontology.org/amigo/term/GO:0032527	SEL1L FAF2 DERL1 SEC13 UBE2G2 UBE2J1
0.125413	6	48	3.34841	Negative regulation of stress-activated MAPK cascade	http://amigo.geneontology.org/amigo/term/GO:0032873	DLG1 CYLD DNAJA1 IGBP1 FOXO1 F2RL1
0.125413	19	278	1.83079	Cell cycle G1/S phase transition	http://amigo.geneontology.org/amigo/term/GO:0044843	DLG1 CDC6 CDKN3 CUL2 CCND3 TFDP2 CDK18 KIF14 APPL2 RPS6 RDX CNOT9 CCNA2 PLK2 NPAT RFWD3 CDK1 CCNE2 TFDP1
0.125413	6	48	3.34841	Negative regulation of stress-activated protein kinase signaling cascade	http://amigo.geneontology.org/amigo/term/GO:0070303	DLG1 CYLD DNAJA1 IGBP1 FOXO1 F2RL1
0.125413	6	48	3.34841	Negative regulation of cold-induced thermogenesis	http://amigo.geneontology.org/amigo/term/GO:0120163	ACOT13 NPR3 LNPEP ARNTL PCTP ABHD6
0.125858	20	298	1.79781	Regulation of mRNA catabolic process	http://amigo.geneontology.org/amigo/term/GO:0061013	PSMA3 PSMD10 CPEB3 HSPA8 DCPS HBS1L EXOSC9 SEM1 PSMA1 RIDA PRR5L PSMA5 CNOT9 PSMC3 LSM3 EXOSC4 EDC3 PSMD12 PSMB8 LSM2
0.126138	16	220	1.94817	Tumor necrosis factor-mediated signaling pathway	http://amigo.geneontology.org/amigo/term/GO:0033209	TNFRSF1B CYLD PSMA3 PSMD10 TAX1BP1 SEM1 PSMA1 NOL3 PSMA5 F2RL1 PSMC3 FADD EXT1 PSMD12 PSMB8 CDIP1
0.126518	25	400	1.67421	Regulation of Wnt signaling pathway	http://amigo.geneontology.org/amigo/term/GO:0030111	CYLD BAMBI PSMA3 PSMD10 STK3 HDAC1 SEM1 PSMA1 ARNTL LRP4 IGFBP4 PSMA5 LIMD1 G3BP1 DAAM2 DIXDC1 FZD7 SENP2 PSMC3 BTRC PPP1CA FZD4 TBL1XR1 PSMD12 PSMB8
0.127843	3	12	6.69683	Heparin biosynthetic process	http://amigo.geneontology.org/amigo/term/GO:0030210	GLCE EXT2 EXT1
0.127843	3	12	6.69683	Poly-N-acetyllactosamine biosynthetic process	http://amigo.geneontology.org/amigo/term/GO:0030311	B3GALT2 B3GALNT1 B3GNT2
0.130133	27	443	1.63264	Glycoprotein metabolic process	http://amigo.geneontology.org/amigo/term/GO:0009100	FUT8 VCAN SOAT1 ARFGEF1 SEL1L MAGT1 PPP6R3 ST3GAL4 MAN2A1 TRAK2 FAM20B MAN1C1 STT3A GLCE EXT2 HS2ST1 B3GALT2 ATP7A B3GALNT1 B3GNT2 RNF139 NDNF EXT1 FUT4 UBE2J1 DDOST MGAT4B
0.130133	15	202	1.98916	Regulation of protein binding	http://amigo.geneontology.org/amigo/term/GO:0043393	KDM1A USP33 BAMBI HSP90AB1 STK3 MAPK8 BAG2 LOX DERL1 RPL11 RALB PLK2 CRK NMD3 PPP1CA
0.130466	33	571	1.54813	Generation of precursor metabolites and energy	http://amigo.geneontology.org/amigo/term/GO:0006091	CYB561 MDH1 CYB5R4 FECH OXCT1 DLD FH MSH2 CYB5B PPIF GALK1 GPD2 SDHB CAT NDUFAF1 ETFA PGD ARNT DLAT RANBP2 SEC13 DHRS3 AGL TKT ATP7A STOML2 ENOX2 IRS1 CDK1 ETFDH PPP1CA SDHD IL10RB
0.131293	5	35	3.82676	Microtubule organizing center localization	http://amigo.geneontology.org/amigo/term/GO:0061842	SYNE2 DLG1 GPSM2 RANBP2 MAD2L1
0.132471	17	241	1.88956	Protein targeting to membrane	http://amigo.geneontology.org/amigo/term/GO:0006612	RPL31 ALDH3A2 RPL3 RPL28 SSR3 ICMT RPL22 ABCD3 RTP4 RPS6 RPL11 STOM RPS14 PEX2 RAB8B ABCD2 MYO1C
0.132471	17	241	1.88956	Regulation of G2/M transition of mitotic cell cycle	http://amigo.geneontology.org/amigo/term/GO:0010389	FOXN3 HMMR CDC6 PSMA3 NINL PSMD10 RAD51C KIF14 SEM1 PSMA1 PSMA5 PSMC3 CDK1 NABP1 PSMD12 PSMB8 TUBB
0.133724	16	222	1.93062	Regulation of endocytosis	http://amigo.geneontology.org/amigo/term/GO:0030100	USP46 SMAP1 APOC1 LGALS3 APPL2 TOR1A BMP2K ABL2 DRD2 BICD1 ITGA2 F2RL1 SMPD1 RAB4A RAB31 CD2AP
0.135175	11	130	2.26662	Positive regulation of mRNA catabolic process	http://amigo.geneontology.org/amigo/term/GO:0061014	CPEB3 DCPS HBS1L EXOSC9 RIDA PRR5L CNOT9 LSM3 EXOSC4 EDC3 LSM2
0.135995	23	362	1.70196	Macroautophagy	http://amigo.geneontology.org/amigo/term/GO:0016236	RRAGD ATP6V1H ATG5 GNAI3 NEDD4 WIPI1 SESN1 SH3GLB1 ATP6V1D MAPK8 LAMTOR3 AMBRA1 VPS26A OPTN MAP3K7 RALB KLHL3 EI24 ATP6V1C1 RRAGA DYNC1I1 ILRUN CSNK2B
0.136001	17	242	1.88175	DNA packaging	http://amigo.geneontology.org/amigo/term/GO:0006323	NCAPD2 CENPQ RSF1 SRPK1 ASF1A HAT1 MIS18BP1 SMC2 ANP32B ITGB3BP H2BC5 CHAF1B CDK1 SMYD3 NAP1L3 CSNK2B KAT6B
0.136001	9	96	2.51131	Protein tetramerization	http://amigo.geneontology.org/amigo/term/GO:0051262	SOD2 ACOT13 CTH CRYZ APPL2 HPRT1 NUDT21 RRM1 SHMT1
0.136001	4	23	4.65866	Response to hyperoxia	http://amigo.geneontology.org/amigo/term/GO:0055093	HDAC1 CAT FOXO1 PDPN
0.136385	10	113	2.37056	Vesicle budding from membrane	http://amigo.geneontology.org/amigo/term/GO:0006900	SEC23A BET1 SEC23IP GOSR2 PPP6R3 AP3B1 FNBP1L SEC13 STX5 TRAPPC4
0.136385	22	342	1.72316	Negative regulation of mitotic cell cycle	http://amigo.geneontology.org/amigo/term/GO:0045930	FOXN3 DLG1 CDC6 MSH2 PSMA3 PSMD10 TFDP2 DCLRE1B SEM1 PSMA1 PSMA5 CNOT9 PLK2 BUB3 MAD2L1 PSMC3 RFWD3 CDK1 NABP1 PSMD12 TFDP1 PSMB8
0.137568	8	80	2.67873	Immune response-regulating cell surface receptor signaling pathway involved in phagocytosis	http://amigo.geneontology.org/amigo/term/GO:0002433	HSP90AB1 MAPK1 ARPC1B APPL2 WASF2 CRK MYO1C ARPC1A
0.137568	8	80	2.67873	Protein N-linked glycosylation	http://amigo.geneontology.org/amigo/term/GO:0006487	FUT8 MAGT1 MAN1C1 STT3A EXT2 UBE2J1 DDOST MGAT4B
0.137568	8	80	2.67873	Fc-gamma receptor signaling pathway involved in phagocytosis	http://amigo.geneontology.org/amigo/term/GO:0038096	HSP90AB1 MAPK1 ARPC1B APPL2 WASF2 CRK MYO1C ARPC1A
0.14156	14	186	2.01625	Cellular amine metabolic process	http://amigo.geneontology.org/amigo/term/GO:0044106	GDE1 ABCC2 PSMA3 PSMD10 SEM1 PSMA1 PSMA5 OAZ3 DRD2 ATP7A HPRT1 PSMC3 PSMD12 PSMB8
0.143658	22	344	1.71314	Regulation of protein serine/threonine kinase activity	http://amigo.geneontology.org/amigo/term/GO:0071900	KITLG DNAJA1 CCNK CDC6 HSP90AB1 CDKN3 PSMD10 STK3 STK38 CCND3 CCNG1 PRKAR2A MAP3K7 CCNG2 RALB CCNA2 ACSL1 SMPD1 FZD4 CCNE2 MTCP1 GTF2H1
0.144866	13	168	2.07283	Regulation of microtubule cytoskeleton organization	http://amigo.geneontology.org/amigo/term/GO:0070507	SPAST CYLD KIF18A GPSM2 GNAI1 DIXDC1 BICD1 ATXN7 PDE4DIP CEP97 EFNA5 CHMP1B SKA1
0.146072	16	225	1.90488	Sister chromatid segregation	http://amigo.geneontology.org/amigo/term/GO:0000819	CDC27 NCAPD2 RIOK2 CDC6 RAD51C KIF14 KIF18A CDCA8 SMC2 BUB3 MAD2L1 FEN1 CDK1 UBE2C CSNK2B CHMP1B
0.146139	8	81	2.64566	Membrane invagination	http://amigo.geneontology.org/amigo/term/GO:0010324	RHOBTB2 VAMP7 APPL2 FNBP1L GULP1 ITGA2 F2RL1 RAB31
0.148873	23	366	1.68336	DNA conformation change	http://amigo.geneontology.org/amigo/term/GO:0071103	NCAPD2 CENPQ RSF1 SRPK1 GTF2H3 ASF1A SUB1 HAT1 MIS18BP1 SMC2 ANP32B ITGB3BP G3BP1 H2BC5 CHAF1B CDK1 SMYD3 NAP1L3 ERCC6L RAD54B CSNK2B KAT6B GTF2H1
0.149268	75	1540	1.30458	Negative regulation of signaling	http://amigo.geneontology.org/amigo/term/GO:0023057	TSPAN6 KDM1A PHLPP2 DGKG GNAI3 PRKCQ NEDD4 DLG1 SESN1 CYLD DNAJA1 IGBP1 RGS17 BAMBI TMEM14A PSMA3 PSMD10 STK3 CREB3 PLEKHA1 PPIF PBLD STK38 SOD2 ZNF451 HDAC1 CTH ENY2 OPTN SEM1 GNAI1 RASL11B TWSG1 PSMA1 LGALS3 ARNTL LRP4 PRR5L TANK AP1AR HADH NOL3 IGFBP4 PSMA5 ABL2 DYRK3 CNOT9 LIMD1 PLK2 G3BP1 RGS20 DRD2 FOXO1 BICD1 GJA1 RASA2 ADIPOR1 DHRS3 ABHD6 F2RL1 TLR3 PSMC3 FBN1 BTRC SMPD1 FADD IRS1 SMAD1 F…
0.149286	3	13	6.18169	Post-embryonic animal morphogenesis	http://amigo.geneontology.org/amigo/term/GO:0009886	EFEMP1 MFAP2 FBN1
0.149286	34	601	1.51542	Endomembrane system organization	http://amigo.geneontology.org/amigo/term/GO:0010256	SPAST TBPL1 ARFGEF1 REEP1 ALDH3A2 SH3GLB1 MAPK1 VTI1B EMC2 BET1 SEC23IP GOSR2 RAB29 TMED5 SNX19 OPTN VAMP7 SYNE1 AP3B1 TOR1A FNBP1L TOR1AIP1 ASAP1 PI4K2A SEC13 STX5 SMPD1 CDK1 EIF2AK3 TMCC1 ABCD2 PDE4DIP FAT4 CHMP1B
0.149286	3	13	6.18169	Heparin metabolic process	http://amigo.geneontology.org/amigo/term/GO:0030202	GLCE EXT2 EXT1
0.149286	3	13	6.18169	Poly-N-acetyllactosamine metabolic process	http://amigo.geneontology.org/amigo/term/GO:0030309	B3GALT2 B3GALNT1 B3GNT2
0.149286	3	13	6.18169	Positive regulation of mRNA 3 -end processing	http://amigo.geneontology.org/amigo/term/GO:0031442	CPEB3 NCBP1 NUDT21
0.149286	81	1684	1.28846	Regulation of programmed cell death	http://amigo.geneontology.org/amigo/term/GO:0043067	KDM1A TNFRSF1B DAPK2 KITLG MAPK9 ATG5 GNAI3 PRKCQ LAMP3 ARG2 STK17B ERC1 CYLD DNAJA1 ERP29 IGBP1 MSH2 TMEM14A HSP90AB1 MAPK1 ALKBH1 PSMD10 STK3 TAX1BP1 CREB3 MAPK8 PPIF DCPS AMBRA1 SOD2 LOX TP53I3 HDAC1 CTH KIF14 CAT STIL SIRT5 GLO1 LGALS3 ANP32B RPS6 RABGGTB AMIGO2 NOL3 RPL11 ITGB3BP DYRK3 HAX1 TEX261 SHQ1 ARL6IP5 PLK2 FOXO1 SAV1 GJA1 CFDP1 CDK19 PDPN MAD2L1 F2RL1 TLR3 STK17A MELK SMPD1 RAG1 FAD…
0.149286	3	13	6.18169	Response to parathyroid hormone	http://amigo.geneontology.org/amigo/term/GO:0071107	PHEX GJA1 ITGA2
0.149286	3	13	6.18169	Pyrimidine nucleotide-sugar transmembrane transport	http://amigo.geneontology.org/amigo/term/GO:0090481	SLC35A2 SLC35A3 SLC35D2
0.149286	10	115	2.32933	NcRNA transcription	http://amigo.geneontology.org/amigo/term/GO:0098781	CCNK RPAP2 IPPK NCBP1 GTF2B GTF2A1 NABP1 LARP7 POLR2L INTS5
0.149286	3	13	6.18169	Negative regulation of ubiquitin protein ligase activity	http://amigo.geneontology.org/amigo/term/GO:1904667	BAG2 RPL11 MAD2L1
0.149286	3	13	6.18169	Positive regulation of ubiquitin protein ligase activity	http://amigo.geneontology.org/amigo/term/GO:1904668	CDC14B BTRC UBE2C
0.150897	34	602	1.5129	Positive regulation of organelle organization	http://amigo.geneontology.org/amigo/term/GO:0010638	CDC27 SPAST MAPK9 PRKCQ DLG1 SH3GLB1 MAPK1 MAPK8 PPIF TFDP2 SDC1 GPSM2 AMOT ARPC1B SWAP70 NMT1 AP1AR G3BP2 PFDN2 HAX1 RALB IQGAP2 G3BP1 HMBOX1 NEK7 ASAP1 WASF2 F2RL1 FEN1 ATF7IP PDE4DIP MYO1C TFDP1 ARPC1A
0.150916	18	266	1.81268	Protein acylation	http://amigo.geneontology.org/amigo/term/GO:0043543	MSL3 ZZZ3 ATG5 DLD ZNF451 HDAC1 DR1 TAF12 HAT1 ARNTL MAP3K7 NMT1 GTF2B FOXO1 MCM3AP ZDHHC13 HHAT KAT6B
0.151359	8	82	2.6134	Fc-gamma receptor signaling pathway	http://amigo.geneontology.org/amigo/term/GO:0038094	HSP90AB1 MAPK1 ARPC1B APPL2 WASF2 CRK MYO1C ARPC1A
0.151479	6	51	3.15145	Protein destabilization	http://amigo.geneontology.org/amigo/term/GO:0031648	DERL1 SENP2 PEX2 BTRC RNF139 PRKDC
0.152538	79	1639	1.29115	Regulation of apoptotic process	http://amigo.geneontology.org/amigo/term/GO:0042981	KDM1A TNFRSF1B DAPK2 KITLG MAPK9 ATG5 GNAI3 PRKCQ LAMP3 ARG2 STK17B ERC1 CYLD DNAJA1 ERP29 IGBP1 MSH2 TMEM14A HSP90AB1 MAPK1 ALKBH1 PSMD10 STK3 TAX1BP1 CREB3 MAPK8 PPIF AMBRA1 SOD2 LOX TP53I3 HDAC1 CTH KIF14 CAT STIL SIRT5 GLO1 LGALS3 ANP32B RPS6 RABGGTB AMIGO2 NOL3 RPL11 ITGB3BP DYRK3 HAX1 TEX261 SHQ1 ARL6IP5 PLK2 FOXO1 SAV1 GJA1 CFDP1 CDK19 PDPN MAD2L1 TLR3 STK17A MELK SMPD1 RAG1 FADD FEM1B CDK…
0.15264	5	37	3.61991	Nucleobase metabolic process	http://amigo.geneontology.org/amigo/term/GO:0009112	KDM1A MAPK1 HPRT1 RRM1 SHMT1
0.153658	9	99	2.43521	Nuclear-transcribed mRNA catabolic process, deadenylation-dependent decay	http://amigo.geneontology.org/amigo/term/GO:0000288	CPEB3 DCPS HBS1L EXOSC9 CNOT9 LSM3 EXOSC4 EDC3 LSM2
0.153658	20	307	1.7451	Regulation of RNA stability	http://amigo.geneontology.org/amigo/term/GO:0043487	TNFRSF1B PSMA3 PSMD10 CPEB3 HSPA8 DCPS HBS1L EXOSC9 SEM1 PSMA1 RIDA PSMA5 CNOT9 PSMC3 LSM3 EXOSC4 EDC3 PSMD12 PSMB8 LSM2
0.159249	54	1056	1.36981	DNA metabolic process	http://amigo.geneontology.org/amigo/term/GO:0006259	KDM1A TDP1 PRKCQ CDC14B FH CDC6 MSH2 HSP90AB1 MAPK1 ALKBH1 UBE2W MAPK8 RAD51C NEIL3 PPP6R3 GTF2H3 ASF1A LOX MSH3 SUB1 DCLRE1B SEM1 APOBEC3F SWAP70 ORC3 ZNF365 COPS3 SHQ1 GIN1 HMBOX1 NEK7 GJA1 TRIP12 CHAF1B USP1 RCHY1 RAG1 RFWD3 FEN1 CDK1 POLH ATF7IP NABP1 CCNE2 POLR2L EXOSC4 FANCF BRCC3 RAD54B TFDP1 DCLRE1A PARG PRKDC GTF2H1
0.159249	18	268	1.79915	Regulation of I-kappaB kinase/NF-kappaB signaling	http://amigo.geneontology.org/amigo/term/GO:0043122	TSPAN6 TAB2 TRIM14 HDAC1 CTH OPTN MAP3K7 TANK PLK2 GJA1 F2RL1 TLR3 BTRC TRIM68 FADD ZDHHC13 ROR1 IRAK4
0.15951	23	370	1.66516	Vesicle organization	http://amigo.geneontology.org/amigo/term/GO:0016050	TBPL1 GNAI3 STX7 VTI1B SEC23A BET1 SEC23IP GOSR2 PPP6R3 SDC1 RAB29 SNX19 VAMP7 AP3B1 FNBP1L PI4K2A SEC13 STX5 RAB8B TMCC1 CD2AP CHMP1B TRAPPC4
0.15951	10	117	2.28951	Mucopolysaccharide metabolic process	http://amigo.geneontology.org/amigo/term/GO:1903510	VCAN HMMR ST3GAL4 SLC35D2 CEMIP2 GLCE EXT2 B3GNT2 NDNF EXT1
0.160332	50	965	1.38794	Cytokine-mediated signaling pathway	http://amigo.geneontology.org/amigo/term/GO:0019221	IFNGR1 TNFRSF1B TAB2 TOLLIP CYLD HSP90AB1 MTAP PSMA3 PSMD10 TAX1BP1 HSPA8 SOD2 SDC1 SEM1 PSMA1 MAP3K7 APPL2 NOL3 PSMA5 ABL2 CNOT9 FOXO1 ACSL1 ADIPOR1 RBM15 CXCL3 F2RL1 PSMC3 BTRC TRIM44 CRK TRIM68 FADD IRF2 IRS1 HNRNPF S1PR1 OXSR1 FZD4 EXT1 P4HB BRWD1 PSMD12 IRAK4 IFI30 PSMB8 CSNK2B AGPAT1 IL10RB CDIP1
0.160332	16	229	1.8716	Purine-containing compound biosynthetic process	http://amigo.geneontology.org/amigo/term/GO:0072522	AK2 ELOVL1 DLD SCD MTAP ELOVL4 PANK3 DLAT ACSL1 PDK1 PDP1 NUDT2 STOML2 HPRT1 PAPSS2 SHMT1
0.160332	65	1313	1.3261	Cellular response to oxygen-containing compound	http://amigo.geneontology.org/amigo/term/GO:1901701	KDM1A ABCC2 RRAGD TNFRSF1B ATP6V1H MAPK9 GNAI3 PRKCQ FECH SESN1 OXCT1 CDC6 MAPK1 ATP6V1D PHEX ZNF106 ZFAND1 RAB11FIP2 MAPK8 PLEKHA1 CPEB3 PPIF LAMTOR3 DCPS SOD2 CCND3 PRKAR2A PRDX1 ENY2 KIF18A GNAI1 APPL2 TXN DENND4C ABL2 CCNA2 EIF4EBP2 DRD2 FOXO1 GJA1 ATP6V1C1 CDK19 FZD7 RRAGA ADIPOR1 CXCL3 ITGA2 ATP7A RAB8B FBN1 CRK RAB31 IRS1 CDK1 FZD4 NRIP1 EFNA5 SMYD3 BACE1 MYO1C SGMS1 COL5A2 PRKDC NCOA4 SHM…
0.160366	11	135	2.18267	Positive regulation of autophagy	http://amigo.geneontology.org/amigo/term/GO:0010508	GNAI3 SESN1 SH3GLB1 TRIM14 AMBRA1 OPTN MAP3K7 RALB PLK2 FOXO1 TRIM68
0.162188	82	1717	1.2793	Positive regulation of RNA biosynthetic process	http://amigo.geneontology.org/amigo/term/GO:1902680	NFYA KDM1A RSF1 HLTF CCNK AGO1 BAMBI MAPK1 ARL2BP DBP TRIM14 CREB3 HLF CREBL2 ZNF451 SUB1 TFDP2 HDAC1 DR1 HEATR1 ENY2 TAF12 ATF1 RAP2C EXOSC9 IPPK HOXD3 AP3B1 ARNTL MED6 SS18 ZNF593 MTF2 ARNT HAX1 CNOT9 EAF2 CCNA2 CASK HMBOX1 DRD2 NPAT FOXO1 FZD7 MED7 ZNF281 RBM15 IER5 ZNF148 F2RL1 TLR3 NSD1 PSMC3 BTRC TRIM44 FADD IRF2 NMD3 PCBP1 LDB2 SMAD1 S1PR1 ATF7IP EIF2AK3 AKIRIN1 LARP7 NR1D2 FZD4 FOSL1 TBL1…
0.162447	14	191	1.96347	Amine metabolic process	http://amigo.geneontology.org/amigo/term/GO:0009308	GDE1 ABCC2 PSMA3 PSMD10 SEM1 PSMA1 PSMA5 OAZ3 DRD2 ATP7A HPRT1 PSMC3 PSMD12 PSMB8
0.162447	2	5	10.7149	Hypothalamus cell migration	http://amigo.geneontology.org/amigo/term/GO:0021855	SEMA3A NDNF
0.162447	14	191	1.96347	Regulation of stress-activated MAPK cascade	http://amigo.geneontology.org/amigo/term/GO:0032872	SEMA3A DLG1 CYLD DNAJA1 IGBP1 MAPK1 STK3 PRDX1 ARL6IP5 FOXO1 FZD7 F2RL1 TLR3 PJA2
0.162447	2	5	10.7149	Stress granule disassembly	http://amigo.geneontology.org/amigo/term/GO:0035617	ZFAND1 DYRK3
0.162447	5	38	3.52465	Vasodilation	http://amigo.geneontology.org/amigo/term/GO:0042311	ATG5 SOD2 EXT2 F2RL1 EXT1
0.162447	69	1409	1.3118	Positive regulation of catalytic activity	http://amigo.geneontology.org/amigo/term/GO:0043085	KITLG TAB2 GNAI3 TBC1D22B PRKCQ ARFGEF1 EVI5 DLG1 CDC14B DNAJA1 CCNK RGS17 CDC6 MSH2 HSP90AB1 MAPK1 ARHGAP5 SEC23A PSMD10 STK3 RAB11FIP2 MAPK8 AMBRA1 SERINC1 SMAP1 CCND3 MSH3 NPR3 PRKAR2A KIF14 OCRL MAP3K7 TANK TXN ANP32B ABL2 TOR1AIP1 RALB ARL6IP5 IQGAP2 HMBOX1 RGS20 VLDLR DRD2 NEK7 ACSL1 RANBP2 ASAP1 RASA2 DNAJB4 ITGA2 F2RL1 TLR3 PDP1 ATP7A BTRC CRK FADD RAB4A IRS1 RALGAPB S1PR1 EIF2AK3 FZD4 UB…
0.162447	5	38	3.52465	RNA polymerase II preinitiation complex assembly	http://amigo.geneontology.org/amigo/term/GO:0051123	DR1 TAF12 GTF2B PSMC3 ATF7IP
0.162447	5	38	3.52465	Positive regulation of telomerase activity	http://amigo.geneontology.org/amigo/term/GO:0051973	PRKCQ HSP90AB1 MAPK1 HMBOX1 NEK7
0.162447	2	5	10.7149	Regulation of stress granule assembly	http://amigo.geneontology.org/amigo/term/GO:0062028	G3BP2 G3BP1
0.162447	2	5	10.7149	Gamma-aminobutyric acid receptor clustering	http://amigo.geneontology.org/amigo/term/GO:0097112	GLRB GPHN
0.162447	2	5	10.7149	Positive regulation of hematopoietic progenitor cell differentiation	http://amigo.geneontology.org/amigo/term/GO:1901534	KITLG NUDT21
0.162447	2	5	10.7149	Positive regulation of membrane tubulation	http://amigo.geneontology.org/amigo/term/GO:1903527	SH3GLB1 ASAP1
0.162965	4	25	4.28597	Heparan sulfate proteoglycan biosynthetic process	http://amigo.geneontology.org/amigo/term/GO:0015012	GLCE EXT2 HS2ST1 EXT1
0.162965	19	290	1.75503	Regulation of mRNA stability	http://amigo.geneontology.org/amigo/term/GO:0043488	PSMA3 PSMD10 CPEB3 HSPA8 DCPS HBS1L EXOSC9 SEM1 PSMA1 RIDA PSMA5 CNOT9 PSMC3 LSM3 EXOSC4 EDC3 PSMD12 PSMB8 LSM2
0.162982	8	84	2.55117	Regulation of megakaryocyte differentiation	http://amigo.geneontology.org/amigo/term/GO:0045652	PRKCQ RCOR1 AGO1 LOX HDAC1 AGO3 ASH2L RBM15
0.162982	11	136	2.16662	RNA destabilization	http://amigo.geneontology.org/amigo/term/GO:0050779	TNFRSF1B CPEB3 DCPS HBS1L EXOSC9 RIDA CNOT9 LSM3 EXOSC4 EDC3 LSM2
0.163155	21	331	1.6995	Response to endoplasmic reticulum stress	http://amigo.geneontology.org/amigo/term/GO:0034976	WIPI1 SEL1L ERP29 CREB3 GOSR2 FAF2 CTH TOR1A DERL1 RNF121 TMCO1 ERLIN2 NRBF2 CLGN USP25 RNF139 EIF2AK3 UBE2G2 P4HB UBE2J1 BFAR
0.163645	37	675	1.46834	Monocarboxylic acid metabolic process	http://amigo.geneontology.org/amigo/term/GO:0032787	ABCC2 ELOVL1 ALDH3A2 DLD SCD FAH GALK1 ABCD3 ELOVL4 EPHX2 SCPEP1 GLO1 ECHS1 APOC1 APPL2 HADH ETFA PGD ARNT ERLIN2 AASDHPPT DLAT OXSM ACSL1 PDK1 RANBP2 SEC13 CBR1 HLCS ADIPOR1 PEX2 PDP1 IRS1 ETFDH ABCD2 HYI ECI2
0.166867	75	1555	1.29199	Lipid metabolic process	http://amigo.geneontology.org/amigo/term/GO:0006629	NFYA GDE1 AGPS SOAT1 DGKG PPP2R5A ELOVL1 PLPP1 SEL1L ALDH3A2 DLD SCD ABHD4 ITGB8 PLEKHA1 INPP4B SC5D ST3GAL4 AMBRA1 CREBL2 CHPT1 SERINC1 FIG4 SDC1 ABCD3 ELOVL4 EPHX2 SCPEP1 CAT OCRL ECHS1 APOC1 ERG28 CEPT1 PIGC APPL2 DGKB HADH ETFA PCTP OSBPL10 ERLIN2 VLDLR OXSM INPP1 ACSL1 PDK1 PI4K2A CBR1 ADIPOR1 PCYT1A DHRS3 B3GALT2 PMVK ABHD6 PEX2 PDP1 STOML2 SMPD1 CRK RAB4A IRS1 B3GALNT1 ETFDH CERS6 SMPDL3A …
0.16755	12	155	2.07386	Antigen processing and presentation of peptide antigen via MHC class I	http://amigo.geneontology.org/amigo/term/GO:0002474	PSMA3 SEC23A PSMD10 LNPEP SEM1 PSMA1 PSMA5 SEC13 PSMC3 PSMD12 IFI30 PSMB8
0.167602	3	14	5.74014	Small nucleolar ribonucleoprotein complex assembly	http://amigo.geneontology.org/amigo/term/GO:0000491	ZNHIT6 SHQ1 ZNHIT3
0.167602	24	395	1.62758	Glycerophospholipid metabolic process	http://amigo.geneontology.org/amigo/term/GO:0006650	GDE1 DGKG ABHD4 PLEKHA1 INPP4B CHPT1 SERINC1 FIG4 OCRL APOC1 CEPT1 PIGC DGKB PCTP OSBPL10 INPP1 PI4K2A PCYT1A ABHD6 STOML2 RAB4A PIGP CSNK2B AGPAT1
0.167602	14	193	1.94312	Purine ribonucleotide biosynthetic process	http://amigo.geneontology.org/amigo/term/GO:0009152	AK2 ELOVL1 DLD SCD ELOVL4 PANK3 DLAT ACSL1 PDK1 PDP1 NUDT2 STOML2 HPRT1 PAPSS2
0.167602	3	14	5.74014	Nucleotide-sugar transmembrane transport	http://amigo.geneontology.org/amigo/term/GO:0015780	SLC35A2 SLC35A3 SLC35D2
0.167602	3	14	5.74014	Very-low-density lipoprotein particle assembly	http://amigo.geneontology.org/amigo/term/GO:0034379	SOAT1 APOC1 P4HB
0.167602	3	14	5.74014	Negative regulation by host of viral process	http://amigo.geneontology.org/amigo/term/GO:0044793	CCNK PSMC3 ZBED1
0.167602	26	437	1.59375	Reproductive structure development	http://amigo.geneontology.org/amigo/term/GO:0048608	KITLG SEMA3A DLG1 MSH2 HSP90AB1 MAPK1 ALKBH1 STK3 ITGB8 PLEKHA1 STC2 SDC1 KIF18A RPS6 ARNT EAF2 GJA1 RBM15 TLR3 RRM1 FEM1B FZD4 FOSL1 IRX5 NRIP1 NCOA4
0.167602	6	53	3.03253	Transcription preinitiation complex assembly	http://amigo.geneontology.org/amigo/term/GO:0070897	BRF2 DR1 TAF12 GTF2B PSMC3 ATF7IP
0.167602	6	53	3.03253	Establishment of protein localization to vacuole	http://amigo.geneontology.org/amigo/term/GO:0072666	NEDD4 VTI1B GOSR2 HSPA8 AP3B1 NCOA4
0.167602	37	677	1.464	Cell surface receptor signaling pathway involved in cell-cell signaling	http://amigo.geneontology.org/amigo/term/GO:1905114	CYLD AGO1 BAMBI PSMA3 DAAM1 PSMD10 STK3 BCL7B GLRB SDC1 HDAC1 VPS26A AGO3 SEM1 PSMA1 ARNTL LRP4 MAP3K7 IGFBP4 PSMA5 LIMD1 G3BP1 DAAM2 DRD2 DIXDC1 FZD7 SENP2 PSMC3 BTRC PPP1CA FZD4 TBL1XR1 EXT1 ROR1 PSMD12 PSMB8 CSNK2B
0.169192	17	252	1.80708	Response to interleukin-1	http://amigo.geneontology.org/amigo/term/GO:0070555	ABCC2 TAB2 TOLLIP IGBP1 PSMA3 PSMD10 SEM1 PSMA1 MAP3K7 TANK PSMA5 PSMC3 BTRC SMPD1 PSMD12 IRAK4 PSMB8
0.169203	26	438	1.59011	Viral life cycle	http://amigo.geneontology.org/amigo/term/GO:0019058	ATG5 PKN2 NEDD4 LAMP3 CCNK SRPK1 HSP90AB1 SLC1A5 TRIM14 HSPA8 RAB29 EFNB2 APOBEC3F STOM RANBP2 SEC13 DYNC1I1 ITGA2 SMPD1 TRIM68 PCBP1 CDK1 PPIH P4HB ZBED1 CHMP1B
0.170602	20	313	1.71165	I-kappaB kinase/NF-kappaB signaling	http://amigo.geneontology.org/amigo/term/GO:0007249	TSPAN6 TAB2 ERC1 TRIM14 HDAC1 CTH OPTN MAP3K7 TANK PLK2 GJA1 SNIP1 F2RL1 TLR3 BTRC TRIM68 FADD ZDHHC13 ROR1 IRAK4
0.170602	15	213	1.88643	Cytoskeleton-dependent intracellular transport	http://amigo.geneontology.org/amigo/term/GO:0030705	SPAST SYNE2 HSPB11 IFT27 KIF3B HSPA8 TRAK2 SSX2IP VAMP7 AP3B1 FNBP1L BICD1 DYNC1I1 MYO1C TUBB
0.17169	26	439	1.58649	Purine ribonucleotide metabolic process	http://amigo.geneontology.org/amigo/term/GO:0009150	AK2 GNAI3 ELOVL1 DLG1 DLD SCD GALK1 ACOT13 ELOVL4 PANK3 MPP1 ARNT CASK DLAT OXSM ACSL1 PDK1 RANBP2 SEC13 PMVK PDP1 NUDT2 STOML2 HPRT1 ENTPD7 PAPSS2
0.17169	14	194	1.9331	Telomere organization	http://amigo.geneontology.org/amigo/term/GO:0032200	PRKCQ HSP90AB1 MAPK1 RAD51C PPP6R3 DCLRE1B ZNF365 SHQ1 HMBOX1 NEK7 FEN1 CCNE2 DCLRE1A PRKDC
0.17169	5	39	3.43427	Regulation of T cell apoptotic process	http://amigo.geneontology.org/amigo/term/GO:0070232	PRKCQ ARG2 LGALS3 RAG1 FADD
0.17169	14	194	1.9331	Regulation of stress-activated protein kinase signaling cascade	http://amigo.geneontology.org/amigo/term/GO:0070302	SEMA3A DLG1 CYLD DNAJA1 IGBP1 MAPK1 STK3 PRDX1 ARL6IP5 FOXO1 FZD7 F2RL1 TLR3 PJA2
0.172138	11	138	2.13522	Viral genome replication	http://amigo.geneontology.org/amigo/term/GO:0019079	ATG5 PKN2 CCNK SRPK1 HSPA8 RAB29 APOBEC3F STOM PCBP1 PPIH ZBED1
0.172268	23	376	1.63859	Response to hypoxia	http://amigo.geneontology.org/amigo/term/GO:0001666	PSMA3 PSMD10 CUL2 SOD2 STC2 CAT SEM1 PSMA1 NOL3 PSMA5 ARNT LIMD1 CCNA2 DRD2 PDK1 ITGA2 ATP7A PSMC3 NDNF APOLD1 P4HB PSMD12 PSMB8
0.172268	23	376	1.63859	Chromosome segregation	http://amigo.geneontology.org/amigo/term/GO:0007059	CDC27 NCAPD2 CENPQ RIOK2 CDC6 SRPK1 BEX4 RAD51C KIF14 KIF18A CEP85 CDCA8 SMC2 BUB3 MAD2L1 FEN1 CDK1 UBE2C CCNE2 TLK1 CSNK2B CHMP1B SKA1
0.172268	22	355	1.66006	Protein localization to cell periphery	http://amigo.geneontology.org/amigo/term/GO:1990778	PPP2R5A EXOC5 DLG1 STX7 VTI1B SEC23A RAB11FIP2 LIN7A RAB29 GPSM2 OPTN GNAI1 LGALS3 DENND4C RDX RAB40B GOLGA4 ARL6IP5 LIN7C RAB8B RAB31 VAMP5
0.172396	74	1537	1.28969	Negative regulation of cell communication	http://amigo.geneontology.org/amigo/term/GO:0010648	TSPAN6 KDM1A PHLPP2 DGKG GNAI3 PRKCQ NEDD4 DLG1 SESN1 CYLD DNAJA1 IGBP1 RGS17 BAMBI TMEM14A PSMA3 PSMD10 STK3 CREB3 PLEKHA1 PPIF PBLD STK38 SOD2 ZNF451 HDAC1 CTH ENY2 OPTN SEM1 GNAI1 RASL11B TWSG1 PSMA1 LGALS3 ARNTL LRP4 PRR5L TANK HADH NOL3 IGFBP4 PSMA5 ABL2 DYRK3 CNOT9 LIMD1 PLK2 G3BP1 RGS20 DRD2 FOXO1 BICD1 GJA1 RASA2 ADIPOR1 DHRS3 ABHD6 F2RL1 TLR3 PSMC3 FBN1 BTRC SMPD1 FADD IRS1 SMAD1 FZD4 PT…
0.173544	44	838	1.40649	Lipid biosynthetic process	http://amigo.geneontology.org/amigo/term/GO:0008610	AGPS DGKG ELOVL1 PLPP1 ALDH3A2 SCD ABHD4 PLEKHA1 INPP4B SC5D ST3GAL4 CREBL2 CHPT1 SERINC1 FIG4 ABCD3 ELOVL4 EPHX2 OCRL APOC1 ERG28 CEPT1 PIGC DGKB PCTP ERLIN2 OXSM INPP1 ACSL1 PI4K2A CBR1 ADIPOR1 PCYT1A B3GALT2 PMVK ABHD6 SMPD1 RAB4A CERS6 ABCD2 PIGP SGMS1 CSNK2B AGPAT1
0.173544	15	214	1.87762	Ribose phosphate biosynthetic process	http://amigo.geneontology.org/amigo/term/GO:0046390	AK2 ELOVL1 DLD SCD ELOVL4 PANK3 DLAT ACSL1 PDK1 TKT PDP1 NUDT2 STOML2 HPRT1 PAPSS2
0.173544	26	440	1.58289	Reproductive system development	http://amigo.geneontology.org/amigo/term/GO:0061458	KITLG SEMA3A DLG1 MSH2 HSP90AB1 MAPK1 ALKBH1 STK3 ITGB8 PLEKHA1 STC2 SDC1 KIF18A RPS6 ARNT EAF2 GJA1 RBM15 TLR3 RRM1 FEM1B FZD4 FOSL1 IRX5 NRIP1 NCOA4
0.173924	33	592	1.49321	Positive regulation of transferase activity	http://amigo.geneontology.org/amigo/term/GO:0051347	KITLG TAB2 PRKCQ DLG1 CDC14B CCNK CDC6 HSP90AB1 MAPK1 PSMD10 STK3 AMBRA1 SERINC1 CCND3 PRKAR2A KIF14 MAP3K7 TXN RALB HMBOX1 VLDLR DRD2 NEK7 ACSL1 RANBP2 TLR3 BTRC IRS1 FZD4 UBE2C EFNA5 ROR1 MTCP1
0.173984	8	86	2.49184	Fc receptor mediated stimulatory signaling pathway	http://amigo.geneontology.org/amigo/term/GO:0002431	HSP90AB1 MAPK1 ARPC1B APPL2 WASF2 CRK MYO1C ARPC1A
0.173984	6	54	2.97637	Exit from mitosis	http://amigo.geneontology.org/amigo/term/GO:0010458	CDC27 SPAST CDC14B BUB3 MAD2L1 UBE2C
0.173984	24	398	1.61532	Antigen processing and presentation	http://amigo.geneontology.org/amigo/term/GO:0019882	ATG5 PSMA3 SEC23A KIF3B PSMD10 DCTN6 LNPEP KIF18A CLTA SEM1 PSMA1 AP3B1 KIF11 PSMA5 SEC13 DYNC1I1 AZGP1 PSMC3 RAB8B RAB4A EXT1 PSMD12 IFI30 PSMB8
0.173984	6	54	2.97637	Cerebellar cortex development	http://amigo.geneontology.org/amigo/term/GO:0021695	ARCN1 KIF14 ZNF365 ATP7A CLP1 SEZ6L2
0.176292	10	121	2.21383	MRNA export from nucleus	http://amigo.geneontology.org/amigo/term/GO:0006406	SRSF4 SMG7 ENY2 SEM1 NCBP1 RANBP2 SEC13 MCM3AP MAGOH DDX19A
0.176292	10	121	2.21383	ERAD pathway	http://amigo.geneontology.org/amigo/term/GO:0036503	SEL1L FAF2 TOR1A DERL1 RNF121 ERLIN2 USP25 RNF139 UBE2G2 UBE2J1
0.176292	10	121	2.21383	MRNA-containing ribonucleoprotein complex export from nucleus	http://amigo.geneontology.org/amigo/term/GO:0071427	SRSF4 SMG7 ENY2 SEM1 NCBP1 RANBP2 SEC13 MCM3AP MAGOH DDX19A
0.178643	16	235	1.82382	DNA-dependent DNA replication	http://amigo.geneontology.org/amigo/term/GO:0006261	CDC6 PSMA3 PSMD10 MSH3 SEM1 PSMA1 ORC3 ZNF365 PSMA5 STOML2 PSMC3 RFWD3 FEN1 CCNE2 PSMD12 PSMB8
0.178643	50	978	1.36949	Microtubule-based process	http://amigo.geneontology.org/amigo/term/GO:0007017	SPAST CENPQ SYNE2 DLG1 USP33 CDC14B HSPB11 CYLD DNAJA1 IGBP1 IFT27 NINL KIF3B DCTN6 CCSER2 HSPA8 TRAK2 SSX2IP KIF14 KIF18A GPSM2 STIL VAMP7 GNAI1 MAP7D3 CEP85 AP3B1 CDCA8 KIF11 SS18 ITGB3BP PLK2 DIXDC1 NEK7 BICD1 GJA1 RANBP2 BUB3 SEC13 DYNC1I1 ATXN7 MAD2L1 CDK1 PDE4DIP CEP97 EFNA5 ERCC6L TUBB CHMP1B SKA1
0.178758	14	196	1.91338	Mitotic sister chromatid segregation	http://amigo.geneontology.org/amigo/term/GO:0000070	CDC27 NCAPD2 RIOK2 CDC6 KIF14 KIF18A CDCA8 SMC2 BUB3 MAD2L1 CDK1 UBE2C CSNK2B CHMP1B
0.178758	12	158	2.03448	Nucleosome assembly	http://amigo.geneontology.org/amigo/term/GO:0006334	CENPQ RSF1 ASF1A HAT1 MIS18BP1 ANP32B ITGB3BP H2BC5 CHAF1B SMYD3 NAP1L3 KAT6B
0.182082	5	40	3.34841	Acetyl-CoA metabolic process	http://amigo.geneontology.org/amigo/term/GO:0006084	DLD DLAT PDK1 PMVK PDP1
0.182082	5	40	3.34841	Negative regulation of insulin secretion	http://amigo.geneontology.org/amigo/term/GO:0046676	HDAC1 ENY2 HADH DRD2 IRS1
0.182082	8	87	2.4632	Positive regulation of mitotic cell cycle phase transition	http://amigo.geneontology.org/amigo/term/GO:1901992	CDC27 CDC6 RAD51C CCND3 RDX CDK1 UBE2C TFDP1
0.183182	16	236	1.81609	Negative regulation of Wnt signaling pathway	http://amigo.geneontology.org/amigo/term/GO:0030178	CYLD PSMA3 PSMD10 STK3 HDAC1 SEM1 PSMA1 LRP4 IGFBP4 PSMA5 LIMD1 G3BP1 PSMC3 FZD4 PSMD12 PSMB8
0.184786	52	1027	1.35632	Exocytosis	http://amigo.geneontology.org/amigo/term/GO:0006887	ENPP4 TNFRSF1B ARFGEF1 EXOC5 TOLLIP HSP90AB1 MAPK1 ATP6V1D VTI1B MAGT1 PDAP1 YKT6 RAB11FIP2 LAMTOR3 HSPA8 EXPH5 LIN7A EXOC2 FAF2 SDC1 RIMS3 SNX19 CAT RAP2C VAMP7 MOSPD2 HABP4 LGALS3 PSMA5 CREG1 RALB IQGAP2 CASK STOM LIN7C DRD2 APOOL PI4K2A CSTB AGL F2RL1 PSMC3 RAB8B RAB31 PCDH7 NEU1 BACE1 PSMD12 NRAS CSNK2B TUBB DDOST
0.184945	12	159	2.02168	Regulation of RNA splicing	http://amigo.geneontology.org/amigo/term/GO:0043484	MBNL3 SRPK1 HSPA8 FAM172A SRSF4 HABP4 NCBP1 WTAP MAGOH RBM15 HNRNPF LARP7
0.186519	3	15	5.35746	Copper ion transport	http://amigo.geneontology.org/amigo/term/GO:0006825	SLC31A2 SLC31A1 ATP7A
0.186519	3	15	5.35746	Mitotic centrosome separation	http://amigo.geneontology.org/amigo/term/GO:0007100	KIF3B CEP85 KIF11
0.186519	27	467	1.54873	Ribose phosphate metabolic process	http://amigo.geneontology.org/amigo/term/GO:0019693	AK2 GNAI3 ELOVL1 DLG1 DLD SCD GALK1 ACOT13 ELOVL4 PANK3 MPP1 ARNT CASK DLAT OXSM ACSL1 PDK1 RANBP2 SEC13 PMVK TKT PDP1 NUDT2 STOML2 HPRT1 ENTPD7 PAPSS2
0.186519	57	1145	1.33352	Negative regulation of cellular protein metabolic process	http://amigo.geneontology.org/amigo/term/GO:0032269	KDM1A ATG5 LAMP3 DNAJA1 IGBP1 AGO1 HSP90AB1 SNTA1 WFDC2 BEX4 C5 CPEB3 PBLD DCPS STK38 ZNF451 BAG2 HBS1L PRKAR2A HDAC1 EXOSC9 PI3 AGO3 CEP85 LGALS3 RIDA SWAP70 PRR5L CAPRIN1 NOL3 RPL11 MTF2 TIPRL ENSA CNOT9 EIF4EBP2 DRD2 TRIP12 USP25 CSTB SENP2 MAD2L1 SMPD1 TRIM44 RAG1 LSM3 RNF139 EIF2AK3 MRPL13 EXOSC4 EDC3 SMYD3 LSM2 PRKDC FXYD1 RPS6KA1 SHMT1
0.186519	4	27	3.96849	Purine nucleoside metabolic process	http://amigo.geneontology.org/amigo/term/GO:0042278	ENPP4 MTAP OARD1 HPRT1
0.186519	3	15	5.35746	Proteasome assembly	http://amigo.geneontology.org/amigo/term/GO:0043248	PSMD10 SEM1 PSMG1
0.186519	17	257	1.77192	Cellular respiration	http://amigo.geneontology.org/amigo/term/GO:0045333	MDH1 DLD FH MSH2 PPIF GPD2 SDHB CAT NDUFAF1 ETFA DLAT ATP7A STOML2 CDK1 ETFDH SDHD IL10RB
0.186519	82	1738	1.26384	Regulation of cell differentiation	http://amigo.geneontology.org/amigo/term/GO:0045595	KDM1A PLEKHB1 TNFRSF1B KITLG MAPK9 PRKCQ SEMA3A MBNL3 RCOR1 NRCAM AGO1 BAMBI HSP90AB1 MAPK1 PSMA3 PSMD10 STK3 PBLD CREBL2 SOD2 SMAP1 MAN2A1 LOX EFEMP1 TRAK2 HDAC1 CTH MYCL KIF14 EFNB2 AGO3 RRAS SEM1 HOXD3 TWSG1 PSMA1 ASH2L LGALS3 AP3B1 ARNTL LRP4 CAPRIN1 APPL2 ANP32B ZNF365 AP1AR PSMA5 ARNT HAX1 GOLGA4 LIMD1 DAAM2 DRD2 DIXDC1 FOXO1 SAV1 GJA1 FZD7 ADIPOR1 PDPN RBM15 TLR3 PSMC3 FBN1 RAG1 NUDT21 CRK…
0.186519	81	1716	1.26444	Positive regulation of transcription, DNA-templated	http://amigo.geneontology.org/amigo/term/GO:0045893	NFYA KDM1A RSF1 HLTF CCNK AGO1 BAMBI MAPK1 ARL2BP DBP TRIM14 CREB3 HLF CREBL2 ZNF451 SUB1 TFDP2 HDAC1 DR1 HEATR1 ENY2 TAF12 ATF1 RAP2C EXOSC9 IPPK HOXD3 AP3B1 ARNTL MED6 SS18 ZNF593 MTF2 ARNT HAX1 CNOT9 EAF2 CCNA2 CASK HMBOX1 DRD2 NPAT FOXO1 FZD7 MED7 ZNF281 RBM15 IER5 ZNF148 F2RL1 TLR3 NSD1 PSMC3 BTRC TRIM44 FADD IRF2 PCBP1 LDB2 SMAD1 S1PR1 ATF7IP EIF2AK3 AKIRIN1 LARP7 NR1D2 FZD4 FOSL1 TBL1XR1 Z…
0.186519	3	15	5.35746	Organelle inheritance	http://amigo.geneontology.org/amigo/term/GO:0048308	MAPK1 STX5 CDK1
0.186519	3	15	5.35746	Golgi inheritance	http://amigo.geneontology.org/amigo/term/GO:0048313	MAPK1 STX5 CDK1
0.186519	4	27	3.96849	Positive regulation of positive chemotaxis	http://amigo.geneontology.org/amigo/term/GO:0050927	CREB3 ITGA2 F2RL1 S1PR1
0.186519	7	71	2.641	Cellular response to amino acid stimulus	http://amigo.geneontology.org/amigo/term/GO:0071230	RRAGD SESN1 CPEB3 LAMTOR3 RRAGA ATP7A COL5A2
0.186519	8	88	2.43521	Organelle transport along microtubule	http://amigo.geneontology.org/amigo/term/GO:0072384	SPAST SYNE2 KIF3B TRAK2 VAMP7 AP3B1 BICD1 DYNC1I1
0.186519	7	71	2.641	Plasma membrane invagination	http://amigo.geneontology.org/amigo/term/GO:0099024	RHOBTB2 VAMP7 APPL2 GULP1 ITGA2 F2RL1 RAB31
0.186519	4	27	3.96849	Regulation of protein insertion into mitochondrial membrane involved in apoptotic signaling pathway	http://amigo.geneontology.org/amigo/term/GO:1900739	MAPK8 TFDP2 NMT1 TFDP1
0.186519	4	27	3.96849	Positive regulation of protein insertion into mitochondrial membrane involved in apoptotic signaling pathway	http://amigo.geneontology.org/amigo/term/GO:1900740	MAPK8 TFDP2 NMT1 TFDP1
0.186519	81	1716	1.26444	Positive regulation of nucleic acid-templated transcription	http://amigo.geneontology.org/amigo/term/GO:1903508	NFYA KDM1A RSF1 HLTF CCNK AGO1 BAMBI MAPK1 ARL2BP DBP TRIM14 CREB3 HLF CREBL2 ZNF451 SUB1 TFDP2 HDAC1 DR1 HEATR1 ENY2 TAF12 ATF1 RAP2C EXOSC9 IPPK HOXD3 AP3B1 ARNTL MED6 SS18 ZNF593 MTF2 ARNT HAX1 CNOT9 EAF2 CCNA2 CASK HMBOX1 DRD2 NPAT FOXO1 FZD7 MED7 ZNF281 RBM15 IER5 ZNF148 F2RL1 TLR3 NSD1 PSMC3 BTRC TRIM44 FADD IRF2 PCBP1 LDB2 SMAD1 S1PR1 ATF7IP EIF2AK3 AKIRIN1 LARP7 NR1D2 FZD4 FOSL1 TBL1XR1 Z…
0.186519	3	15	5.35746	Regulation of rRNA processing	http://amigo.geneontology.org/amigo/term/GO:2000232	RIOK2 HEATR1 SHQ1
0.186519	9	105	2.29606	Negative regulation of intrinsic apoptotic signaling pathway	http://amigo.geneontology.org/amigo/term/GO:2001243	KDM1A DNAJA1 CREB3 PPIF SOD2 HDAC1 NOL3 PTTG1IP TAF9B
0.192136	6	56	2.87007	DNA replication-independent nucleosome assembly	http://amigo.geneontology.org/amigo/term/GO:0006336	CENPQ RSF1 ASF1A HAT1 MIS18BP1 ITGB3BP
0.192136	6	56	2.87007	T cell apoptotic process	http://amigo.geneontology.org/amigo/term/GO:0070231	PRKCQ ARG2 LGALS3 RPS6 RAG1 FADD
0.192136	5	41	3.26675	Regulation of TORC1 signaling	http://amigo.geneontology.org/amigo/term/GO:1903432	RRAGD SESN1 DYRK3 RRAGA SEC13
0.192596	7	72	2.60432	Protein localization to vacuole	http://amigo.geneontology.org/amigo/term/GO:0072665	NEDD4 SH3GLB1 VTI1B GOSR2 HSPA8 AP3B1 NCOA4
0.192943	10	124	2.16027	Positive regulation of protein ubiquitination	http://amigo.geneontology.org/amigo/term/GO:0031398	KDM1A MAPK9 CDC14B PSMD10 DERL1 RCHY1 SENP2 BTRC UBE2C PTTG1IP
0.192943	15	219	1.83475	Nuclear export	http://amigo.geneontology.org/amigo/term/GO:0051168	RIOK2 SRSF4 SMG7 ENY2 SEM1 XPO7 TXN NCBP1 ANP32B RANBP2 SEC13 MCM3AP MAGOH DDX19A NMD3
0.195335	72	1505	1.28152	Cellular response to endogenous stimulus	http://amigo.geneontology.org/amigo/term/GO:0071495	KDM1A ABCC2 RRAGD FUT8 ATP6V1H GNAI3 PRKCQ FECH PLPP1 NEDD4 SESN1 DNAJA1 CDC6 BAMBI HSP90AB1 MAPK1 ATP6V1D PHEX ZNF106 ITGB8 CPEB3 SHOC2 PBLD LAMTOR3 ZNF451 CCND3 LOX PRKAR2A HDAC1 RASL11B TWSG1 ARNTL MAP3K7 APPL2 NCBP1 DENND4C RDX CNOT9 CCNA2 EIF4EBP2 DRD2 FOXO1 EXT2 ACSL1 GJA1 ATP6V1C1 RRAGA ADIPOR1 ATP7A CASP7 RAB8B FBN1 CRK TRIM68 RAB31 IRS1 HNRNPF SMAD1 NDNF NR1D2 POLR2L EXT1 SMYD3 BACE1 FAT…
0.197672	12	162	1.98425	Positive regulation of leukocyte migration	http://amigo.geneontology.org/amigo/term/GO:0002687	DAPK2 KITLG MAPK1 CREB3 MOSPD2 LGALS3 SWAP70 ITGA2 F2RL1 FADD OXSR1 AKIRIN1
0.197672	22	364	1.61901	DNA replication	http://amigo.geneontology.org/amigo/term/GO:0006260	CDC6 PSMA3 PSMD10 MSH3 ATF1 SEM1 PSMA1 ORC3 ZNF365 PSMA5 CCNA2 CHAF1B STOML2 PSMC3 RRM1 RFWD3 FEN1 CDK1 POLH CCNE2 PSMD12 PSMB8
0.197672	68	1411	1.29095	Negative regulation of signal transduction	http://amigo.geneontology.org/amigo/term/GO:0009968	TSPAN6 KDM1A PHLPP2 DGKG GNAI3 PRKCQ NEDD4 DLG1 SESN1 CYLD DNAJA1 IGBP1 RGS17 BAMBI TMEM14A PSMA3 PSMD10 STK3 CREB3 PLEKHA1 PPIF PBLD STK38 SOD2 ZNF451 HDAC1 CTH OPTN SEM1 RASL11B TWSG1 PSMA1 LGALS3 ARNTL LRP4 PRR5L TANK NOL3 IGFBP4 PSMA5 ABL2 DYRK3 CNOT9 LIMD1 G3BP1 RGS20 DRD2 FOXO1 BICD1 RASA2 ADIPOR1 DHRS3 F2RL1 TLR3 PSMC3 FBN1 BTRC SMPD1 FADD IRS1 SMAD1 FZD4 PTTG1IP TAF9B PSMD12 CD2AP PSMB8 B…
0.197672	2	6	8.9291	Meiotic chromosome condensation	http://amigo.geneontology.org/amigo/term/GO:0010032	NCAPD2 SMC2
0.197672	2	6	8.9291	Copper ion import	http://amigo.geneontology.org/amigo/term/GO:0015677	SLC31A1 ATP7A
0.197672	2	6	8.9291	Taurine transport	http://amigo.geneontology.org/amigo/term/GO:0015734	SLC36A1 LRRC8D
0.197672	2	6	8.9291	Hypothalamus gonadotrophin-releasing hormone neuron differentiation	http://amigo.geneontology.org/amigo/term/GO:0021886	SEMA3A NDNF
0.197672	2	6	8.9291	Hypothalamus gonadotrophin-releasing hormone neuron development	http://amigo.geneontology.org/amigo/term/GO:0021888	SEMA3A NDNF
0.197672	19	301	1.69089	Response to insulin	http://amigo.geneontology.org/amigo/term/GO:0032868	ATP6V1H PRKCQ ATP6V1D ZNF106 CCND3 SRSF4 CAT APPL2 DENND4C HADH EIF4EBP2 FOXO1 ATP6V1C1 ADIPOR1 RAB8B RAB31 IRS1 MYO1C PRKDC
0.197672	2	6	8.9291	Ectopic germ cell programmed cell death	http://amigo.geneontology.org/amigo/term/GO:0035234	KITLG PRKDC
0.197672	2	6	8.9291	Alkanesulfonate transport	http://amigo.geneontology.org/amigo/term/GO:0042918	SLC36A1 LRRC8D
0.197672	2	6	8.9291	Maintenance of DNA repeat elements	http://amigo.geneontology.org/amigo/term/GO:0043570	MSH2 MSH3
0.197672	38	715	1.42366	Tissue morphogenesis	http://amigo.geneontology.org/amigo/term/GO:0048729	PTCD2 EXOC5 SEMA3A DLG1 PSMA3 DAAM1 PSMD10 STK3 STIL SEM1 TWSG1 PSMA1 TOR1A PSMA5 KLHL3 ASTN2 LIN7C EXT2 GJA1 FZD7 PDPN RBM15 ITGA2 ATP7A PSMC3 BTRC FEM1B SMAD1 S1PR1 PPP1CA FZD4 EXT1 ROR1 FAT4 PSMD12 TXNRD1 PSMB8 CSNK2B
0.197672	2	6	8.9291	Cellular response to nitrosative stress	http://amigo.geneontology.org/amigo/term/GO:0071500	ATG5 DNAJA1
0.197672	2	6	8.9291	Positive regulation of mRNA polyadenylation	http://amigo.geneontology.org/amigo/term/GO:1900365	CPEB3 NUDT21
0.197672	2	6	8.9291	Negative regulation of p38MAPK cascade	http://amigo.geneontology.org/amigo/term/GO:1903753	DLG1 CYLD
0.197672	2	6	8.9291	Positive regulation of protein localization to cell cortex	http://amigo.geneontology.org/amigo/term/GO:1904778	GPSM2 GNAI1
0.197672	2	6	8.9291	UDP-N-acetylglucosamine transmembrane transport	http://amigo.geneontology.org/amigo/term/GO:1990569	SLC35A3 SLC35D2
0.198291	14	201	1.86578	Positive regulation of I-kappaB kinase/NF-kappaB signaling	http://amigo.geneontology.org/amigo/term/GO:0043123	TSPAN6 TAB2 TRIM14 CTH MAP3K7 PLK2 GJA1 F2RL1 TLR3 TRIM68 FADD ZDHHC13 ROR1 IRAK4
0.198291	7	73	2.56865	Response to cadmium ion	http://amigo.geneontology.org/amigo/term/GO:0046686	MAPK9 MAPK1 MAPK8 SOD2 CAT ATP7A CDK1
0.199309	6	57	2.81972	DNA replication-independent nucleosome organization	http://amigo.geneontology.org/amigo/term/GO:0034724	CENPQ RSF1 ASF1A HAT1 MIS18BP1 ITGB3BP
0.19973	16	241	1.77841	Cellular response to insulin stimulus	http://amigo.geneontology.org/amigo/term/GO:0032869	ATP6V1H PRKCQ ATP6V1D ZNF106 CCND3 APPL2 DENND4C EIF4EBP2 FOXO1 ATP6V1C1 ADIPOR1 RAB8B RAB31 IRS1 MYO1C PRKDC
0.199892	86	1847	1.24727	Regulation of cell death	http://amigo.geneontology.org/amigo/term/GO:0010941	KDM1A TNFRSF1B DAPK2 KITLG MAPK9 ATG5 GNAI3 PRKCQ LAMP3 ARG2 STK17B ERC1 CYLD DNAJA1 ERP29 IGBP1 MSH2 TMEM14A HSP90AB1 MAPK1 ALKBH1 PSMD10 STK3 TAX1BP1 CREB3 MAPK8 PPIF DCPS AMBRA1 SOD2 LOX TP53I3 HDAC1 CTH RAB29 KIF14 CAT STIL SIRT5 GLO1 EFNB2 LGALS3 RRAS2 TXN ANP32B RPS6 RABGGTB AMIGO2 NOL3 RPL11 ITGB3BP DYRK3 HAX1 TEX261 SHQ1 ARL6IP5 PLK2 DRD2 FOXO1 SAV1 GJA1 CFDP1 CDK19 PDPN MAD2L1 F2RL1 TLR3…
0.199892	4	28	3.82676	Polyol catabolic process	http://amigo.geneontology.org/amigo/term/GO:0046174	INPP4B GPD2 OCRL INPP1
0.199892	4	28	3.82676	Regulation of positive chemotaxis	http://amigo.geneontology.org/amigo/term/GO:0050926	CREB3 ITGA2 F2RL1 S1PR1
